# Supplementary material for: Optimisation of Sporosori Purification and Protein Extraction Techniques for the Biotrophic Protozoan Plant Pathogen Spongospora subterranea
Source: Molecules. 2020 Jul 8;25(14):3109. doi: 10.3390/molecules25143109 (PMC7397026; doi:10.3390/molecules25143109)
Supplement: Supplementary file 1 [file molecules-25-03109-s001.zip]

Archive with 4 entries (4 files):
- S1- List of protein identified using SP3.xlsx
- S2- List of protein identified using S-Trap.xlsx
- S3- T-test. Purified vs Non-purified.xlsx
- S4- A histogram of intensity for each sample.png
