# Supplementary material for: Optimisation of Sporosori Purification and Protein Extraction Techniques for the Biotrophic Protozoan Plant Pathogen Spongospora subterranea
Source: Molecules. 2020 Jul 8;25(14):3109. doi: 10.3390/molecules25143109 (PMC7397026; doi:10.3390/molecules25143109)
Supplement: Supplementary file 1 [file molecules-25-03109-s001.zip › S1- List of protein identified using SP3.xlsx]

## Sheet: Total
Protein IDs	Majority protein IDs	Fasta headers
tr|A0A096XTV6|A0A096XTV6_9EUKA;tr|A0A0H5R7G1|A0A0H5R7G1_9EUKA;tr|A0A0H5QQB7|A0A0H5QQB7_9EUKA	tr|A0A096XTV6|A0A096XTV6_9EUKA;tr|A0A0H5R7G1|A0A0H5R7G1_9EUKA	tr|A0A096XTV6|A0A096XTV6_9EUKA ATP synthase subunit alpha OS=Spongospora subterranea OX=70186 GN=atp1 PE=3 SV=1;tr|A0A0H5R7G1|A0A0H5R7G1_9EUKA ATP synthase subunit alpha (Fragment) OS=Spongospora subterranea OX=70186 PE=4 SV=1
tr|A0A0H5QFK2|A0A0H5QFK2_9EUKA;tr|A0A0H5QHB9|A0A0H5QHB9_9EUKA	tr|A0A0H5QFK2|A0A0H5QFK2_9EUKA;tr|A0A0H5QHB9|A0A0H5QHB9_9EUKA	tr|A0A0H5QFK2|A0A0H5QFK2_9EUKA Uncharacterized protein (Fragment) OS=Spongospora subterranea OX=70186 PE=4 SV=1;tr|A0A0H5QHB9|A0A0H5QHB9_9EUKA Uncharacterized protein OS=Spongospora subterranea OX=70186 PE=4 SV=1
tr|A0A0H5RVB4|A0A0H5RVB4_9EUKA;tr|A0A0H5QG10|A0A0H5QG10_9EUKA	tr|A0A0H5RVB4|A0A0H5RVB4_9EUKA;tr|A0A0H5QG10|A0A0H5QG10_9EUKA	tr|A0A0H5RVB4|A0A0H5RVB4_9EUKA Uncharacterized protein (Fragment) OS=Spongospora subterranea OX=70186 PE=4 SV=1;tr|A0A0H5QG10|A0A0H5QG10_9EUKA Uncharacterized protein (Fragment) OS=Spongospora subterranea OX=70186 PE=4 SV=1
tr|A0A0H5QGA5|A0A0H5QGA5_9EUKA	tr|A0A0H5QGA5|A0A0H5QGA5_9EUKA	tr|A0A0H5QGA5|A0A0H5QGA5_9EUKA S-(hydroxymethyl)glutathione dehydrogenase (Fragment) OS=Spongospora subterranea OX=70186 PE=3 SV=1
tr|A0A0H5QGR0|A0A0H5QGR0_9EUKA;tr|A0A0H5R003|A0A0H5R003_9EUKA	tr|A0A0H5QGR0|A0A0H5QGR0_9EUKA;tr|A0A0H5R003|A0A0H5R003_9EUKA	tr|A0A0H5QGR0|A0A0H5QGR0_9EUKA Uncharacterized protein OS=Spongospora subterranea OX=70186 PE=4 SV=1;tr|A0A0H5R003|A0A0H5R003_9EUKA Uncharacterized protein (Fragment) OS=Spongospora subterranea OX=70186 PE=4 SV=1
tr|A0A0H5QHB7|A0A0H5QHB7_9EUKA	tr|A0A0H5QHB7|A0A0H5QHB7_9EUKA	tr|A0A0H5QHB7|A0A0H5QHB7_9EUKA Uncharacterized protein OS=Spongospora subterranea OX=70186 PE=4 SV=1
tr|A0A0H5QHC1|A0A0H5QHC1_9EUKA	tr|A0A0H5QHC1|A0A0H5QHC1_9EUKA	tr|A0A0H5QHC1|A0A0H5QHC1_9EUKA Uncharacterized protein OS=Spongospora subterranea OX=70186 PE=4 SV=1
tr|A0A0H5QHT1|A0A0H5QHT1_9EUKA	tr|A0A0H5QHT1|A0A0H5QHT1_9EUKA	tr|A0A0H5QHT1|A0A0H5QHT1_9EUKA Uncharacterized protein (Fragment) OS=Spongospora subterranea OX=70186 PE=3 SV=1
tr|A0A0H5QI53|A0A0H5QI53_9EUKA	tr|A0A0H5QI53|A0A0H5QI53_9EUKA	tr|A0A0H5QI53|A0A0H5QI53_9EUKA 60S ribosomal protein L36 OS=Spongospora subterranea OX=70186 PE=3 SV=1
tr|A0A0H5QI54|A0A0H5QI54_9EUKA;tr|A0A0H5QK74|A0A0H5QK74_9EUKA	tr|A0A0H5QI54|A0A0H5QI54_9EUKA;tr|A0A0H5QK74|A0A0H5QK74_9EUKA	tr|A0A0H5QI54|A0A0H5QI54_9EUKA Uncharacterized protein OS=Spongospora subterranea OX=70186 PE=4 SV=1;tr|A0A0H5QK74|A0A0H5QK74_9EUKA Uncharacterized protein OS=Spongospora subterranea OX=70186 PE=4 SV=1
tr|A0A0H5QI72|A0A0H5QI72_9EUKA	tr|A0A0H5QI72|A0A0H5QI72_9EUKA	tr|A0A0H5QI72|A0A0H5QI72_9EUKA Uncharacterized protein OS=Spongospora subterranea OX=70186 PE=3 SV=1
tr|A0A0H5QI76|A0A0H5QI76_9EUKA	tr|A0A0H5QI76|A0A0H5QI76_9EUKA	tr|A0A0H5QI76|A0A0H5QI76_9EUKA GTP-binding nuclear protein OS=Spongospora subterranea OX=70186 PE=3 SV=1
tr|A0A0H5RDC8|A0A0H5RDC8_9EUKA;tr|A0A0H5QI93|A0A0H5QI93_9EUKA	tr|A0A0H5RDC8|A0A0H5RDC8_9EUKA;tr|A0A0H5QI93|A0A0H5QI93_9EUKA	tr|A0A0H5RDC8|A0A0H5RDC8_9EUKA Uncharacterized protein (Fragment) OS=Spongospora subterranea OX=70186 PE=4 SV=1;tr|A0A0H5QI93|A0A0H5QI93_9EUKA Uncharacterized protein (Fragment) OS=Spongospora subterranea OX=70186 PE=3 SV=1
tr|A0A0H5QIF8|A0A0H5QIF8_9EUKA	tr|A0A0H5QIF8|A0A0H5QIF8_9EUKA	tr|A0A0H5QIF8|A0A0H5QIF8_9EUKA Uncharacterized protein OS=Spongospora subterranea OX=70186 PE=4 SV=1
tr|A0A0H5QJ44|A0A0H5QJ44_9EUKA	tr|A0A0H5QJ44|A0A0H5QJ44_9EUKA	tr|A0A0H5QJ44|A0A0H5QJ44_9EUKA Uncharacterized protein (Fragment) OS=Spongospora subterranea OX=70186 PE=4 SV=1
tr|A0A0H5QJD6|A0A0H5QJD6_9EUKA	tr|A0A0H5QJD6|A0A0H5QJD6_9EUKA	tr|A0A0H5QJD6|A0A0H5QJD6_9EUKA S-formylglutathione hydrolase OS=Spongospora subterranea OX=70186 PE=3 SV=1
tr|A0A0H5QJL7|A0A0H5QJL7_9EUKA	tr|A0A0H5QJL7|A0A0H5QJL7_9EUKA	tr|A0A0H5QJL7|A0A0H5QJL7_9EUKA Uncharacterized protein (Fragment) OS=Spongospora subterranea OX=70186 PE=4 SV=1
tr|A0A0H5R3C2|A0A0H5R3C2_9EUKA;tr|A0A0H5QKE2|A0A0H5QKE2_9EUKA	tr|A0A0H5R3C2|A0A0H5R3C2_9EUKA;tr|A0A0H5QKE2|A0A0H5QKE2_9EUKA	tr|A0A0H5R3C2|A0A0H5R3C2_9EUKA Uncharacterized protein (Fragment) OS=Spongospora subterranea OX=70186 PE=4 SV=1;tr|A0A0H5QKE2|A0A0H5QKE2_9EUKA Uncharacterized protein (Fragment) OS=Spongospora subterranea OX=70186 PE=4 SV=1
tr|A0A0H5QKE5|A0A0H5QKE5_9EUKA	tr|A0A0H5QKE5|A0A0H5QKE5_9EUKA	tr|A0A0H5QKE5|A0A0H5QKE5_9EUKA Uncharacterized protein OS=Spongospora subterranea OX=70186 PE=4 SV=1
tr|A0A0H5QL15|A0A0H5QL15_9EUKA	tr|A0A0H5QL15|A0A0H5QL15_9EUKA	tr|A0A0H5QL15|A0A0H5QL15_9EUKA Uncharacterized protein OS=Spongospora subterranea OX=70186 PE=4 SV=1
tr|A0A0H5QLS8|A0A0H5QLS8_9EUKA	tr|A0A0H5QLS8|A0A0H5QLS8_9EUKA	tr|A0A0H5QLS8|A0A0H5QLS8_9EUKA Uncharacterized protein (Fragment) OS=Spongospora subterranea OX=70186 PE=4 SV=1
tr|A0A0H5QM30|A0A0H5QM30_9EUKA	tr|A0A0H5QM30|A0A0H5QM30_9EUKA	tr|A0A0H5QM30|A0A0H5QM30_9EUKA Alpha-mannosidase OS=Spongospora subterranea OX=70186 PE=3 SV=1
tr|A0A0H5QMC3|A0A0H5QMC3_9EUKA	tr|A0A0H5QMC3|A0A0H5QMC3_9EUKA	tr|A0A0H5QMC3|A0A0H5QMC3_9EUKA Uncharacterized protein OS=Spongospora subterranea OX=70186 PE=4 SV=1
tr|A0A0H5QMC8|A0A0H5QMC8_9EUKA	tr|A0A0H5QMC8|A0A0H5QMC8_9EUKA	tr|A0A0H5QMC8|A0A0H5QMC8_9EUKA Uncharacterized protein OS=Spongospora subterranea OX=70186 PE=3 SV=1
tr|A0A0H5QNJ4|A0A0H5QNJ4_9EUKA;tr|A0A0H5QN37|A0A0H5QN37_9EUKA	tr|A0A0H5QNJ4|A0A0H5QNJ4_9EUKA;tr|A0A0H5QN37|A0A0H5QN37_9EUKA	tr|A0A0H5QNJ4|A0A0H5QNJ4_9EUKA Uncharacterized protein OS=Spongospora subterranea OX=70186 PE=4 SV=1;tr|A0A0H5QN37|A0A0H5QN37_9EUKA Uncharacterized protein OS=Spongospora subterranea OX=70186 PE=4 SV=1
tr|A0A0H5QNA7|A0A0H5QNA7_9EUKA	tr|A0A0H5QNA7|A0A0H5QNA7_9EUKA	tr|A0A0H5QNA7|A0A0H5QNA7_9EUKA Uncharacterized protein (Fragment) OS=Spongospora subterranea OX=70186 PE=4 SV=1
tr|A0A0H5QNE0|A0A0H5QNE0_9EUKA	tr|A0A0H5QNE0|A0A0H5QNE0_9EUKA	tr|A0A0H5QNE0|A0A0H5QNE0_9EUKA Nucleoside diphosphate kinase OS=Spongospora subterranea OX=70186 PE=3 SV=1
tr|A0A0H5QNZ2|A0A0H5QNZ2_9EUKA	tr|A0A0H5QNZ2|A0A0H5QNZ2_9EUKA	tr|A0A0H5QNZ2|A0A0H5QNZ2_9EUKA Uncharacterized protein OS=Spongospora subterranea OX=70186 PE=4 SV=1
tr|A0A0H5QPH1|A0A0H5QPH1_9EUKA	tr|A0A0H5QPH1|A0A0H5QPH1_9EUKA	tr|A0A0H5QPH1|A0A0H5QPH1_9EUKA Uncharacterized protein OS=Spongospora subterranea OX=70186 PE=4 SV=1
tr|A0A0H5QPN7|A0A0H5QPN7_9EUKA	tr|A0A0H5QPN7|A0A0H5QPN7_9EUKA	tr|A0A0H5QPN7|A0A0H5QPN7_9EUKA Uncharacterized protein OS=Spongospora subterranea OX=70186 PE=3 SV=1
tr|A0A0H5QPR1|A0A0H5QPR1_9EUKA;tr|A0A0H5R4P5|A0A0H5R4P5_9EUKA;tr|A0A0H5R570|A0A0H5R570_9EUKA	tr|A0A0H5QPR1|A0A0H5QPR1_9EUKA;tr|A0A0H5R4P5|A0A0H5R4P5_9EUKA;tr|A0A0H5R570|A0A0H5R570_9EUKA	tr|A0A0H5QPR1|A0A0H5QPR1_9EUKA Uncharacterized protein (Fragment) OS=Spongospora subterranea OX=70186 PE=4 SV=1;tr|A0A0H5R4P5|A0A0H5R4P5_9EUKA Uncharacterized protein OS=Spongospora subterranea OX=70186 PE=4 SV=1;tr|A0A0H5R570|A0A0H5R570_9EUKA Uncharacteri
tr|A0A0H5QPW7|A0A0H5QPW7_9EUKA;tr|A0A0H5QLD4|A0A0H5QLD4_9EUKA	tr|A0A0H5QPW7|A0A0H5QPW7_9EUKA;tr|A0A0H5QLD4|A0A0H5QLD4_9EUKA	tr|A0A0H5QPW7|A0A0H5QPW7_9EUKA Tubulin beta chain (Fragment) OS=Spongospora subterranea OX=70186 PE=3 SV=1;tr|A0A0H5QLD4|A0A0H5QLD4_9EUKA Tubulin beta chain (Fragment) OS=Spongospora subterranea OX=70186 PE=3 SV=1
tr|A0A0H5QQB9|A0A0H5QQB9_9EUKA	tr|A0A0H5QQB9|A0A0H5QQB9_9EUKA	tr|A0A0H5QQB9|A0A0H5QQB9_9EUKA Glucose-6-phosphate isomerase OS=Spongospora subterranea OX=70186 PE=3 SV=1
tr|A0A0H5QRF3|A0A0H5QRF3_9EUKA;tr|A0A0H5QRE8|A0A0H5QRE8_9EUKA	tr|A0A0H5QRF3|A0A0H5QRF3_9EUKA;tr|A0A0H5QRE8|A0A0H5QRE8_9EUKA	tr|A0A0H5QRF3|A0A0H5QRF3_9EUKA Uncharacterized protein OS=Spongospora subterranea OX=70186 PE=4 SV=1;tr|A0A0H5QRE8|A0A0H5QRE8_9EUKA Uncharacterized protein OS=Spongospora subterranea OX=70186 PE=4 SV=1
tr|A0A0H5QS67|A0A0H5QS67_9EUKA	tr|A0A0H5QS67|A0A0H5QS67_9EUKA	tr|A0A0H5QS67|A0A0H5QS67_9EUKA Histone H4 OS=Spongospora subterranea OX=70186 PE=3 SV=1
tr|A0A0H5QSM4|A0A0H5QSM4_9EUKA;tr|A0A0H5QTQ7|A0A0H5QTQ7_9EUKA;tr|A0A0H5R968|A0A0H5R968_9EUKA	tr|A0A0H5QSM4|A0A0H5QSM4_9EUKA;tr|A0A0H5QTQ7|A0A0H5QTQ7_9EUKA	tr|A0A0H5QSM4|A0A0H5QSM4_9EUKA Uncharacterized protein OS=Spongospora subterranea OX=70186 PE=4 SV=1;tr|A0A0H5QTQ7|A0A0H5QTQ7_9EUKA Uncharacterized protein OS=Spongospora subterranea OX=70186 PE=4 SV=1
tr|A0A0H5QUY9|A0A0H5QUY9_9EUKA	tr|A0A0H5QUY9|A0A0H5QUY9_9EUKA	tr|A0A0H5QUY9|A0A0H5QUY9_9EUKA Uncharacterized protein OS=Spongospora subterranea OX=70186 PE=4 SV=1
tr|A0A0H5QW83|A0A0H5QW83_9EUKA	tr|A0A0H5QW83|A0A0H5QW83_9EUKA	tr|A0A0H5QW83|A0A0H5QW83_9EUKA Uncharacterized protein OS=Spongospora subterranea OX=70186 PE=4 SV=1
tr|A0A0H5QWM6|A0A0H5QWM6_9EUKA;tr|A0A0H5RT42|A0A0H5RT42_9EUKA	tr|A0A0H5QWM6|A0A0H5QWM6_9EUKA;tr|A0A0H5RT42|A0A0H5RT42_9EUKA	tr|A0A0H5QWM6|A0A0H5QWM6_9EUKA Uncharacterized protein (Fragment) OS=Spongospora subterranea OX=70186 PE=4 SV=1;tr|A0A0H5RT42|A0A0H5RT42_9EUKA Uncharacterized protein OS=Spongospora subterranea OX=70186 PE=4 SV=1
tr|A0A0H5QYG3|A0A0H5QYG3_9EUKA	tr|A0A0H5QYG3|A0A0H5QYG3_9EUKA	tr|A0A0H5QYG3|A0A0H5QYG3_9EUKA Uncharacterized protein (Fragment) OS=Spongospora subterranea OX=70186 PE=4 SV=1
tr|A0A0H5RH33|A0A0H5RH33_9EUKA;tr|A0A0H5QZ60|A0A0H5QZ60_9EUKA	tr|A0A0H5RH33|A0A0H5RH33_9EUKA;tr|A0A0H5QZ60|A0A0H5QZ60_9EUKA	tr|A0A0H5RH33|A0A0H5RH33_9EUKA Uncharacterized protein (Fragment) OS=Spongospora subterranea OX=70186 PE=4 SV=1;tr|A0A0H5QZ60|A0A0H5QZ60_9EUKA Uncharacterized protein OS=Spongospora subterranea OX=70186 PE=4 SV=1
tr|A0A0H5QZP3|A0A0H5QZP3_9EUKA;tr|A0A0H5RG68|A0A0H5RG68_9EUKA	tr|A0A0H5QZP3|A0A0H5QZP3_9EUKA	tr|A0A0H5QZP3|A0A0H5QZP3_9EUKA Uncharacterized protein (Fragment) OS=Spongospora subterranea OX=70186 PE=3 SV=1
tr|A0A0H5R0W8|A0A0H5R0W8_9EUKA	tr|A0A0H5R0W8|A0A0H5R0W8_9EUKA	tr|A0A0H5R0W8|A0A0H5R0W8_9EUKA Uncharacterized protein (Fragment) OS=Spongospora subterranea OX=70186 PE=4 SV=1
tr|A0A0H5R2S4|A0A0H5R2S4_9EUKA	tr|A0A0H5R2S4|A0A0H5R2S4_9EUKA	tr|A0A0H5R2S4|A0A0H5R2S4_9EUKA Uncharacterized protein OS=Spongospora subterranea OX=70186 PE=4 SV=1
tr|A0A0H5R2Z0|A0A0H5R2Z0_9EUKA	tr|A0A0H5R2Z0|A0A0H5R2Z0_9EUKA	tr|A0A0H5R2Z0|A0A0H5R2Z0_9EUKA Uncharacterized protein (Fragment) OS=Spongospora subterranea OX=70186 PE=4 SV=1
tr|A0A0H5R3J3|A0A0H5R3J3_9EUKA	tr|A0A0H5R3J3|A0A0H5R3J3_9EUKA	tr|A0A0H5R3J3|A0A0H5R3J3_9EUKA Uncharacterized protein (Fragment) OS=Spongospora subterranea OX=70186 PE=3 SV=1
tr|A0A0H5R3N1|A0A0H5R3N1_9EUKA;tr|A0A0H5RDL5|A0A0H5RDL5_9EUKA	tr|A0A0H5R3N1|A0A0H5R3N1_9EUKA	tr|A0A0H5R3N1|A0A0H5R3N1_9EUKA Uncharacterized protein OS=Spongospora subterranea OX=70186 PE=3 SV=1
tr|A0A0H5R3N6|A0A0H5R3N6_9EUKA	tr|A0A0H5R3N6|A0A0H5R3N6_9EUKA	tr|A0A0H5R3N6|A0A0H5R3N6_9EUKA Uncharacterized protein (Fragment) OS=Spongospora subterranea OX=70186 PE=4 SV=1
tr|A0A0H5R3P0|A0A0H5R3P0_9EUKA	tr|A0A0H5R3P0|A0A0H5R3P0_9EUKA	tr|A0A0H5R3P0|A0A0H5R3P0_9EUKA Uncharacterized protein OS=Spongospora subterranea OX=70186 PE=3 SV=1
tr|A0A0H5RDN3|A0A0H5RDN3_9EUKA;tr|A0A0H5R3P7|A0A0H5R3P7_9EUKA	tr|A0A0H5RDN3|A0A0H5RDN3_9EUKA;tr|A0A0H5R3P7|A0A0H5R3P7_9EUKA	tr|A0A0H5RDN3|A0A0H5RDN3_9EUKA Uncharacterized protein (Fragment) OS=Spongospora subterranea OX=70186 PE=3 SV=1;tr|A0A0H5R3P7|A0A0H5R3P7_9EUKA Uncharacterized protein (Fragment) OS=Spongospora subterranea OX=70186 PE=3 SV=1
tr|A0A0H5R3R3|A0A0H5R3R3_9EUKA;tr|A0A0H5R4R0|A0A0H5R4R0_9EUKA	tr|A0A0H5R3R3|A0A0H5R3R3_9EUKA;tr|A0A0H5R4R0|A0A0H5R4R0_9EUKA	tr|A0A0H5R3R3|A0A0H5R3R3_9EUKA Histone H2B (Fragment) OS=Spongospora subterranea OX=70186 PE=3 SV=1;tr|A0A0H5R4R0|A0A0H5R4R0_9EUKA Histone H2B (Fragment) OS=Spongospora subterranea OX=70186 PE=3 SV=1
tr|A0A0H5R3S0|A0A0H5R3S0_9EUKA	tr|A0A0H5R3S0|A0A0H5R3S0_9EUKA	tr|A0A0H5R3S0|A0A0H5R3S0_9EUKA Uncharacterized protein (Fragment) OS=Spongospora subterranea OX=70186 PE=3 SV=1
tr|A0A0H5R3T2|A0A0H5R3T2_9EUKA	tr|A0A0H5R3T2|A0A0H5R3T2_9EUKA	tr|A0A0H5R3T2|A0A0H5R3T2_9EUKA Adenosylhomocysteinase OS=Spongospora subterranea OX=70186 PE=3 SV=1
tr|A0A0H5RDK0|A0A0H5RDK0_9EUKA;tr|A0A0H5R3T7|A0A0H5R3T7_9EUKA	tr|A0A0H5RDK0|A0A0H5RDK0_9EUKA;tr|A0A0H5R3T7|A0A0H5R3T7_9EUKA	tr|A0A0H5RDK0|A0A0H5RDK0_9EUKA Uncharacterized protein (Fragment) OS=Spongospora subterranea OX=70186 PE=4 SV=1;tr|A0A0H5R3T7|A0A0H5R3T7_9EUKA Uncharacterized protein (Fragment) OS=Spongospora subterranea OX=70186 PE=4 SV=1
tr|A0A0H5R3T9|A0A0H5R3T9_9EUKA	tr|A0A0H5R3T9|A0A0H5R3T9_9EUKA	tr|A0A0H5R3T9|A0A0H5R3T9_9EUKA Uncharacterized protein (Fragment) OS=Spongospora subterranea OX=70186 PE=4 SV=1
tr|A0A0H5R3U8|A0A0H5R3U8_9EUKA	tr|A0A0H5R3U8|A0A0H5R3U8_9EUKA	tr|A0A0H5R3U8|A0A0H5R3U8_9EUKA Uncharacterized protein OS=Spongospora subterranea OX=70186 PE=3 SV=1
tr|A0A0H5R3V8|A0A0H5R3V8_9EUKA	tr|A0A0H5R3V8|A0A0H5R3V8_9EUKA	tr|A0A0H5R3V8|A0A0H5R3V8_9EUKA Uncharacterized protein (Fragment) OS=Spongospora subterranea OX=70186 PE=4 SV=1
tr|A0A0H5R3W2|A0A0H5R3W2_9EUKA	tr|A0A0H5R3W2|A0A0H5R3W2_9EUKA	tr|A0A0H5R3W2|A0A0H5R3W2_9EUKA Uncharacterized protein (Fragment) OS=Spongospora subterranea OX=70186 PE=3 SV=1
tr|A0A0H5R3X2|A0A0H5R3X2_9EUKA	tr|A0A0H5R3X2|A0A0H5R3X2_9EUKA	tr|A0A0H5R3X2|A0A0H5R3X2_9EUKA 40S ribosomal protein S7 (Fragment) OS=Spongospora subterranea OX=70186 PE=3 SV=1
tr|A0A0H5R3Y0|A0A0H5R3Y0_9EUKA	tr|A0A0H5R3Y0|A0A0H5R3Y0_9EUKA	tr|A0A0H5R3Y0|A0A0H5R3Y0_9EUKA Uncharacterized protein OS=Spongospora subterranea OX=70186 PE=4 SV=1
tr|A0A0H5R3Y5|A0A0H5R3Y5_9EUKA;tr|A0A0H5RF49|A0A0H5RF49_9EUKA	tr|A0A0H5R3Y5|A0A0H5R3Y5_9EUKA;tr|A0A0H5RF49|A0A0H5RF49_9EUKA	tr|A0A0H5R3Y5|A0A0H5R3Y5_9EUKA Uncharacterized protein OS=Spongospora subterranea OX=70186 PE=3 SV=1;tr|A0A0H5RF49|A0A0H5RF49_9EUKA Uncharacterized protein (Fragment) OS=Spongospora subterranea OX=70186 PE=4 SV=1
tr|A0A0H5R415|A0A0H5R415_9EUKA	tr|A0A0H5R415|A0A0H5R415_9EUKA	tr|A0A0H5R415|A0A0H5R415_9EUKA Uncharacterized protein (Fragment) OS=Spongospora subterranea OX=70186 PE=4 SV=1
tr|A0A0H5R428|A0A0H5R428_9EUKA	tr|A0A0H5R428|A0A0H5R428_9EUKA	tr|A0A0H5R428|A0A0H5R428_9EUKA Superoxide dismutase [Cu-Zn] OS=Spongospora subterranea OX=70186 PE=3 SV=1
tr|A0A0H5R431|A0A0H5R431_9EUKA;tr|A0A0H5RCR2|A0A0H5RCR2_9EUKA	tr|A0A0H5R431|A0A0H5R431_9EUKA;tr|A0A0H5RCR2|A0A0H5RCR2_9EUKA	tr|A0A0H5R431|A0A0H5R431_9EUKA Uncharacterized protein OS=Spongospora subterranea OX=70186 PE=4 SV=1;tr|A0A0H5RCR2|A0A0H5RCR2_9EUKA Uncharacterized protein (Fragment) OS=Spongospora subterranea OX=70186 PE=4 SV=1
tr|A0A0H5R448|A0A0H5R448_9EUKA	tr|A0A0H5R448|A0A0H5R448_9EUKA	tr|A0A0H5R448|A0A0H5R448_9EUKA Uncharacterized protein (Fragment) OS=Spongospora subterranea OX=70186 PE=3 SV=1
tr|A0A0H5R476|A0A0H5R476_9EUKA	tr|A0A0H5R476|A0A0H5R476_9EUKA	tr|A0A0H5R476|A0A0H5R476_9EUKA Uncharacterized protein (Fragment) OS=Spongospora subterranea OX=70186 PE=4 SV=1
tr|A0A0H5RRJ3|A0A0H5RRJ3_9EUKA;tr|A0A0H5R483|A0A0H5R483_9EUKA	tr|A0A0H5RRJ3|A0A0H5RRJ3_9EUKA;tr|A0A0H5R483|A0A0H5R483_9EUKA	tr|A0A0H5RRJ3|A0A0H5RRJ3_9EUKA Uncharacterized protein (Fragment) OS=Spongospora subterranea OX=70186 PE=4 SV=1;tr|A0A0H5R483|A0A0H5R483_9EUKA Uncharacterized protein OS=Spongospora subterranea OX=70186 PE=4 SV=1
tr|A0A0H5R4C7|A0A0H5R4C7_9EUKA	tr|A0A0H5R4C7|A0A0H5R4C7_9EUKA	tr|A0A0H5R4C7|A0A0H5R4C7_9EUKA Uncharacterized protein OS=Spongospora subterranea OX=70186 PE=4 SV=1
tr|A0A0H5R4D1|A0A0H5R4D1_9EUKA	tr|A0A0H5R4D1|A0A0H5R4D1_9EUKA	tr|A0A0H5R4D1|A0A0H5R4D1_9EUKA Uncharacterized protein (Fragment) OS=Spongospora subterranea OX=70186 PE=4 SV=1
tr|A0A0H5R4D2|A0A0H5R4D2_9EUKA	tr|A0A0H5R4D2|A0A0H5R4D2_9EUKA	tr|A0A0H5R4D2|A0A0H5R4D2_9EUKA Uncharacterized protein (Fragment) OS=Spongospora subterranea OX=70186 PE=4 SV=1
tr|A0A0H5R4D7|A0A0H5R4D7_9EUKA	tr|A0A0H5R4D7|A0A0H5R4D7_9EUKA	tr|A0A0H5R4D7|A0A0H5R4D7_9EUKA Uncharacterized protein OS=Spongospora subterranea OX=70186 PE=4 SV=1
tr|A0A0H5R4E6|A0A0H5R4E6_9EUKA;tr|A0A0H5R4F8|A0A0H5R4F8_9EUKA;tr|A0A0H5R6Z1|A0A0H5R6Z1_9EUKA;tr|A0A0H5QLQ1|A0A0H5QLQ1_9EUKA	tr|A0A0H5R4E6|A0A0H5R4E6_9EUKA;tr|A0A0H5R4F8|A0A0H5R4F8_9EUKA;tr|A0A0H5R6Z1|A0A0H5R6Z1_9EUKA;tr|A0A0H5QLQ1|A0A0H5QLQ1_9EUKA	tr|A0A0H5R4E6|A0A0H5R4E6_9EUKA Histone H2A OS=Spongospora subterranea OX=70186 PE=3 SV=1;tr|A0A0H5R4F8|A0A0H5R4F8_9EUKA Histone H2A (Fragment) OS=Spongospora subterranea OX=70186 PE=3 SV=1;tr|A0A0H5R6Z1|A0A0H5R6Z1_9EUKA Histone H2A OS=Spongospora subterran
tr|A0A0H5R4H3|A0A0H5R4H3_9EUKA	tr|A0A0H5R4H3|A0A0H5R4H3_9EUKA	tr|A0A0H5R4H3|A0A0H5R4H3_9EUKA Uncharacterized protein OS=Spongospora subterranea OX=70186 PE=4 SV=1
tr|A0A0H5R4J7|A0A0H5R4J7_9EUKA	tr|A0A0H5R4J7|A0A0H5R4J7_9EUKA	tr|A0A0H5R4J7|A0A0H5R4J7_9EUKA Uncharacterized protein (Fragment) OS=Spongospora subterranea OX=70186 PE=4 SV=1
tr|A0A0H5R4J9|A0A0H5R4J9_9EUKA	tr|A0A0H5R4J9|A0A0H5R4J9_9EUKA	tr|A0A0H5R4J9|A0A0H5R4J9_9EUKA Uncharacterized protein (Fragment) OS=Spongospora subterranea OX=70186 PE=3 SV=1
tr|A0A0H5R4K2|A0A0H5R4K2_9EUKA	tr|A0A0H5R4K2|A0A0H5R4K2_9EUKA	tr|A0A0H5R4K2|A0A0H5R4K2_9EUKA Uncharacterized protein OS=Spongospora subterranea OX=70186 PE=4 SV=1
tr|A0A0H5RA56|A0A0H5RA56_9EUKA;tr|A0A0H5R4K3|A0A0H5R4K3_9EUKA	tr|A0A0H5RA56|A0A0H5RA56_9EUKA;tr|A0A0H5R4K3|A0A0H5R4K3_9EUKA	tr|A0A0H5RA56|A0A0H5RA56_9EUKA 40S ribosomal protein S12 (Fragment) OS=Spongospora subterranea OX=70186 PE=3 SV=1;tr|A0A0H5R4K3|A0A0H5R4K3_9EUKA 40S ribosomal protein S12 OS=Spongospora subterranea OX=70186 PE=3 SV=1
tr|A0A0H5R4K8|A0A0H5R4K8_9EUKA	tr|A0A0H5R4K8|A0A0H5R4K8_9EUKA	tr|A0A0H5R4K8|A0A0H5R4K8_9EUKA Uncharacterized protein OS=Spongospora subterranea OX=70186 PE=4 SV=1
tr|A0A0H5RFZ2|A0A0H5RFZ2_9EUKA;tr|A0A0H5R4L2|A0A0H5R4L2_9EUKA	tr|A0A0H5RFZ2|A0A0H5RFZ2_9EUKA;tr|A0A0H5R4L2|A0A0H5R4L2_9EUKA	tr|A0A0H5RFZ2|A0A0H5RFZ2_9EUKA Uncharacterized protein (Fragment) OS=Spongospora subterranea OX=70186 PE=4 SV=1;tr|A0A0H5R4L2|A0A0H5R4L2_9EUKA Uncharacterized protein OS=Spongospora subterranea OX=70186 PE=3 SV=1
tr|A0A0H5R4L5|A0A0H5R4L5_9EUKA	tr|A0A0H5R4L5|A0A0H5R4L5_9EUKA	tr|A0A0H5R4L5|A0A0H5R4L5_9EUKA Uncharacterized protein (Fragment) OS=Spongospora subterranea OX=70186 PE=4 SV=1
tr|A0A0H5R4L7|A0A0H5R4L7_9EUKA	tr|A0A0H5R4L7|A0A0H5R4L7_9EUKA	tr|A0A0H5R4L7|A0A0H5R4L7_9EUKA Uncharacterized protein OS=Spongospora subterranea OX=70186 PE=4 SV=1
tr|A0A0H5R4M0|A0A0H5R4M0_9EUKA	tr|A0A0H5R4M0|A0A0H5R4M0_9EUKA	tr|A0A0H5R4M0|A0A0H5R4M0_9EUKA Uncharacterized protein (Fragment) OS=Spongospora subterranea OX=70186 PE=4 SV=1
tr|A0A0H5R4M5|A0A0H5R4M5_9EUKA	tr|A0A0H5R4M5|A0A0H5R4M5_9EUKA	tr|A0A0H5R4M5|A0A0H5R4M5_9EUKA Ribosomal protein OS=Spongospora subterranea OX=70186 PE=3 SV=1
tr|A0A0H5R4M9|A0A0H5R4M9_9EUKA	tr|A0A0H5R4M9|A0A0H5R4M9_9EUKA	tr|A0A0H5R4M9|A0A0H5R4M9_9EUKA Uncharacterized protein (Fragment) OS=Spongospora subterranea OX=70186 PE=4 SV=1
tr|A0A0H5R4N8|A0A0H5R4N8_9EUKA	tr|A0A0H5R4N8|A0A0H5R4N8_9EUKA	tr|A0A0H5R4N8|A0A0H5R4N8_9EUKA Uncharacterized protein (Fragment) OS=Spongospora subterranea OX=70186 PE=3 SV=1
tr|A0A0H5R4P2|A0A0H5R4P2_9EUKA	tr|A0A0H5R4P2|A0A0H5R4P2_9EUKA	tr|A0A0H5R4P2|A0A0H5R4P2_9EUKA Uncharacterized protein (Fragment) OS=Spongospora subterranea OX=70186 PE=3 SV=1
tr|A0A0H5R4P6|A0A0H5R4P6_9EUKA	tr|A0A0H5R4P6|A0A0H5R4P6_9EUKA	tr|A0A0H5R4P6|A0A0H5R4P6_9EUKA Uncharacterized protein (Fragment) OS=Spongospora subterranea OX=70186 PE=4 SV=1
tr|A0A0H5R4Q2|A0A0H5R4Q2_9EUKA;tr|A0A0H5RHB2|A0A0H5RHB2_9EUKA	tr|A0A0H5R4Q2|A0A0H5R4Q2_9EUKA	tr|A0A0H5R4Q2|A0A0H5R4Q2_9EUKA ATP synthase subunit beta OS=Spongospora subterranea OX=70186 PE=3 SV=1
tr|A0A0H5R4R4|A0A0H5R4R4_9EUKA	tr|A0A0H5R4R4|A0A0H5R4R4_9EUKA	tr|A0A0H5R4R4|A0A0H5R4R4_9EUKA Proteasome subunit alpha type OS=Spongospora subterranea OX=70186 PE=3 SV=1
tr|A0A0H5R4R6|A0A0H5R4R6_9EUKA;tr|A0A0H5RS47|A0A0H5RS47_9EUKA	tr|A0A0H5R4R6|A0A0H5R4R6_9EUKA	tr|A0A0H5R4R6|A0A0H5R4R6_9EUKA Peptidylprolyl isomerase (Fragment) OS=Spongospora subterranea OX=70186 PE=4 SV=1
tr|A0A0H5R4R7|A0A0H5R4R7_9EUKA	tr|A0A0H5R4R7|A0A0H5R4R7_9EUKA	tr|A0A0H5R4R7|A0A0H5R4R7_9EUKA 40S ribosomal protein S8 (Fragment) OS=Spongospora subterranea OX=70186 PE=3 SV=1
tr|A0A0H5R4S0|A0A0H5R4S0_9EUKA	tr|A0A0H5R4S0|A0A0H5R4S0_9EUKA	tr|A0A0H5R4S0|A0A0H5R4S0_9EUKA Uncharacterized protein (Fragment) OS=Spongospora subterranea OX=70186 PE=3 SV=1
tr|A0A0H5R4S7|A0A0H5R4S7_9EUKA	tr|A0A0H5R4S7|A0A0H5R4S7_9EUKA	tr|A0A0H5R4S7|A0A0H5R4S7_9EUKA Uncharacterized protein (Fragment) OS=Spongospora subterranea OX=70186 PE=4 SV=1
tr|A0A0H5R4T7|A0A0H5R4T7_9EUKA	tr|A0A0H5R4T7|A0A0H5R4T7_9EUKA	tr|A0A0H5R4T7|A0A0H5R4T7_9EUKA Proteasome subunit beta OS=Spongospora subterranea OX=70186 PE=3 SV=1
tr|A0A0H5R4U1|A0A0H5R4U1_9EUKA	tr|A0A0H5R4U1|A0A0H5R4U1_9EUKA	tr|A0A0H5R4U1|A0A0H5R4U1_9EUKA Uncharacterized protein (Fragment) OS=Spongospora subterranea OX=70186 PE=4 SV=1
tr|A0A0H5R4V0|A0A0H5R4V0_9EUKA	tr|A0A0H5R4V0|A0A0H5R4V0_9EUKA	tr|A0A0H5R4V0|A0A0H5R4V0_9EUKA Eukaryotic translation initiation factor 5A OS=Spongospora subterranea OX=70186 PE=3 SV=1
tr|A0A0H5R4X0|A0A0H5R4X0_9EUKA	tr|A0A0H5R4X0|A0A0H5R4X0_9EUKA	tr|A0A0H5R4X0|A0A0H5R4X0_9EUKA Uncharacterized protein (Fragment) OS=Spongospora subterranea OX=70186 PE=3 SV=1
tr|A0A0H5R4X4|A0A0H5R4X4_9EUKA	tr|A0A0H5R4X4|A0A0H5R4X4_9EUKA	tr|A0A0H5R4X4|A0A0H5R4X4_9EUKA Uncharacterized protein (Fragment) OS=Spongospora subterranea OX=70186 PE=3 SV=1
tr|A0A0H5R4Y8|A0A0H5R4Y8_9EUKA	tr|A0A0H5R4Y8|A0A0H5R4Y8_9EUKA	tr|A0A0H5R4Y8|A0A0H5R4Y8_9EUKA 60S acidic ribosomal protein P0 OS=Spongospora subterranea OX=70186 PE=3 SV=1
tr|A0A0H5R4Z4|A0A0H5R4Z4_9EUKA	tr|A0A0H5R4Z4|A0A0H5R4Z4_9EUKA	tr|A0A0H5R4Z4|A0A0H5R4Z4_9EUKA Uncharacterized protein OS=Spongospora subterranea OX=70186 PE=3 SV=1
tr|A0A0H5R501|A0A0H5R501_9EUKA	tr|A0A0H5R501|A0A0H5R501_9EUKA	tr|A0A0H5R501|A0A0H5R501_9EUKA Polyadenylate-binding protein OS=Spongospora subterranea OX=70186 PE=3 SV=1
tr|A0A0H5R507|A0A0H5R507_9EUKA	tr|A0A0H5R507|A0A0H5R507_9EUKA	tr|A0A0H5R507|A0A0H5R507_9EUKA Uncharacterized protein OS=Spongospora subterranea OX=70186 PE=3 SV=1
tr|A0A0H5R512|A0A0H5R512_9EUKA	tr|A0A0H5R512|A0A0H5R512_9EUKA	tr|A0A0H5R512|A0A0H5R512_9EUKA Fructose-bisphosphate aldolase OS=Spongospora subterranea OX=70186 PE=3 SV=1
tr|A0A0H5R519|A0A0H5R519_9EUKA	tr|A0A0H5R519|A0A0H5R519_9EUKA	tr|A0A0H5R519|A0A0H5R519_9EUKA Uncharacterized protein OS=Spongospora subterranea OX=70186 PE=3 SV=1
tr|A0A0H5R529|A0A0H5R529_9EUKA	tr|A0A0H5R529|A0A0H5R529_9EUKA	tr|A0A0H5R529|A0A0H5R529_9EUKA Uncharacterized protein OS=Spongospora subterranea OX=70186 PE=3 SV=1
tr|A0A0H5R532|A0A0H5R532_9EUKA	tr|A0A0H5R532|A0A0H5R532_9EUKA	tr|A0A0H5R532|A0A0H5R532_9EUKA Uncharacterized protein OS=Spongospora subterranea OX=70186 PE=4 SV=1
tr|A0A0H5RLT9|A0A0H5RLT9_9EUKA;tr|A0A0H5R540|A0A0H5R540_9EUKA	tr|A0A0H5RLT9|A0A0H5RLT9_9EUKA;tr|A0A0H5R540|A0A0H5R540_9EUKA	tr|A0A0H5RLT9|A0A0H5RLT9_9EUKA Uncharacterized protein OS=Spongospora subterranea OX=70186 PE=4 SV=1;tr|A0A0H5R540|A0A0H5R540_9EUKA Uncharacterized protein OS=Spongospora subterranea OX=70186 PE=4 SV=1
tr|A0A0H5R546|A0A0H5R546_9EUKA	tr|A0A0H5R546|A0A0H5R546_9EUKA	tr|A0A0H5R546|A0A0H5R546_9EUKA Uncharacterized protein OS=Spongospora subterranea OX=70186 PE=4 SV=1
tr|A0A0H5R559|A0A0H5R559_9EUKA	tr|A0A0H5R559|A0A0H5R559_9EUKA	tr|A0A0H5R559|A0A0H5R559_9EUKA Uncharacterized protein (Fragment) OS=Spongospora subterranea OX=70186 PE=3 SV=1
tr|A0A0H5R562|A0A0H5R562_9EUKA	tr|A0A0H5R562|A0A0H5R562_9EUKA	tr|A0A0H5R562|A0A0H5R562_9EUKA Uncharacterized protein OS=Spongospora subterranea OX=70186 PE=4 SV=1
tr|A0A0H5R568|A0A0H5R568_9EUKA	tr|A0A0H5R568|A0A0H5R568_9EUKA	tr|A0A0H5R568|A0A0H5R568_9EUKA Proteasome subunit alpha type OS=Spongospora subterranea OX=70186 PE=3 SV=1
tr|A0A0H5R5A7|A0A0H5R5A7_9EUKA	tr|A0A0H5R5A7|A0A0H5R5A7_9EUKA	tr|A0A0H5R5A7|A0A0H5R5A7_9EUKA Uncharacterized protein OS=Spongospora subterranea OX=70186 PE=4 SV=1
tr|A0A0H5R5B4|A0A0H5R5B4_9EUKA	tr|A0A0H5R5B4|A0A0H5R5B4_9EUKA	tr|A0A0H5R5B4|A0A0H5R5B4_9EUKA Proteasome subunit alpha type OS=Spongospora subterranea OX=70186 PE=3 SV=1
tr|A0A0H5R5B5|A0A0H5R5B5_9EUKA	tr|A0A0H5R5B5|A0A0H5R5B5_9EUKA	tr|A0A0H5R5B5|A0A0H5R5B5_9EUKA Uncharacterized protein OS=Spongospora subterranea OX=70186 PE=3 SV=1
tr|A0A0H5R5D1|A0A0H5R5D1_9EUKA	tr|A0A0H5R5D1|A0A0H5R5D1_9EUKA	tr|A0A0H5R5D1|A0A0H5R5D1_9EUKA Uncharacterized protein (Fragment) OS=Spongospora subterranea OX=70186 PE=3 SV=1
tr|A0A0H5R5D3|A0A0H5R5D3_9EUKA	tr|A0A0H5R5D3|A0A0H5R5D3_9EUKA	tr|A0A0H5R5D3|A0A0H5R5D3_9EUKA Uncharacterized protein (Fragment) OS=Spongospora subterranea OX=70186 PE=4 SV=1
tr|A0A0H5R5F9|A0A0H5R5F9_9EUKA	tr|A0A0H5R5F9|A0A0H5R5F9_9EUKA	tr|A0A0H5R5F9|A0A0H5R5F9_9EUKA Nascent polypeptide-associated complex subunit beta (Fragment) OS=Spongospora subterranea OX=70186 PE=3 SV=1
tr|A0A0H5R5G7|A0A0H5R5G7_9EUKA	tr|A0A0H5R5G7|A0A0H5R5G7_9EUKA	tr|A0A0H5R5G7|A0A0H5R5G7_9EUKA Uncharacterized protein (Fragment) OS=Spongospora subterranea OX=70186 PE=4 SV=1
tr|A0A0H5R5L6|A0A0H5R5L6_9EUKA	tr|A0A0H5R5L6|A0A0H5R5L6_9EUKA	tr|A0A0H5R5L6|A0A0H5R5L6_9EUKA Uncharacterized protein (Fragment) OS=Spongospora subterranea OX=70186 PE=4 SV=1
tr|A0A0H5R5P6|A0A0H5R5P6_9EUKA	tr|A0A0H5R5P6|A0A0H5R5P6_9EUKA	tr|A0A0H5R5P6|A0A0H5R5P6_9EUKA Uncharacterized protein (Fragment) OS=Spongospora subterranea OX=70186 PE=4 SV=1
tr|A0A0H5R5R0|A0A0H5R5R0_9EUKA	tr|A0A0H5R5R0|A0A0H5R5R0_9EUKA	tr|A0A0H5R5R0|A0A0H5R5R0_9EUKA Uncharacterized protein OS=Spongospora subterranea OX=70186 PE=4 SV=1
tr|A0A0H5R5S4|A0A0H5R5S4_9EUKA	tr|A0A0H5R5S4|A0A0H5R5S4_9EUKA	tr|A0A0H5R5S4|A0A0H5R5S4_9EUKA Glucose-6-phosphate 1-dehydrogenase OS=Spongospora subterranea OX=70186 PE=3 SV=1
tr|A0A0H5R5T6|A0A0H5R5T6_9EUKA	tr|A0A0H5R5T6|A0A0H5R5T6_9EUKA	tr|A0A0H5R5T6|A0A0H5R5T6_9EUKA Proteasome subunit alpha type (Fragment) OS=Spongospora subterranea OX=70186 PE=3 SV=1
tr|A0A0H5R5U0|A0A0H5R5U0_9EUKA	tr|A0A0H5R5U0|A0A0H5R5U0_9EUKA	tr|A0A0H5R5U0|A0A0H5R5U0_9EUKA Ferritin (Fragment) OS=Spongospora subterranea OX=70186 PE=3 SV=1
tr|A0A0H5R5U2|A0A0H5R5U2_9EUKA	tr|A0A0H5R5U2|A0A0H5R5U2_9EUKA	tr|A0A0H5R5U2|A0A0H5R5U2_9EUKA Uncharacterized protein (Fragment) OS=Spongospora subterranea OX=70186 PE=4 SV=1
tr|A0A0H5R609|A0A0H5R609_9EUKA	tr|A0A0H5R609|A0A0H5R609_9EUKA	tr|A0A0H5R609|A0A0H5R609_9EUKA Uncharacterized protein OS=Spongospora subterranea OX=70186 PE=4 SV=1
tr|A0A0H5R652|A0A0H5R652_9EUKA	tr|A0A0H5R652|A0A0H5R652_9EUKA	tr|A0A0H5R652|A0A0H5R652_9EUKA Uncharacterized protein (Fragment) OS=Spongospora subterranea OX=70186 PE=4 SV=1
tr|A0A0H5R6A8|A0A0H5R6A8_9EUKA	tr|A0A0H5R6A8|A0A0H5R6A8_9EUKA	tr|A0A0H5R6A8|A0A0H5R6A8_9EUKA Dihydrolipoyl dehydrogenase OS=Spongospora subterranea OX=70186 PE=3 SV=1
tr|A0A0H5R6B2|A0A0H5R6B2_9EUKA;tr|A0A0H5QSW5|A0A0H5QSW5_9EUKA	tr|A0A0H5R6B2|A0A0H5R6B2_9EUKA;tr|A0A0H5QSW5|A0A0H5QSW5_9EUKA	tr|A0A0H5R6B2|A0A0H5R6B2_9EUKA Uncharacterized protein OS=Spongospora subterranea OX=70186 PE=4 SV=1;tr|A0A0H5QSW5|A0A0H5QSW5_9EUKA Uncharacterized protein (Fragment) OS=Spongospora subterranea OX=70186 PE=4 SV=1
tr|A0A0H5R6N9|A0A0H5R6N9_9EUKA	tr|A0A0H5R6N9|A0A0H5R6N9_9EUKA	tr|A0A0H5R6N9|A0A0H5R6N9_9EUKA Isocitrate dehydrogenase [NADP] OS=Spongospora subterranea OX=70186 PE=3 SV=1
tr|A0A0H5R6S3|A0A0H5R6S3_9EUKA	tr|A0A0H5R6S3|A0A0H5R6S3_9EUKA	tr|A0A0H5R6S3|A0A0H5R6S3_9EUKA Uncharacterized protein OS=Spongospora subterranea OX=70186 PE=4 SV=1
tr|A0A0H5R709|A0A0H5R709_9EUKA;tr|A0A0H5QQD2|A0A0H5QQD2_9EUKA	tr|A0A0H5R709|A0A0H5R709_9EUKA;tr|A0A0H5QQD2|A0A0H5QQD2_9EUKA	tr|A0A0H5R709|A0A0H5R709_9EUKA Uncharacterized protein (Fragment) OS=Spongospora subterranea OX=70186 PE=3 SV=1;tr|A0A0H5QQD2|A0A0H5QQD2_9EUKA Uncharacterized protein (Fragment) OS=Spongospora subterranea OX=70186 PE=3 SV=1
tr|A0A0H5R723|A0A0H5R723_9EUKA	tr|A0A0H5R723|A0A0H5R723_9EUKA	tr|A0A0H5R723|A0A0H5R723_9EUKA Uncharacterized protein OS=Spongospora subterranea OX=70186 PE=4 SV=1
tr|A0A0H5R7A7|A0A0H5R7A7_9EUKA	tr|A0A0H5R7A7|A0A0H5R7A7_9EUKA	tr|A0A0H5R7A7|A0A0H5R7A7_9EUKA Uncharacterized protein OS=Spongospora subterranea OX=70186 PE=3 SV=1
tr|A0A0H5R7C4|A0A0H5R7C4_9EUKA	tr|A0A0H5R7C4|A0A0H5R7C4_9EUKA	tr|A0A0H5R7C4|A0A0H5R7C4_9EUKA Thioredoxin OS=Spongospora subterranea OX=70186 PE=3 SV=1
tr|A0A0H5R7I5|A0A0H5R7I5_9EUKA;REV__tr|A0A0H5R7I5|A0A0H5R7I5_9EUKA	tr|A0A0H5R7I5|A0A0H5R7I5_9EUKA	tr|A0A0H5R7I5|A0A0H5R7I5_9EUKA Malate dehydrogenase (Fragment) OS=Spongospora subterranea OX=70186 PE=3 SV=1
tr|A0A0H5R7L3|A0A0H5R7L3_9EUKA	tr|A0A0H5R7L3|A0A0H5R7L3_9EUKA	tr|A0A0H5R7L3|A0A0H5R7L3_9EUKA Acyl-coenzyme A oxidase OS=Spongospora subterranea OX=70186 PE=3 SV=1
tr|A0A0H5R7U7|A0A0H5R7U7_9EUKA	tr|A0A0H5R7U7|A0A0H5R7U7_9EUKA	tr|A0A0H5R7U7|A0A0H5R7U7_9EUKA Aminopeptidase (Fragment) OS=Spongospora subterranea OX=70186 PE=3 SV=1
tr|A0A0H5R8R6|A0A0H5R8R6_9EUKA	tr|A0A0H5R8R6|A0A0H5R8R6_9EUKA	tr|A0A0H5R8R6|A0A0H5R8R6_9EUKA Uncharacterized protein (Fragment) OS=Spongospora subterranea OX=70186 PE=3 SV=1
tr|A0A0H5R8S7|A0A0H5R8S7_9EUKA	tr|A0A0H5R8S7|A0A0H5R8S7_9EUKA	tr|A0A0H5R8S7|A0A0H5R8S7_9EUKA Uncharacterized protein (Fragment) OS=Spongospora subterranea OX=70186 PE=3 SV=1
tr|A0A0H5R8Y7|A0A0H5R8Y7_9EUKA	tr|A0A0H5R8Y7|A0A0H5R8Y7_9EUKA	tr|A0A0H5R8Y7|A0A0H5R8Y7_9EUKA Uncharacterized protein (Fragment) OS=Spongospora subterranea OX=70186 PE=4 SV=1
tr|A0A0H5R9I4|A0A0H5R9I4_9EUKA	tr|A0A0H5R9I4|A0A0H5R9I4_9EUKA	tr|A0A0H5R9I4|A0A0H5R9I4_9EUKA Uncharacterized protein (Fragment) OS=Spongospora subterranea OX=70186 PE=4 SV=1
tr|A0A0H5RAQ6|A0A0H5RAQ6_9EUKA	tr|A0A0H5RAQ6|A0A0H5RAQ6_9EUKA	tr|A0A0H5RAQ6|A0A0H5RAQ6_9EUKA Transaldolase OS=Spongospora subterranea OX=70186 PE=4 SV=1
tr|A0A0H5RB81|A0A0H5RB81_9EUKA	tr|A0A0H5RB81|A0A0H5RB81_9EUKA	tr|A0A0H5RB81|A0A0H5RB81_9EUKA Uncharacterized protein (Fragment) OS=Spongospora subterranea OX=70186 PE=4 SV=1
tr|A0A0H5RB82|A0A0H5RB82_9EUKA	tr|A0A0H5RB82|A0A0H5RB82_9EUKA	tr|A0A0H5RB82|A0A0H5RB82_9EUKA Uncharacterized protein OS=Spongospora subterranea OX=70186 PE=3 SV=1
tr|A0A0H5RBZ1|A0A0H5RBZ1_9EUKA	tr|A0A0H5RBZ1|A0A0H5RBZ1_9EUKA	tr|A0A0H5RBZ1|A0A0H5RBZ1_9EUKA Uncharacterized protein OS=Spongospora subterranea OX=70186 PE=4 SV=1
tr|A0A0H5RCI4|A0A0H5RCI4_9EUKA;tr|A0A0H5QK28|A0A0H5QK28_9EUKA	tr|A0A0H5RCI4|A0A0H5RCI4_9EUKA;tr|A0A0H5QK28|A0A0H5QK28_9EUKA	tr|A0A0H5RCI4|A0A0H5RCI4_9EUKA Uncharacterized protein (Fragment) OS=Spongospora subterranea OX=70186 PE=3 SV=1;tr|A0A0H5QK28|A0A0H5QK28_9EUKA Uncharacterized protein (Fragment) OS=Spongospora subterranea OX=70186 PE=3 SV=1
tr|A0A0H5RCK4|A0A0H5RCK4_9EUKA	tr|A0A0H5RCK4|A0A0H5RCK4_9EUKA	tr|A0A0H5RCK4|A0A0H5RCK4_9EUKA Uncharacterized protein OS=Spongospora subterranea OX=70186 PE=3 SV=1
tr|A0A0H5RCS7|A0A0H5RCS7_9EUKA	tr|A0A0H5RCS7|A0A0H5RCS7_9EUKA	tr|A0A0H5RCS7|A0A0H5RCS7_9EUKA Uncharacterized protein OS=Spongospora subterranea OX=70186 PE=4 SV=1
tr|A0A0H5RDI7|A0A0H5RDI7_9EUKA;tr|A0A0H5RE48|A0A0H5RE48_9EUKA	tr|A0A0H5RDI7|A0A0H5RDI7_9EUKA;tr|A0A0H5RE48|A0A0H5RE48_9EUKA	tr|A0A0H5RDI7|A0A0H5RDI7_9EUKA Uncharacterized protein OS=Spongospora subterranea OX=70186 PE=4 SV=1;tr|A0A0H5RE48|A0A0H5RE48_9EUKA Uncharacterized protein (Fragment) OS=Spongospora subterranea OX=70186 PE=4 SV=1
tr|A0A0H5RED2|A0A0H5RED2_9EUKA	tr|A0A0H5RED2|A0A0H5RED2_9EUKA	tr|A0A0H5RED2|A0A0H5RED2_9EUKA Uncharacterized protein (Fragment) OS=Spongospora subterranea OX=70186 PE=4 SV=1
tr|A0A0H5REK8|A0A0H5REK8_9EUKA	tr|A0A0H5REK8|A0A0H5REK8_9EUKA	tr|A0A0H5REK8|A0A0H5REK8_9EUKA Uncharacterized protein (Fragment) OS=Spongospora subterranea OX=70186 PE=4 SV=1
tr|A0A0H5REW4|A0A0H5REW4_9EUKA	tr|A0A0H5REW4|A0A0H5REW4_9EUKA	tr|A0A0H5REW4|A0A0H5REW4_9EUKA Uncharacterized protein (Fragment) OS=Spongospora subterranea OX=70186 PE=3 SV=1
tr|A0A0H5RF18|A0A0H5RF18_9EUKA	tr|A0A0H5RF18|A0A0H5RF18_9EUKA	tr|A0A0H5RF18|A0A0H5RF18_9EUKA Uncharacterized protein (Fragment) OS=Spongospora subterranea OX=70186 PE=3 SV=1
tr|A0A0H5RF65|A0A0H5RF65_9EUKA	tr|A0A0H5RF65|A0A0H5RF65_9EUKA	tr|A0A0H5RF65|A0A0H5RF65_9EUKA Uncharacterized protein (Fragment) OS=Spongospora subterranea OX=70186 PE=4 SV=1
tr|A0A0H5RFQ6|A0A0H5RFQ6_9EUKA	tr|A0A0H5RFQ6|A0A0H5RFQ6_9EUKA	tr|A0A0H5RFQ6|A0A0H5RFQ6_9EUKA Uncharacterized protein (Fragment) OS=Spongospora subterranea OX=70186 PE=4 SV=1
tr|A0A0H5RGB4|A0A0H5RGB4_9EUKA	tr|A0A0H5RGB4|A0A0H5RGB4_9EUKA	tr|A0A0H5RGB4|A0A0H5RGB4_9EUKA Uncharacterized protein (Fragment) OS=Spongospora subterranea OX=70186 PE=4 SV=1
tr|A0A0H5RGN0|A0A0H5RGN0_9EUKA	tr|A0A0H5RGN0|A0A0H5RGN0_9EUKA	tr|A0A0H5RGN0|A0A0H5RGN0_9EUKA Uncharacterized protein (Fragment) OS=Spongospora subterranea OX=70186 PE=4 SV=1
tr|A0A0H5RGZ1|A0A0H5RGZ1_9EUKA	tr|A0A0H5RGZ1|A0A0H5RGZ1_9EUKA	tr|A0A0H5RGZ1|A0A0H5RGZ1_9EUKA Uncharacterized protein (Fragment) OS=Spongospora subterranea OX=70186 PE=4 SV=1
tr|A0A0H5RHZ5|A0A0H5RHZ5_9EUKA	tr|A0A0H5RHZ5|A0A0H5RHZ5_9EUKA	tr|A0A0H5RHZ5|A0A0H5RHZ5_9EUKA Uncharacterized protein (Fragment) OS=Spongospora subterranea OX=70186 PE=4 SV=1
tr|A0A0H5RJ84|A0A0H5RJ84_9EUKA	tr|A0A0H5RJ84|A0A0H5RJ84_9EUKA	tr|A0A0H5RJ84|A0A0H5RJ84_9EUKA Peptidyl-prolyl cis-trans isomerase (Fragment) OS=Spongospora subterranea OX=70186 PE=3 SV=1
tr|A0A0H5RJD5|A0A0H5RJD5_9EUKA	tr|A0A0H5RJD5|A0A0H5RJD5_9EUKA	tr|A0A0H5RJD5|A0A0H5RJD5_9EUKA Uncharacterized protein (Fragment) OS=Spongospora subterranea OX=70186 PE=3 SV=1
tr|A0A0H5RJE6|A0A0H5RJE6_9EUKA;tr|A0A0H5RFU8|A0A0H5RFU8_9EUKA	tr|A0A0H5RJE6|A0A0H5RJE6_9EUKA;tr|A0A0H5RFU8|A0A0H5RFU8_9EUKA	tr|A0A0H5RJE6|A0A0H5RJE6_9EUKA Uncharacterized protein OS=Spongospora subterranea OX=70186 PE=3 SV=1;tr|A0A0H5RFU8|A0A0H5RFU8_9EUKA Uncharacterized protein (Fragment) OS=Spongospora subterranea OX=70186 PE=4 SV=1
tr|A0A0H5RJG3|A0A0H5RJG3_9EUKA;tr|A0A0H5RE95|A0A0H5RE95_9EUKA;tr|A0A0H5RG09|A0A0H5RG09_9EUKA	tr|A0A0H5RJG3|A0A0H5RJG3_9EUKA	tr|A0A0H5RJG3|A0A0H5RJG3_9EUKA Uncharacterized protein OS=Spongospora subterranea OX=70186 PE=4 SV=1
tr|A0A0H5RJH9|A0A0H5RJH9_9EUKA	tr|A0A0H5RJH9|A0A0H5RJH9_9EUKA	tr|A0A0H5RJH9|A0A0H5RJH9_9EUKA 40S ribosomal protein S4 OS=Spongospora subterranea OX=70186 PE=3 SV=1
tr|A0A0H5RJJ9|A0A0H5RJJ9_9EUKA	tr|A0A0H5RJJ9|A0A0H5RJJ9_9EUKA	tr|A0A0H5RJJ9|A0A0H5RJJ9_9EUKA Uncharacterized protein (Fragment) OS=Spongospora subterranea OX=70186 PE=3 SV=1
tr|A0A0H5RJN2|A0A0H5RJN2_9EUKA	tr|A0A0H5RJN2|A0A0H5RJN2_9EUKA	tr|A0A0H5RJN2|A0A0H5RJN2_9EUKA Transketolase OS=Spongospora subterranea OX=70186 PE=3 SV=1
tr|A0A0H5RJN7|A0A0H5RJN7_9EUKA	tr|A0A0H5RJN7|A0A0H5RJN7_9EUKA	tr|A0A0H5RJN7|A0A0H5RJN7_9EUKA Uncharacterized protein OS=Spongospora subterranea OX=70186 PE=4 SV=1
tr|A0A0H5RJQ5|A0A0H5RJQ5_9EUKA	tr|A0A0H5RJQ5|A0A0H5RJQ5_9EUKA	tr|A0A0H5RJQ5|A0A0H5RJQ5_9EUKA Proteasome subunit beta OS=Spongospora subterranea OX=70186 PE=3 SV=1
tr|A0A0H5RJS9|A0A0H5RJS9_9EUKA	tr|A0A0H5RJS9|A0A0H5RJS9_9EUKA	tr|A0A0H5RJS9|A0A0H5RJS9_9EUKA Proteasome subunit beta OS=Spongospora subterranea OX=70186 PE=3 SV=1
tr|A0A0H5RJU9|A0A0H5RJU9_9EUKA	tr|A0A0H5RJU9|A0A0H5RJU9_9EUKA	tr|A0A0H5RJU9|A0A0H5RJU9_9EUKA Fumarylacetoacetase OS=Spongospora subterranea OX=70186 PE=3 SV=1
tr|A0A0H5RJV1|A0A0H5RJV1_9EUKA	tr|A0A0H5RJV1|A0A0H5RJV1_9EUKA	tr|A0A0H5RJV1|A0A0H5RJV1_9EUKA Glutathione reductase OS=Spongospora subterranea OX=70186 PE=3 SV=1
tr|A0A0H5RJX2|A0A0H5RJX2_9EUKA	tr|A0A0H5RJX2|A0A0H5RJX2_9EUKA	tr|A0A0H5RJX2|A0A0H5RJX2_9EUKA Uncharacterized protein OS=Spongospora subterranea OX=70186 PE=4 SV=1
tr|A0A0H5RJZ5|A0A0H5RJZ5_9EUKA	tr|A0A0H5RJZ5|A0A0H5RJZ5_9EUKA	tr|A0A0H5RJZ5|A0A0H5RJZ5_9EUKA Aconitate hydratase, mitochondrial (Fragment) OS=Spongospora subterranea OX=70186 PE=3 SV=1
tr|A0A0H5RK40|A0A0H5RK40_9EUKA	tr|A0A0H5RK40|A0A0H5RK40_9EUKA	tr|A0A0H5RK40|A0A0H5RK40_9EUKA Uncharacterized protein OS=Spongospora subterranea OX=70186 PE=3 SV=1
tr|A0A0H5RK50|A0A0H5RK50_9EUKA	tr|A0A0H5RK50|A0A0H5RK50_9EUKA	tr|A0A0H5RK50|A0A0H5RK50_9EUKA Uncharacterized protein (Fragment) OS=Spongospora subterranea OX=70186 PE=4 SV=1
tr|A0A0H5RKX5|A0A0H5RKX5_9EUKA	tr|A0A0H5RKX5|A0A0H5RKX5_9EUKA	tr|A0A0H5RKX5|A0A0H5RKX5_9EUKA Citrate synthase (Fragment) OS=Spongospora subterranea OX=70186 PE=3 SV=1
tr|A0A0H5RKX9|A0A0H5RKX9_9EUKA	tr|A0A0H5RKX9|A0A0H5RKX9_9EUKA	tr|A0A0H5RKX9|A0A0H5RKX9_9EUKA Uncharacterized protein (Fragment) OS=Spongospora subterranea OX=70186 PE=3 SV=1
tr|A0A0H5RLE7|A0A0H5RLE7_9EUKA	tr|A0A0H5RLE7|A0A0H5RLE7_9EUKA	tr|A0A0H5RLE7|A0A0H5RLE7_9EUKA Uncharacterized protein OS=Spongospora subterranea OX=70186 PE=4 SV=1
tr|A0A0H5RMG9|A0A0H5RMG9_9EUKA	tr|A0A0H5RMG9|A0A0H5RMG9_9EUKA	tr|A0A0H5RMG9|A0A0H5RMG9_9EUKA Uncharacterized protein (Fragment) OS=Spongospora subterranea OX=70186 PE=4 SV=1
tr|A0A0H5RNL4|A0A0H5RNL4_9EUKA	tr|A0A0H5RNL4|A0A0H5RNL4_9EUKA	tr|A0A0H5RNL4|A0A0H5RNL4_9EUKA Uncharacterized protein OS=Spongospora subterranea OX=70186 PE=4 SV=1
tr|A0A0H5RSQ6|A0A0H5RSQ6_9EUKA	tr|A0A0H5RSQ6|A0A0H5RSQ6_9EUKA	tr|A0A0H5RSQ6|A0A0H5RSQ6_9EUKA Uncharacterized protein OS=Spongospora subterranea OX=70186 PE=4 SV=1
tr|A0A0H5RSY0|A0A0H5RSY0_9EUKA	tr|A0A0H5RSY0|A0A0H5RSY0_9EUKA	tr|A0A0H5RSY0|A0A0H5RSY0_9EUKA Uncharacterized protein OS=Spongospora subterranea OX=70186 PE=4 SV=1
tr|A0A0H5RT21|A0A0H5RT21_9EUKA	tr|A0A0H5RT21|A0A0H5RT21_9EUKA	tr|A0A0H5RT21|A0A0H5RT21_9EUKA Uncharacterized protein OS=Spongospora subterranea OX=70186 PE=4 SV=1
tr|A0A0H5RTT2|A0A0H5RTT2_9EUKA	tr|A0A0H5RTT2|A0A0H5RTT2_9EUKA	tr|A0A0H5RTT2|A0A0H5RTT2_9EUKA Uncharacterized protein (Fragment) OS=Spongospora subterranea OX=70186 PE=3 SV=1
tr|A0A0H5RTW7|A0A0H5RTW7_9EUKA	tr|A0A0H5RTW7|A0A0H5RTW7_9EUKA	tr|A0A0H5RTW7|A0A0H5RTW7_9EUKA Uncharacterized protein OS=Spongospora subterranea OX=70186 PE=3 SV=1
tr|A0A0H5RVC7|A0A0H5RVC7_9EUKA	tr|A0A0H5RVC7|A0A0H5RVC7_9EUKA	tr|A0A0H5RVC7|A0A0H5RVC7_9EUKA Uncharacterized protein (Fragment) OS=Spongospora subterranea OX=70186 PE=4 SV=1
tr|A0A0H5RWG8|A0A0H5RWG8_9EUKA	tr|A0A0H5RWG8|A0A0H5RWG8_9EUKA	tr|A0A0H5RWG8|A0A0H5RWG8_9EUKA Uncharacterized protein (Fragment) OS=Spongospora subterranea OX=70186 PE=4 SV=1
tr|Q6SR54|Q6SR54_9EUKA;tr|Q6SR53|Q6SR53_9EUKA	tr|Q6SR54|Q6SR54_9EUKA;tr|Q6SR53|Q6SR53_9EUKA	tr|Q6SR54|Q6SR54_9EUKA Polyubiquitin 1 (Fragment) OS=Spongospora subterranea f. sp. subterranea OX=166267 PE=4 SV=1;tr|Q6SR53|Q6SR53_9EUKA Polyubiquitin 2 (Fragment) OS=Spongospora subterranea OX=70186 PE=4 SV=1

## Sheet: Filtered
Protein IDs	Majority protein IDs	Fasta headers
tr|A0A0H5R609|A0A0H5R609_9EUKA	tr|A0A0H5R609|A0A0H5R609_9EUKA	tr|A0A0H5R609|A0A0H5R609_9EUKA Uncharacterized protein OS=Spongospora subterranea OX=70186 PE=4 SV=1
tr|A0A0H5REW4|A0A0H5REW4_9EUKA	tr|A0A0H5REW4|A0A0H5REW4_9EUKA	tr|A0A0H5REW4|A0A0H5REW4_9EUKA Uncharacterized protein (Fragment) OS=Spongospora subterranea OX=70186 PE=3 SV=1
tr|A0A0H5QI53|A0A0H5QI53_9EUKA	tr|A0A0H5QI53|A0A0H5QI53_9EUKA	tr|A0A0H5QI53|A0A0H5QI53_9EUKA 60S ribosomal protein L36 OS=Spongospora subterranea OX=70186 PE=3 SV=1
tr|A0A0H5R6A8|A0A0H5R6A8_9EUKA	tr|A0A0H5R6A8|A0A0H5R6A8_9EUKA	tr|A0A0H5R6A8|A0A0H5R6A8_9EUKA Dihydrolipoyl dehydrogenase OS=Spongospora subterranea OX=70186 PE=3 SV=1
tr|A0A0H5R652|A0A0H5R652_9EUKA	tr|A0A0H5R652|A0A0H5R652_9EUKA	tr|A0A0H5R652|A0A0H5R652_9EUKA Uncharacterized protein (Fragment) OS=Spongospora subterranea OX=70186 PE=4 SV=1
tr|A0A0H5R431|A0A0H5R431_9EUKA;tr|A0A0H5RCR2|A0A0H5RCR2_9EUKA	tr|A0A0H5R431|A0A0H5R431_9EUKA;tr|A0A0H5RCR2|A0A0H5RCR2_9EUKA	tr|A0A0H5R431|A0A0H5R431_9EUKA Uncharacterized protein OS=Spongospora subterranea OX=70186 PE=4 SV=1;tr|A0A0H5RCR2|A0A0H5RCR2_9EUKA Uncharacterized protein (Fragment) OS=Spongospora subterranea OX=70186 PE=4 SV=1
tr|A0A0H5QNZ2|A0A0H5QNZ2_9EUKA	tr|A0A0H5QNZ2|A0A0H5QNZ2_9EUKA	tr|A0A0H5QNZ2|A0A0H5QNZ2_9EUKA Uncharacterized protein OS=Spongospora subterranea OX=70186 PE=4 SV=1
tr|A0A0H5R7A7|A0A0H5R7A7_9EUKA	tr|A0A0H5R7A7|A0A0H5R7A7_9EUKA	tr|A0A0H5R7A7|A0A0H5R7A7_9EUKA Uncharacterized protein OS=Spongospora subterranea OX=70186 PE=3 SV=1
tr|A0A0H5RJE6|A0A0H5RJE6_9EUKA;tr|A0A0H5RFU8|A0A0H5RFU8_9EUKA	tr|A0A0H5RJE6|A0A0H5RJE6_9EUKA;tr|A0A0H5RFU8|A0A0H5RFU8_9EUKA	tr|A0A0H5RJE6|A0A0H5RJE6_9EUKA Uncharacterized protein OS=Spongospora subterranea OX=70186 PE=3 SV=1;tr|A0A0H5RFU8|A0A0H5RFU8_9EUKA Uncharacterized protein (Fragment) OS=Spongospora subterranea OX=70186 PE=4 SV=1
tr|A0A0H5RCS7|A0A0H5RCS7_9EUKA	tr|A0A0H5RCS7|A0A0H5RCS7_9EUKA	tr|A0A0H5RCS7|A0A0H5RCS7_9EUKA Uncharacterized protein OS=Spongospora subterranea OX=70186 PE=4 SV=1
tr|A0A0H5R4S0|A0A0H5R4S0_9EUKA	tr|A0A0H5R4S0|A0A0H5R4S0_9EUKA	tr|A0A0H5R4S0|A0A0H5R4S0_9EUKA Uncharacterized protein (Fragment) OS=Spongospora subterranea OX=70186 PE=3 SV=1
tr|A0A0H5RGB4|A0A0H5RGB4_9EUKA	tr|A0A0H5RGB4|A0A0H5RGB4_9EUKA	tr|A0A0H5RGB4|A0A0H5RGB4_9EUKA Uncharacterized protein (Fragment) OS=Spongospora subterranea OX=70186 PE=4 SV=1
tr|A0A0H5R519|A0A0H5R519_9EUKA	tr|A0A0H5R519|A0A0H5R519_9EUKA	tr|A0A0H5R519|A0A0H5R519_9EUKA Uncharacterized protein OS=Spongospora subterranea OX=70186 PE=3 SV=1
tr|A0A0H5QPH1|A0A0H5QPH1_9EUKA	tr|A0A0H5QPH1|A0A0H5QPH1_9EUKA	tr|A0A0H5QPH1|A0A0H5QPH1_9EUKA Uncharacterized protein OS=Spongospora subterranea OX=70186 PE=4 SV=1
tr|A0A0H5RT21|A0A0H5RT21_9EUKA	tr|A0A0H5RT21|A0A0H5RT21_9EUKA	tr|A0A0H5RT21|A0A0H5RT21_9EUKA Uncharacterized protein OS=Spongospora subterranea OX=70186 PE=4 SV=1
tr|A0A0H5R4E6|A0A0H5R4E6_9EUKA;tr|A0A0H5R4F8|A0A0H5R4F8_9EUKA;tr|A0A0H5R6Z1|A0A0H5R6Z1_9EUKA;tr|A0A0H5QLQ1|A0A0H5QLQ1_9EUKA	tr|A0A0H5R4E6|A0A0H5R4E6_9EUKA;tr|A0A0H5R4F8|A0A0H5R4F8_9EUKA;tr|A0A0H5R6Z1|A0A0H5R6Z1_9EUKA;tr|A0A0H5QLQ1|A0A0H5QLQ1_9EUKA	tr|A0A0H5R4E6|A0A0H5R4E6_9EUKA Histone H2A OS=Spongospora subterranea OX=70186 PE=3 SV=1;tr|A0A0H5R4F8|A0A0H5R4F8_9EUKA Histone H2A (Fragment) OS=Spongospora subterranea OX=70186 PE=3 SV=1;tr|A0A0H5R6Z1|A0A0H5R6Z1_9EUKA Histone H2A OS=Spongospora subterran
tr|A0A0H5R8S7|A0A0H5R8S7_9EUKA	tr|A0A0H5R8S7|A0A0H5R8S7_9EUKA	tr|A0A0H5R8S7|A0A0H5R8S7_9EUKA Uncharacterized protein (Fragment) OS=Spongospora subterranea OX=70186 PE=3 SV=1
tr|A0A0H5QW83|A0A0H5QW83_9EUKA	tr|A0A0H5QW83|A0A0H5QW83_9EUKA	tr|A0A0H5QW83|A0A0H5QW83_9EUKA Uncharacterized protein OS=Spongospora subterranea OX=70186 PE=4 SV=1
tr|A0A0H5R4D7|A0A0H5R4D7_9EUKA	tr|A0A0H5R4D7|A0A0H5R4D7_9EUKA	tr|A0A0H5R4D7|A0A0H5R4D7_9EUKA Uncharacterized protein OS=Spongospora subterranea OX=70186 PE=4 SV=1
tr|A0A0H5R4K2|A0A0H5R4K2_9EUKA	tr|A0A0H5R4K2|A0A0H5R4K2_9EUKA	tr|A0A0H5R4K2|A0A0H5R4K2_9EUKA Uncharacterized protein OS=Spongospora subterranea OX=70186 PE=4 SV=1
tr|A0A0H5R5B5|A0A0H5R5B5_9EUKA	tr|A0A0H5R5B5|A0A0H5R5B5_9EUKA	tr|A0A0H5R5B5|A0A0H5R5B5_9EUKA Uncharacterized protein OS=Spongospora subterranea OX=70186 PE=3 SV=1
tr|A0A0H5R5D3|A0A0H5R5D3_9EUKA	tr|A0A0H5R5D3|A0A0H5R5D3_9EUKA	tr|A0A0H5R5D3|A0A0H5R5D3_9EUKA Uncharacterized protein (Fragment) OS=Spongospora subterranea OX=70186 PE=4 SV=1
tr|A0A0H5RJN2|A0A0H5RJN2_9EUKA	tr|A0A0H5RJN2|A0A0H5RJN2_9EUKA	tr|A0A0H5RJN2|A0A0H5RJN2_9EUKA Transketolase OS=Spongospora subterranea OX=70186 PE=3 SV=1
tr|A0A0H5QL15|A0A0H5QL15_9EUKA	tr|A0A0H5QL15|A0A0H5QL15_9EUKA	tr|A0A0H5QL15|A0A0H5QL15_9EUKA Uncharacterized protein OS=Spongospora subterranea OX=70186 PE=4 SV=1
tr|A0A0H5R4L7|A0A0H5R4L7_9EUKA	tr|A0A0H5R4L7|A0A0H5R4L7_9EUKA	tr|A0A0H5R4L7|A0A0H5R4L7_9EUKA Uncharacterized protein OS=Spongospora subterranea OX=70186 PE=4 SV=1
tr|A0A0H5QSM4|A0A0H5QSM4_9EUKA;tr|A0A0H5QTQ7|A0A0H5QTQ7_9EUKA;tr|A0A0H5R968|A0A0H5R968_9EUKA	tr|A0A0H5QSM4|A0A0H5QSM4_9EUKA;tr|A0A0H5QTQ7|A0A0H5QTQ7_9EUKA	tr|A0A0H5QSM4|A0A0H5QSM4_9EUKA Uncharacterized protein OS=Spongospora subterranea OX=70186 PE=4 SV=1;tr|A0A0H5QTQ7|A0A0H5QTQ7_9EUKA Uncharacterized protein OS=Spongospora subterranea OX=70186 PE=4 SV=1
tr|A0A0H5RBZ1|A0A0H5RBZ1_9EUKA	tr|A0A0H5RBZ1|A0A0H5RBZ1_9EUKA	tr|A0A0H5RBZ1|A0A0H5RBZ1_9EUKA Uncharacterized protein OS=Spongospora subterranea OX=70186 PE=4 SV=1
tr|A0A0H5R3P0|A0A0H5R3P0_9EUKA	tr|A0A0H5R3P0|A0A0H5R3P0_9EUKA	tr|A0A0H5R3P0|A0A0H5R3P0_9EUKA Uncharacterized protein OS=Spongospora subterranea OX=70186 PE=3 SV=1
tr|A0A0H5R4D2|A0A0H5R4D2_9EUKA	tr|A0A0H5R4D2|A0A0H5R4D2_9EUKA	tr|A0A0H5R4D2|A0A0H5R4D2_9EUKA Uncharacterized protein (Fragment) OS=Spongospora subterranea OX=70186 PE=4 SV=1
tr|A0A0H5R3W2|A0A0H5R3W2_9EUKA	tr|A0A0H5R3W2|A0A0H5R3W2_9EUKA	tr|A0A0H5R3W2|A0A0H5R3W2_9EUKA Uncharacterized protein (Fragment) OS=Spongospora subterranea OX=70186 PE=3 SV=1
tr|A0A0H5QJ44|A0A0H5QJ44_9EUKA	tr|A0A0H5QJ44|A0A0H5QJ44_9EUKA	tr|A0A0H5QJ44|A0A0H5QJ44_9EUKA Uncharacterized protein (Fragment) OS=Spongospora subterranea OX=70186 PE=4 SV=1
tr|A0A0H5R4M9|A0A0H5R4M9_9EUKA	tr|A0A0H5R4M9|A0A0H5R4M9_9EUKA	tr|A0A0H5R4M9|A0A0H5R4M9_9EUKA Uncharacterized protein (Fragment) OS=Spongospora subterranea OX=70186 PE=4 SV=1
tr|A0A0H5RJV1|A0A0H5RJV1_9EUKA	tr|A0A0H5RJV1|A0A0H5RJV1_9EUKA	tr|A0A0H5RJV1|A0A0H5RJV1_9EUKA Glutathione reductase OS=Spongospora subterranea OX=70186 PE=3 SV=1
tr|A0A0H5R3X2|A0A0H5R3X2_9EUKA	tr|A0A0H5R3X2|A0A0H5R3X2_9EUKA	tr|A0A0H5R3X2|A0A0H5R3X2_9EUKA 40S ribosomal protein S7 (Fragment) OS=Spongospora subterranea OX=70186 PE=3 SV=1
tr|A0A0H5R5P6|A0A0H5R5P6_9EUKA	tr|A0A0H5R5P6|A0A0H5R5P6_9EUKA	tr|A0A0H5R5P6|A0A0H5R5P6_9EUKA Uncharacterized protein (Fragment) OS=Spongospora subterranea OX=70186 PE=4 SV=1
tr|A0A0H5RDK0|A0A0H5RDK0_9EUKA;tr|A0A0H5R3T7|A0A0H5R3T7_9EUKA	tr|A0A0H5RDK0|A0A0H5RDK0_9EUKA;tr|A0A0H5R3T7|A0A0H5R3T7_9EUKA	tr|A0A0H5RDK0|A0A0H5RDK0_9EUKA Uncharacterized protein (Fragment) OS=Spongospora subterranea OX=70186 PE=4 SV=1;tr|A0A0H5R3T7|A0A0H5R3T7_9EUKA Uncharacterized protein (Fragment) OS=Spongospora subterranea OX=70186 PE=4 SV=1
tr|A0A0H5R4X4|A0A0H5R4X4_9EUKA	tr|A0A0H5R4X4|A0A0H5R4X4_9EUKA	tr|A0A0H5R4X4|A0A0H5R4X4_9EUKA Uncharacterized protein (Fragment) OS=Spongospora subterranea OX=70186 PE=3 SV=1
tr|A0A0H5R3V8|A0A0H5R3V8_9EUKA	tr|A0A0H5R3V8|A0A0H5R3V8_9EUKA	tr|A0A0H5R3V8|A0A0H5R3V8_9EUKA Uncharacterized protein (Fragment) OS=Spongospora subterranea OX=70186 PE=4 SV=1
tr|A0A0H5R4R7|A0A0H5R4R7_9EUKA	tr|A0A0H5R4R7|A0A0H5R4R7_9EUKA	tr|A0A0H5R4R7|A0A0H5R4R7_9EUKA 40S ribosomal protein S8 (Fragment) OS=Spongospora subterranea OX=70186 PE=3 SV=1
tr|A0A0H5R3Y0|A0A0H5R3Y0_9EUKA	tr|A0A0H5R3Y0|A0A0H5R3Y0_9EUKA	tr|A0A0H5R3Y0|A0A0H5R3Y0_9EUKA Uncharacterized protein OS=Spongospora subterranea OX=70186 PE=4 SV=1
tr|A0A0H5QNE0|A0A0H5QNE0_9EUKA	tr|A0A0H5QNE0|A0A0H5QNE0_9EUKA	tr|A0A0H5QNE0|A0A0H5QNE0_9EUKA Nucleoside diphosphate kinase OS=Spongospora subterranea OX=70186 PE=3 SV=1
tr|A0A0H5RDI7|A0A0H5RDI7_9EUKA;tr|A0A0H5RE48|A0A0H5RE48_9EUKA	tr|A0A0H5RDI7|A0A0H5RDI7_9EUKA;tr|A0A0H5RE48|A0A0H5RE48_9EUKA	tr|A0A0H5RDI7|A0A0H5RDI7_9EUKA Uncharacterized protein OS=Spongospora subterranea OX=70186 PE=4 SV=1;tr|A0A0H5RE48|A0A0H5RE48_9EUKA Uncharacterized protein (Fragment) OS=Spongospora subterranea OX=70186 PE=4 SV=1
tr|A0A0H5QFK2|A0A0H5QFK2_9EUKA;tr|A0A0H5QHB9|A0A0H5QHB9_9EUKA	tr|A0A0H5QFK2|A0A0H5QFK2_9EUKA;tr|A0A0H5QHB9|A0A0H5QHB9_9EUKA	tr|A0A0H5QFK2|A0A0H5QFK2_9EUKA Uncharacterized protein (Fragment) OS=Spongospora subterranea OX=70186 PE=4 SV=1;tr|A0A0H5QHB9|A0A0H5QHB9_9EUKA Uncharacterized protein OS=Spongospora subterranea OX=70186 PE=4 SV=1
tr|A0A0H5R428|A0A0H5R428_9EUKA	tr|A0A0H5R428|A0A0H5R428_9EUKA	tr|A0A0H5R428|A0A0H5R428_9EUKA Superoxide dismutase [Cu-Zn] OS=Spongospora subterranea OX=70186 PE=3 SV=1
tr|A0A0H5QNJ4|A0A0H5QNJ4_9EUKA;tr|A0A0H5QN37|A0A0H5QN37_9EUKA	tr|A0A0H5QNJ4|A0A0H5QNJ4_9EUKA;tr|A0A0H5QN37|A0A0H5QN37_9EUKA	tr|A0A0H5QNJ4|A0A0H5QNJ4_9EUKA Uncharacterized protein OS=Spongospora subterranea OX=70186 PE=4 SV=1;tr|A0A0H5QN37|A0A0H5QN37_9EUKA Uncharacterized protein OS=Spongospora subterranea OX=70186 PE=4 SV=1
tr|A0A0H5RB81|A0A0H5RB81_9EUKA	tr|A0A0H5RB81|A0A0H5RB81_9EUKA	tr|A0A0H5RB81|A0A0H5RB81_9EUKA Uncharacterized protein (Fragment) OS=Spongospora subterranea OX=70186 PE=4 SV=1
tr|A0A0H5R529|A0A0H5R529_9EUKA	tr|A0A0H5R529|A0A0H5R529_9EUKA	tr|A0A0H5R529|A0A0H5R529_9EUKA Uncharacterized protein OS=Spongospora subterranea OX=70186 PE=3 SV=1
tr|A0A0H5R507|A0A0H5R507_9EUKA	tr|A0A0H5R507|A0A0H5R507_9EUKA	tr|A0A0H5R507|A0A0H5R507_9EUKA Uncharacterized protein OS=Spongospora subterranea OX=70186 PE=3 SV=1
tr|A0A0H5R6N9|A0A0H5R6N9_9EUKA	tr|A0A0H5R6N9|A0A0H5R6N9_9EUKA	tr|A0A0H5R6N9|A0A0H5R6N9_9EUKA Isocitrate dehydrogenase [NADP] OS=Spongospora subterranea OX=70186 PE=3 SV=1
tr|A0A0H5R5A7|A0A0H5R5A7_9EUKA	tr|A0A0H5R5A7|A0A0H5R5A7_9EUKA	tr|A0A0H5R5A7|A0A0H5R5A7_9EUKA Uncharacterized protein OS=Spongospora subterranea OX=70186 PE=4 SV=1
tr|A0A0H5R568|A0A0H5R568_9EUKA	tr|A0A0H5R568|A0A0H5R568_9EUKA	tr|A0A0H5R568|A0A0H5R568_9EUKA Proteasome subunit alpha type OS=Spongospora subterranea OX=70186 PE=3 SV=1
tr|A0A0H5R4U1|A0A0H5R4U1_9EUKA	tr|A0A0H5R4U1|A0A0H5R4U1_9EUKA	tr|A0A0H5R4U1|A0A0H5R4U1_9EUKA Uncharacterized protein (Fragment) OS=Spongospora subterranea OX=70186 PE=4 SV=1
tr|A0A0H5RJ84|A0A0H5RJ84_9EUKA	tr|A0A0H5RJ84|A0A0H5RJ84_9EUKA	tr|A0A0H5RJ84|A0A0H5RJ84_9EUKA Peptidyl-prolyl cis-trans isomerase (Fragment) OS=Spongospora subterranea OX=70186 PE=3 SV=1
tr|A0A0H5QLS8|A0A0H5QLS8_9EUKA	tr|A0A0H5QLS8|A0A0H5QLS8_9EUKA	tr|A0A0H5QLS8|A0A0H5QLS8_9EUKA Uncharacterized protein (Fragment) OS=Spongospora subterranea OX=70186 PE=4 SV=1
tr|A0A0H5R4Y8|A0A0H5R4Y8_9EUKA	tr|A0A0H5R4Y8|A0A0H5R4Y8_9EUKA	tr|A0A0H5R4Y8|A0A0H5R4Y8_9EUKA 60S acidic ribosomal protein P0 OS=Spongospora subterranea OX=70186 PE=3 SV=1
tr|A0A0H5RTT2|A0A0H5RTT2_9EUKA	tr|A0A0H5RTT2|A0A0H5RTT2_9EUKA	tr|A0A0H5RTT2|A0A0H5RTT2_9EUKA Uncharacterized protein (Fragment) OS=Spongospora subterranea OX=70186 PE=3 SV=1
tr|A0A0H5R3Y5|A0A0H5R3Y5_9EUKA;tr|A0A0H5RF49|A0A0H5RF49_9EUKA	tr|A0A0H5R3Y5|A0A0H5R3Y5_9EUKA;tr|A0A0H5RF49|A0A0H5RF49_9EUKA	tr|A0A0H5R3Y5|A0A0H5R3Y5_9EUKA Uncharacterized protein OS=Spongospora subterranea OX=70186 PE=3 SV=1;tr|A0A0H5RF49|A0A0H5RF49_9EUKA Uncharacterized protein (Fragment) OS=Spongospora subterranea OX=70186 PE=4 SV=1
tr|Q6SR54|Q6SR54_9EUKA;tr|Q6SR53|Q6SR53_9EUKA	tr|Q6SR54|Q6SR54_9EUKA;tr|Q6SR53|Q6SR53_9EUKA	tr|Q6SR54|Q6SR54_9EUKA Polyubiquitin 1 (Fragment) OS=Spongospora subterranea f. sp. subterranea OX=166267 PE=4 SV=1;tr|Q6SR53|Q6SR53_9EUKA Polyubiquitin 2 (Fragment) OS=Spongospora subterranea OX=70186 PE=4 SV=1
tr|A0A0H5R415|A0A0H5R415_9EUKA	tr|A0A0H5R415|A0A0H5R415_9EUKA	tr|A0A0H5R415|A0A0H5R415_9EUKA Uncharacterized protein (Fragment) OS=Spongospora subterranea OX=70186 PE=4 SV=1
tr|A0A0H5QMC8|A0A0H5QMC8_9EUKA	tr|A0A0H5QMC8|A0A0H5QMC8_9EUKA	tr|A0A0H5QMC8|A0A0H5QMC8_9EUKA Uncharacterized protein OS=Spongospora subterranea OX=70186 PE=3 SV=1
tr|A0A0H5RGN0|A0A0H5RGN0_9EUKA	tr|A0A0H5RGN0|A0A0H5RGN0_9EUKA	tr|A0A0H5RGN0|A0A0H5RGN0_9EUKA Uncharacterized protein (Fragment) OS=Spongospora subterranea OX=70186 PE=4 SV=1
tr|A0A0H5R5U0|A0A0H5R5U0_9EUKA	tr|A0A0H5R5U0|A0A0H5R5U0_9EUKA	tr|A0A0H5R5U0|A0A0H5R5U0_9EUKA Ferritin (Fragment) OS=Spongospora subterranea OX=70186 PE=3 SV=1
tr|A0A0H5R7I5|A0A0H5R7I5_9EUKA;REV__tr|A0A0H5R7I5|A0A0H5R7I5_9EUKA	tr|A0A0H5R7I5|A0A0H5R7I5_9EUKA	tr|A0A0H5R7I5|A0A0H5R7I5_9EUKA Malate dehydrogenase (Fragment) OS=Spongospora subterranea OX=70186 PE=3 SV=1
tr|A0A0H5R723|A0A0H5R723_9EUKA	tr|A0A0H5R723|A0A0H5R723_9EUKA	tr|A0A0H5R723|A0A0H5R723_9EUKA Uncharacterized protein OS=Spongospora subterranea OX=70186 PE=4 SV=1
tr|A0A0H5RAQ6|A0A0H5RAQ6_9EUKA	tr|A0A0H5RAQ6|A0A0H5RAQ6_9EUKA	tr|A0A0H5RAQ6|A0A0H5RAQ6_9EUKA Transaldolase OS=Spongospora subterranea OX=70186 PE=4 SV=1
tr|A0A0H5R4R4|A0A0H5R4R4_9EUKA	tr|A0A0H5R4R4|A0A0H5R4R4_9EUKA	tr|A0A0H5R4R4|A0A0H5R4R4_9EUKA Proteasome subunit alpha type OS=Spongospora subterranea OX=70186 PE=3 SV=1
tr|A0A0H5R4P6|A0A0H5R4P6_9EUKA	tr|A0A0H5R4P6|A0A0H5R4P6_9EUKA	tr|A0A0H5R4P6|A0A0H5R4P6_9EUKA Uncharacterized protein (Fragment) OS=Spongospora subterranea OX=70186 PE=4 SV=1
tr|A0A0H5RDN3|A0A0H5RDN3_9EUKA;tr|A0A0H5R3P7|A0A0H5R3P7_9EUKA	tr|A0A0H5RDN3|A0A0H5RDN3_9EUKA;tr|A0A0H5R3P7|A0A0H5R3P7_9EUKA	tr|A0A0H5RDN3|A0A0H5RDN3_9EUKA Uncharacterized protein (Fragment) OS=Spongospora subterranea OX=70186 PE=3 SV=1;tr|A0A0H5R3P7|A0A0H5R3P7_9EUKA Uncharacterized protein (Fragment) OS=Spongospora subterranea OX=70186 PE=3 SV=1
tr|A0A0H5REK8|A0A0H5REK8_9EUKA	tr|A0A0H5REK8|A0A0H5REK8_9EUKA	tr|A0A0H5REK8|A0A0H5REK8_9EUKA Uncharacterized protein (Fragment) OS=Spongospora subterranea OX=70186 PE=4 SV=1
tr|A0A0H5R3R3|A0A0H5R3R3_9EUKA;tr|A0A0H5R4R0|A0A0H5R4R0_9EUKA	tr|A0A0H5R3R3|A0A0H5R3R3_9EUKA;tr|A0A0H5R4R0|A0A0H5R4R0_9EUKA	tr|A0A0H5R3R3|A0A0H5R3R3_9EUKA Histone H2B (Fragment) OS=Spongospora subterranea OX=70186 PE=3 SV=1;tr|A0A0H5R4R0|A0A0H5R4R0_9EUKA Histone H2B (Fragment) OS=Spongospora subterranea OX=70186 PE=3 SV=1
tr|A0A0H5QKE5|A0A0H5QKE5_9EUKA	tr|A0A0H5QKE5|A0A0H5QKE5_9EUKA	tr|A0A0H5QKE5|A0A0H5QKE5_9EUKA Uncharacterized protein OS=Spongospora subterranea OX=70186 PE=4 SV=1
tr|A0A0H5QS67|A0A0H5QS67_9EUKA	tr|A0A0H5QS67|A0A0H5QS67_9EUKA	tr|A0A0H5QS67|A0A0H5QS67_9EUKA Histone H4 OS=Spongospora subterranea OX=70186 PE=3 SV=1
tr|A0A0H5QIF8|A0A0H5QIF8_9EUKA	tr|A0A0H5QIF8|A0A0H5QIF8_9EUKA	tr|A0A0H5QIF8|A0A0H5QIF8_9EUKA Uncharacterized protein OS=Spongospora subterranea OX=70186 PE=4 SV=1
tr|A0A0H5R5G7|A0A0H5R5G7_9EUKA	tr|A0A0H5R5G7|A0A0H5R5G7_9EUKA	tr|A0A0H5R5G7|A0A0H5R5G7_9EUKA Uncharacterized protein (Fragment) OS=Spongospora subterranea OX=70186 PE=4 SV=1
tr|A0A0H5R4J9|A0A0H5R4J9_9EUKA	tr|A0A0H5R4J9|A0A0H5R4J9_9EUKA	tr|A0A0H5R4J9|A0A0H5R4J9_9EUKA Uncharacterized protein (Fragment) OS=Spongospora subterranea OX=70186 PE=3 SV=1
tr|A0A0H5R4M5|A0A0H5R4M5_9EUKA	tr|A0A0H5R4M5|A0A0H5R4M5_9EUKA	tr|A0A0H5R4M5|A0A0H5R4M5_9EUKA Ribosomal protein OS=Spongospora subterranea OX=70186 PE=3 SV=1
tr|A0A0H5RF65|A0A0H5RF65_9EUKA	tr|A0A0H5RF65|A0A0H5RF65_9EUKA	tr|A0A0H5RF65|A0A0H5RF65_9EUKA Uncharacterized protein (Fragment) OS=Spongospora subterranea OX=70186 PE=4 SV=1
tr|A0A0H5R4K8|A0A0H5R4K8_9EUKA	tr|A0A0H5R4K8|A0A0H5R4K8_9EUKA	tr|A0A0H5R4K8|A0A0H5R4K8_9EUKA Uncharacterized protein OS=Spongospora subterranea OX=70186 PE=4 SV=1
tr|A0A0H5RTW7|A0A0H5RTW7_9EUKA	tr|A0A0H5RTW7|A0A0H5RTW7_9EUKA	tr|A0A0H5RTW7|A0A0H5RTW7_9EUKA Uncharacterized protein OS=Spongospora subterranea OX=70186 PE=3 SV=1
tr|A0A0H5R8Y7|A0A0H5R8Y7_9EUKA	tr|A0A0H5R8Y7|A0A0H5R8Y7_9EUKA	tr|A0A0H5R8Y7|A0A0H5R8Y7_9EUKA Uncharacterized protein (Fragment) OS=Spongospora subterranea OX=70186 PE=4 SV=1
tr|A0A0H5R2Z0|A0A0H5R2Z0_9EUKA	tr|A0A0H5R2Z0|A0A0H5R2Z0_9EUKA	tr|A0A0H5R2Z0|A0A0H5R2Z0_9EUKA Uncharacterized protein (Fragment) OS=Spongospora subterranea OX=70186 PE=4 SV=1
tr|A0A0H5RJH9|A0A0H5RJH9_9EUKA	tr|A0A0H5RJH9|A0A0H5RJH9_9EUKA	tr|A0A0H5RJH9|A0A0H5RJH9_9EUKA 40S ribosomal protein S4 OS=Spongospora subterranea OX=70186 PE=3 SV=1
tr|A0A0H5RFQ6|A0A0H5RFQ6_9EUKA	tr|A0A0H5RFQ6|A0A0H5RFQ6_9EUKA	tr|A0A0H5RFQ6|A0A0H5RFQ6_9EUKA Uncharacterized protein (Fragment) OS=Spongospora subterranea OX=70186 PE=4 SV=1
tr|A0A0H5QJL7|A0A0H5QJL7_9EUKA	tr|A0A0H5QJL7|A0A0H5QJL7_9EUKA	tr|A0A0H5QJL7|A0A0H5QJL7_9EUKA Uncharacterized protein (Fragment) OS=Spongospora subterranea OX=70186 PE=4 SV=1
tr|A0A096XTV6|A0A096XTV6_9EUKA;tr|A0A0H5R7G1|A0A0H5R7G1_9EUKA;tr|A0A0H5QQB7|A0A0H5QQB7_9EUKA	tr|A0A096XTV6|A0A096XTV6_9EUKA;tr|A0A0H5R7G1|A0A0H5R7G1_9EUKA	tr|A0A096XTV6|A0A096XTV6_9EUKA ATP synthase subunit alpha OS=Spongospora subterranea OX=70186 GN=atp1 PE=3 SV=1;tr|A0A0H5R7G1|A0A0H5R7G1_9EUKA ATP synthase subunit alpha (Fragment) OS=Spongospora subterranea OX=70186 PE=4 SV=1
tr|A0A0H5R3N1|A0A0H5R3N1_9EUKA;tr|A0A0H5RDL5|A0A0H5RDL5_9EUKA	tr|A0A0H5R3N1|A0A0H5R3N1_9EUKA	tr|A0A0H5R3N1|A0A0H5R3N1_9EUKA Uncharacterized protein OS=Spongospora subterranea OX=70186 PE=3 SV=1
tr|A0A0H5R4Q2|A0A0H5R4Q2_9EUKA;tr|A0A0H5RHB2|A0A0H5RHB2_9EUKA	tr|A0A0H5R4Q2|A0A0H5R4Q2_9EUKA	tr|A0A0H5R4Q2|A0A0H5R4Q2_9EUKA ATP synthase subunit beta OS=Spongospora subterranea OX=70186 PE=3 SV=1
tr|A0A0H5RJG3|A0A0H5RJG3_9EUKA;tr|A0A0H5RE95|A0A0H5RE95_9EUKA;tr|A0A0H5RG09|A0A0H5RG09_9EUKA	tr|A0A0H5RJG3|A0A0H5RJG3_9EUKA	tr|A0A0H5RJG3|A0A0H5RJG3_9EUKA Uncharacterized protein OS=Spongospora subterranea OX=70186 PE=4 SV=1
tr|A0A0H5QWM6|A0A0H5QWM6_9EUKA;tr|A0A0H5RT42|A0A0H5RT42_9EUKA	tr|A0A0H5QWM6|A0A0H5QWM6_9EUKA;tr|A0A0H5RT42|A0A0H5RT42_9EUKA	tr|A0A0H5QWM6|A0A0H5QWM6_9EUKA Uncharacterized protein (Fragment) OS=Spongospora subterranea OX=70186 PE=4 SV=1;tr|A0A0H5RT42|A0A0H5RT42_9EUKA Uncharacterized protein OS=Spongospora subterranea OX=70186 PE=4 SV=1
tr|A0A0H5QHT1|A0A0H5QHT1_9EUKA	tr|A0A0H5QHT1|A0A0H5QHT1_9EUKA	tr|A0A0H5QHT1|A0A0H5QHT1_9EUKA Uncharacterized protein (Fragment) OS=Spongospora subterranea OX=70186 PE=3 SV=1
tr|A0A0H5R7U7|A0A0H5R7U7_9EUKA	tr|A0A0H5R7U7|A0A0H5R7U7_9EUKA	tr|A0A0H5R7U7|A0A0H5R7U7_9EUKA Aminopeptidase (Fragment) OS=Spongospora subterranea OX=70186 PE=3 SV=1
tr|A0A0H5QUY9|A0A0H5QUY9_9EUKA	tr|A0A0H5QUY9|A0A0H5QUY9_9EUKA	tr|A0A0H5QUY9|A0A0H5QUY9_9EUKA Uncharacterized protein OS=Spongospora subterranea OX=70186 PE=4 SV=1
tr|A0A0H5RB82|A0A0H5RB82_9EUKA	tr|A0A0H5RB82|A0A0H5RB82_9EUKA	tr|A0A0H5RB82|A0A0H5RB82_9EUKA Uncharacterized protein OS=Spongospora subterranea OX=70186 PE=3 SV=1
tr|A0A0H5QZP3|A0A0H5QZP3_9EUKA;tr|A0A0H5RG68|A0A0H5RG68_9EUKA	tr|A0A0H5QZP3|A0A0H5QZP3_9EUKA	tr|A0A0H5QZP3|A0A0H5QZP3_9EUKA Uncharacterized protein (Fragment) OS=Spongospora subterranea OX=70186 PE=3 SV=1
tr|A0A0H5R6B2|A0A0H5R6B2_9EUKA;tr|A0A0H5QSW5|A0A0H5QSW5_9EUKA	tr|A0A0H5R6B2|A0A0H5R6B2_9EUKA;tr|A0A0H5QSW5|A0A0H5QSW5_9EUKA	tr|A0A0H5R6B2|A0A0H5R6B2_9EUKA Uncharacterized protein OS=Spongospora subterranea OX=70186 PE=4 SV=1;tr|A0A0H5QSW5|A0A0H5QSW5_9EUKA Uncharacterized protein (Fragment) OS=Spongospora subterranea OX=70186 PE=4 SV=1
