# Supplementary material for: Optimisation of Sporosori Purification and Protein Extraction Techniques for the Biotrophic Protozoan Plant Pathogen Spongospora subterranea
Source: Molecules. 2020 Jul 8;25(14):3109. doi: 10.3390/molecules25143109 (PMC7397026; doi:10.3390/molecules25143109)
Supplement: Supplementary file 1 [file molecules-25-03109-s001.zip › S2- List of protein identified using S-Trap.xlsx]

## Sheet: Total
Protein IDs	Majority protein IDs	Fasta headers
tr|A0A096XTV6|A0A096XTV6_9EUKA;REV__tr|A0A0H5RKG1|A0A0H5RKG1_9EUKA	tr|A0A096XTV6|A0A096XTV6_9EUKA	tr|A0A096XTV6|A0A096XTV6_9EUKA ATP synthase subunit alpha OS=Spongospora subterranea OX=70186 GN=atp1 PE=3 SV=1
tr|A0A096XTW9|A0A096XTW9_9EUKA	tr|A0A096XTW9|A0A096XTW9_9EUKA	tr|A0A096XTW9|A0A096XTW9_9EUKA Cytochrome c oxidase subunit 2 OS=Spongospora subterranea OX=70186 GN=cox2 PE=3 SV=1
tr|A0A096XTX9|A0A096XTX9_9EUKA;tr|A0A0H5QRL0|A0A0H5QRL0_9EUKA	tr|A0A096XTX9|A0A096XTX9_9EUKA;tr|A0A0H5QRL0|A0A0H5QRL0_9EUKA	tr|A0A096XTX9|A0A096XTX9_9EUKA NADH dehydrogenase subunit 7 OS=Spongospora subterranea OX=70186 GN=nad7 PE=3 SV=1;tr|A0A0H5QRL0|A0A0H5QRL0_9EUKA Uncharacterized protein (Fragment) OS=Spongospora subterranea OX=70186 PE=4 SV=1
tr|A0A0H5QFK2|A0A0H5QFK2_9EUKA;tr|A0A0H5QHB9|A0A0H5QHB9_9EUKA	tr|A0A0H5QFK2|A0A0H5QFK2_9EUKA;tr|A0A0H5QHB9|A0A0H5QHB9_9EUKA	tr|A0A0H5QFK2|A0A0H5QFK2_9EUKA Uncharacterized protein (Fragment) OS=Spongospora subterranea OX=70186 PE=4 SV=1;tr|A0A0H5QHB9|A0A0H5QHB9_9EUKA Uncharacterized protein OS=Spongospora subterranea OX=70186 PE=4 SV=1
tr|A0A0H5QFM0|A0A0H5QFM0_9EUKA	tr|A0A0H5QFM0|A0A0H5QFM0_9EUKA	tr|A0A0H5QFM0|A0A0H5QFM0_9EUKA Uncharacterized protein OS=Spongospora subterranea OX=70186 PE=4 SV=1
tr|A0A0H5QFX0|A0A0H5QFX0_9EUKA	tr|A0A0H5QFX0|A0A0H5QFX0_9EUKA	tr|A0A0H5QFX0|A0A0H5QFX0_9EUKA Uncharacterized protein OS=Spongospora subterranea OX=70186 PE=4 SV=1
tr|A0A0H5QHR3|A0A0H5QHR3_9EUKA;tr|A0A0H5QFY7|A0A0H5QFY7_9EUKA	tr|A0A0H5QHR3|A0A0H5QHR3_9EUKA;tr|A0A0H5QFY7|A0A0H5QFY7_9EUKA	tr|A0A0H5QHR3|A0A0H5QHR3_9EUKA Uncharacterized protein OS=Spongospora subterranea OX=70186 PE=4 SV=1;tr|A0A0H5QFY7|A0A0H5QFY7_9EUKA Uncharacterized protein OS=Spongospora subterranea OX=70186 PE=4 SV=1
tr|A0A0H5QG10|A0A0H5QG10_9EUKA;tr|A0A0H5RVB4|A0A0H5RVB4_9EUKA	tr|A0A0H5QG10|A0A0H5QG10_9EUKA;tr|A0A0H5RVB4|A0A0H5RVB4_9EUKA	tr|A0A0H5QG10|A0A0H5QG10_9EUKA Uncharacterized protein (Fragment) OS=Spongospora subterranea OX=70186 PE=4 SV=1;tr|A0A0H5RVB4|A0A0H5RVB4_9EUKA Uncharacterized protein (Fragment) OS=Spongospora subterranea OX=70186 PE=4 SV=1
tr|A0A0H5QG77|A0A0H5QG77_9EUKA	tr|A0A0H5QG77|A0A0H5QG77_9EUKA	tr|A0A0H5QG77|A0A0H5QG77_9EUKA Uncharacterized protein OS=Spongospora subterranea OX=70186 PE=4 SV=1
tr|A0A0H5QGA5|A0A0H5QGA5_9EUKA	tr|A0A0H5QGA5|A0A0H5QGA5_9EUKA	tr|A0A0H5QGA5|A0A0H5QGA5_9EUKA S-(hydroxymethyl)glutathione dehydrogenase (Fragment) OS=Spongospora subterranea OX=70186 PE=3 SV=1
tr|A0A0H5QGF1|A0A0H5QGF1_9EUKA	tr|A0A0H5QGF1|A0A0H5QGF1_9EUKA	tr|A0A0H5QGF1|A0A0H5QGF1_9EUKA Uncharacterized protein OS=Spongospora subterranea OX=70186 PE=4 SV=1
tr|A0A0H5QGJ1|A0A0H5QGJ1_9EUKA;tr|A0A0H5QHA0|A0A0H5QHA0_9EUKA	tr|A0A0H5QGJ1|A0A0H5QGJ1_9EUKA;tr|A0A0H5QHA0|A0A0H5QHA0_9EUKA	tr|A0A0H5QGJ1|A0A0H5QGJ1_9EUKA Uncharacterized protein OS=Spongospora subterranea OX=70186 PE=4 SV=1;tr|A0A0H5QHA0|A0A0H5QHA0_9EUKA Uncharacterized protein OS=Spongospora subterranea OX=70186 PE=4 SV=1
tr|A0A0H5QGJ8|A0A0H5QGJ8_9EUKA;tr|A0A0H5QGJ0|A0A0H5QGJ0_9EUKA	tr|A0A0H5QGJ8|A0A0H5QGJ8_9EUKA;tr|A0A0H5QGJ0|A0A0H5QGJ0_9EUKA	tr|A0A0H5QGJ8|A0A0H5QGJ8_9EUKA Uncharacterized protein OS=Spongospora subterranea OX=70186 PE=4 SV=1;tr|A0A0H5QGJ0|A0A0H5QGJ0_9EUKA Uncharacterized protein OS=Spongospora subterranea OX=70186 PE=4 SV=1
tr|A0A0H5R031|A0A0H5R031_9EUKA;tr|A0A0H5QGN1|A0A0H5QGN1_9EUKA	tr|A0A0H5R031|A0A0H5R031_9EUKA;tr|A0A0H5QGN1|A0A0H5QGN1_9EUKA	tr|A0A0H5R031|A0A0H5R031_9EUKA Uncharacterized protein (Fragment) OS=Spongospora subterranea OX=70186 PE=3 SV=1;tr|A0A0H5QGN1|A0A0H5QGN1_9EUKA Uncharacterized protein (Fragment) OS=Spongospora subterranea OX=70186 PE=3 SV=1
tr|A0A0H5QGP7|A0A0H5QGP7_9EUKA	tr|A0A0H5QGP7|A0A0H5QGP7_9EUKA	tr|A0A0H5QGP7|A0A0H5QGP7_9EUKA Uncharacterized protein OS=Spongospora subterranea OX=70186 PE=4 SV=1
tr|A0A0H5R003|A0A0H5R003_9EUKA;tr|A0A0H5QGR0|A0A0H5QGR0_9EUKA;tr|A0A0H5QWM0|A0A0H5QWM0_9EUKA	tr|A0A0H5R003|A0A0H5R003_9EUKA;tr|A0A0H5QGR0|A0A0H5QGR0_9EUKA	tr|A0A0H5R003|A0A0H5R003_9EUKA Uncharacterized protein (Fragment) OS=Spongospora subterranea OX=70186 PE=4 SV=1;tr|A0A0H5QGR0|A0A0H5QGR0_9EUKA Uncharacterized protein OS=Spongospora subterranea OX=70186 PE=4 SV=1
tr|A0A0H5QGT9|A0A0H5QGT9_9EUKA	tr|A0A0H5QGT9|A0A0H5QGT9_9EUKA	tr|A0A0H5QGT9|A0A0H5QGT9_9EUKA Uncharacterized protein (Fragment) OS=Spongospora subterranea OX=70186 PE=4 SV=1
tr|A0A0H5QGV3|A0A0H5QGV3_9EUKA	tr|A0A0H5QGV3|A0A0H5QGV3_9EUKA	tr|A0A0H5QGV3|A0A0H5QGV3_9EUKA Peptide deformylase (Fragment) OS=Spongospora subterranea OX=70186 PE=3 SV=1
tr|A0A0H5QGZ2|A0A0H5QGZ2_9EUKA	tr|A0A0H5QGZ2|A0A0H5QGZ2_9EUKA	tr|A0A0H5QGZ2|A0A0H5QGZ2_9EUKA Uncharacterized protein OS=Spongospora subterranea OX=70186 PE=3 SV=1
tr|A0A0H5QH16|A0A0H5QH16_9EUKA	tr|A0A0H5QH16|A0A0H5QH16_9EUKA	tr|A0A0H5QH16|A0A0H5QH16_9EUKA Uncharacterized protein OS=Spongospora subterranea OX=70186 PE=4 SV=1
tr|A0A0H5QH35|A0A0H5QH35_9EUKA	tr|A0A0H5QH35|A0A0H5QH35_9EUKA	tr|A0A0H5QH35|A0A0H5QH35_9EUKA ATP-dependent (S)-NAD(P)H-hydrate dehydratase OS=Spongospora subterranea OX=70186 PE=3 SV=1
tr|A0A0H5QH77|A0A0H5QH77_9EUKA;tr|A0A0H5QJ75|A0A0H5QJ75_9EUKA	tr|A0A0H5QH77|A0A0H5QH77_9EUKA;tr|A0A0H5QJ75|A0A0H5QJ75_9EUKA	tr|A0A0H5QH77|A0A0H5QH77_9EUKA Uncharacterized protein (Fragment) OS=Spongospora subterranea OX=70186 PE=4 SV=1;tr|A0A0H5QJ75|A0A0H5QJ75_9EUKA Uncharacterized protein (Fragment) OS=Spongospora subterranea OX=70186 PE=4 SV=1
tr|A0A0H5QJC3|A0A0H5QJC3_9EUKA;tr|A0A0H5QHB6|A0A0H5QHB6_9EUKA	tr|A0A0H5QJC3|A0A0H5QJC3_9EUKA;tr|A0A0H5QHB6|A0A0H5QHB6_9EUKA	tr|A0A0H5QJC3|A0A0H5QJC3_9EUKA Uncharacterized protein OS=Spongospora subterranea OX=70186 PE=4 SV=1;tr|A0A0H5QHB6|A0A0H5QHB6_9EUKA Uncharacterized protein OS=Spongospora subterranea OX=70186 PE=4 SV=1
tr|A0A0H5QHB7|A0A0H5QHB7_9EUKA	tr|A0A0H5QHB7|A0A0H5QHB7_9EUKA	tr|A0A0H5QHB7|A0A0H5QHB7_9EUKA Uncharacterized protein OS=Spongospora subterranea OX=70186 PE=4 SV=1
tr|A0A0H5QHC1|A0A0H5QHC1_9EUKA	tr|A0A0H5QHC1|A0A0H5QHC1_9EUKA	tr|A0A0H5QHC1|A0A0H5QHC1_9EUKA Uncharacterized protein OS=Spongospora subterranea OX=70186 PE=4 SV=1
tr|A0A0H5QHE5|A0A0H5QHE5_9EUKA;tr|A0A0H5QIG8|A0A0H5QIG8_9EUKA	tr|A0A0H5QHE5|A0A0H5QHE5_9EUKA;tr|A0A0H5QIG8|A0A0H5QIG8_9EUKA	tr|A0A0H5QHE5|A0A0H5QHE5_9EUKA Uncharacterized protein OS=Spongospora subterranea OX=70186 PE=4 SV=1;tr|A0A0H5QIG8|A0A0H5QIG8_9EUKA Pyruvate carboxylase OS=Spongospora subterranea OX=70186 PE=4 SV=1
tr|A0A0H5QHI0|A0A0H5QHI0_9EUKA	tr|A0A0H5QHI0|A0A0H5QHI0_9EUKA	tr|A0A0H5QHI0|A0A0H5QHI0_9EUKA Uncharacterized protein (Fragment) OS=Spongospora subterranea OX=70186 PE=3 SV=1
tr|A0A0H5QHK3|A0A0H5QHK3_9EUKA	tr|A0A0H5QHK3|A0A0H5QHK3_9EUKA	tr|A0A0H5QHK3|A0A0H5QHK3_9EUKA Uncharacterized protein (Fragment) OS=Spongospora subterranea OX=70186 PE=4 SV=1
tr|A0A0H5QHM1|A0A0H5QHM1_9EUKA;tr|A0A0H5QGQ7|A0A0H5QGQ7_9EUKA;tr|A0A0H5QIL3|A0A0H5QIL3_9EUKA	tr|A0A0H5QHM1|A0A0H5QHM1_9EUKA;tr|A0A0H5QGQ7|A0A0H5QGQ7_9EUKA	tr|A0A0H5QHM1|A0A0H5QHM1_9EUKA Uncharacterized protein (Fragment) OS=Spongospora subterranea OX=70186 PE=4 SV=1;tr|A0A0H5QGQ7|A0A0H5QGQ7_9EUKA Uncharacterized protein OS=Spongospora subterranea OX=70186 PE=4 SV=1
tr|A0A0H5QHM7|A0A0H5QHM7_9EUKA	tr|A0A0H5QHM7|A0A0H5QHM7_9EUKA	tr|A0A0H5QHM7|A0A0H5QHM7_9EUKA Peptide-methionine (R)-S-oxide reductase (Fragment) OS=Spongospora subterranea OX=70186 PE=3 SV=1
tr|A0A0H5QHP7|A0A0H5QHP7_9EUKA	tr|A0A0H5QHP7|A0A0H5QHP7_9EUKA	tr|A0A0H5QHP7|A0A0H5QHP7_9EUKA Uncharacterized protein (Fragment) OS=Spongospora subterranea OX=70186 PE=4 SV=1
tr|A0A0H5QHT1|A0A0H5QHT1_9EUKA	tr|A0A0H5QHT1|A0A0H5QHT1_9EUKA	tr|A0A0H5QHT1|A0A0H5QHT1_9EUKA Uncharacterized protein (Fragment) OS=Spongospora subterranea OX=70186 PE=3 SV=1
tr|A0A0H5QHY2|A0A0H5QHY2_9EUKA	tr|A0A0H5QHY2|A0A0H5QHY2_9EUKA	tr|A0A0H5QHY2|A0A0H5QHY2_9EUKA Uncharacterized protein OS=Spongospora subterranea OX=70186 PE=4 SV=1
tr|A0A0H5QHY9|A0A0H5QHY9_9EUKA	tr|A0A0H5QHY9|A0A0H5QHY9_9EUKA	tr|A0A0H5QHY9|A0A0H5QHY9_9EUKA Uncharacterized protein OS=Spongospora subterranea OX=70186 PE=4 SV=1
tr|A0A0H5QI18|A0A0H5QI18_9EUKA	tr|A0A0H5QI18|A0A0H5QI18_9EUKA	tr|A0A0H5QI18|A0A0H5QI18_9EUKA Uncharacterized protein OS=Spongospora subterranea OX=70186 PE=4 SV=1
tr|A0A0H5QI26|A0A0H5QI26_9EUKA;tr|A0A0H5QJ03|A0A0H5QJ03_9EUKA;tr|A0A0H5QJW8|A0A0H5QJW8_9EUKA	tr|A0A0H5QI26|A0A0H5QI26_9EUKA;tr|A0A0H5QJ03|A0A0H5QJ03_9EUKA	tr|A0A0H5QI26|A0A0H5QI26_9EUKA Uncharacterized protein (Fragment) OS=Spongospora subterranea OX=70186 PE=4 SV=1;tr|A0A0H5QJ03|A0A0H5QJ03_9EUKA Uncharacterized protein OS=Spongospora subterranea OX=70186 PE=4 SV=1
tr|A0A0H5QI42|A0A0H5QI42_9EUKA;tr|A0A0H5QH75|A0A0H5QH75_9EUKA	tr|A0A0H5QI42|A0A0H5QI42_9EUKA;tr|A0A0H5QH75|A0A0H5QH75_9EUKA	tr|A0A0H5QI42|A0A0H5QI42_9EUKA Uncharacterized protein (Fragment) OS=Spongospora subterranea OX=70186 PE=4 SV=1;tr|A0A0H5QH75|A0A0H5QH75_9EUKA Uncharacterized protein OS=Spongospora subterranea OX=70186 PE=4 SV=1
tr|A0A0H5QI44|A0A0H5QI44_9EUKA	tr|A0A0H5QI44|A0A0H5QI44_9EUKA	tr|A0A0H5QI44|A0A0H5QI44_9EUKA Aminomethyltransferase OS=Spongospora subterranea OX=70186 PE=3 SV=1
tr|A0A0H5QI53|A0A0H5QI53_9EUKA	tr|A0A0H5QI53|A0A0H5QI53_9EUKA	tr|A0A0H5QI53|A0A0H5QI53_9EUKA 60S ribosomal protein L36 OS=Spongospora subterranea OX=70186 PE=3 SV=1
tr|A0A0H5QI54|A0A0H5QI54_9EUKA;tr|A0A0H5QK74|A0A0H5QK74_9EUKA	tr|A0A0H5QI54|A0A0H5QI54_9EUKA;tr|A0A0H5QK74|A0A0H5QK74_9EUKA	tr|A0A0H5QI54|A0A0H5QI54_9EUKA Uncharacterized protein OS=Spongospora subterranea OX=70186 PE=4 SV=1;tr|A0A0H5QK74|A0A0H5QK74_9EUKA Uncharacterized protein OS=Spongospora subterranea OX=70186 PE=4 SV=1
tr|A0A0H5QI72|A0A0H5QI72_9EUKA	tr|A0A0H5QI72|A0A0H5QI72_9EUKA	tr|A0A0H5QI72|A0A0H5QI72_9EUKA Uncharacterized protein OS=Spongospora subterranea OX=70186 PE=3 SV=1
tr|A0A0H5QI75|A0A0H5QI75_9EUKA	tr|A0A0H5QI75|A0A0H5QI75_9EUKA	tr|A0A0H5QI75|A0A0H5QI75_9EUKA Uncharacterized protein OS=Spongospora subterranea OX=70186 PE=4 SV=1
tr|A0A0H5QI76|A0A0H5QI76_9EUKA	tr|A0A0H5QI76|A0A0H5QI76_9EUKA	tr|A0A0H5QI76|A0A0H5QI76_9EUKA GTP-binding nuclear protein OS=Spongospora subterranea OX=70186 PE=3 SV=1
tr|A0A0H5QI93|A0A0H5QI93_9EUKA;tr|A0A0H5R7E5|A0A0H5R7E5_9EUKA	tr|A0A0H5QI93|A0A0H5QI93_9EUKA	tr|A0A0H5QI93|A0A0H5QI93_9EUKA Uncharacterized protein (Fragment) OS=Spongospora subterranea OX=70186 PE=3 SV=1
tr|A0A0H5QIB4|A0A0H5QIB4_9EUKA	tr|A0A0H5QIB4|A0A0H5QIB4_9EUKA	tr|A0A0H5QIB4|A0A0H5QIB4_9EUKA Uncharacterized protein OS=Spongospora subterranea OX=70186 PE=4 SV=1
tr|A0A0H5QIE6|A0A0H5QIE6_9EUKA;tr|A0A0H5QGK8|A0A0H5QGK8_9EUKA	tr|A0A0H5QIE6|A0A0H5QIE6_9EUKA;tr|A0A0H5QGK8|A0A0H5QGK8_9EUKA	tr|A0A0H5QIE6|A0A0H5QIE6_9EUKA Uncharacterized protein OS=Spongospora subterranea OX=70186 PE=4 SV=1;tr|A0A0H5QGK8|A0A0H5QGK8_9EUKA Uncharacterized protein OS=Spongospora subterranea OX=70186 PE=4 SV=1
tr|A0A0H5QIF8|A0A0H5QIF8_9EUKA	tr|A0A0H5QIF8|A0A0H5QIF8_9EUKA	tr|A0A0H5QIF8|A0A0H5QIF8_9EUKA Uncharacterized protein OS=Spongospora subterranea OX=70186 PE=4 SV=1
tr|A0A0H5QIJ9|A0A0H5QIJ9_9EUKA;tr|A0A0H5QKQ9|A0A0H5QKQ9_9EUKA	tr|A0A0H5QIJ9|A0A0H5QIJ9_9EUKA;tr|A0A0H5QKQ9|A0A0H5QKQ9_9EUKA	tr|A0A0H5QIJ9|A0A0H5QIJ9_9EUKA Succinate--CoA ligase [ADP-forming] subunit beta, mitochondrial OS=Spongospora subterranea OX=70186 PE=3 SV=1;tr|A0A0H5QKQ9|A0A0H5QKQ9_9EUKA Uncharacterized protein OS=Spongospora subterranea OX=70186 PE=4 SV=1
tr|A0A0H5QIP5|A0A0H5QIP5_9EUKA	tr|A0A0H5QIP5|A0A0H5QIP5_9EUKA	tr|A0A0H5QIP5|A0A0H5QIP5_9EUKA Uncharacterized protein OS=Spongospora subterranea OX=70186 PE=3 SV=1
tr|A0A0H5QIQ2|A0A0H5QIQ2_9EUKA	tr|A0A0H5QIQ2|A0A0H5QIQ2_9EUKA	tr|A0A0H5QIQ2|A0A0H5QIQ2_9EUKA Uncharacterized protein (Fragment) OS=Spongospora subterranea OX=70186 PE=4 SV=1
tr|A0A0H5QIS6|A0A0H5QIS6_9EUKA;tr|A0A0H5RWI9|A0A0H5RWI9_9EUKA	tr|A0A0H5QIS6|A0A0H5QIS6_9EUKA	tr|A0A0H5QIS6|A0A0H5QIS6_9EUKA Uncharacterized protein OS=Spongospora subterranea OX=70186 PE=3 SV=1
tr|A0A0H5QIU3|A0A0H5QIU3_9EUKA	tr|A0A0H5QIU3|A0A0H5QIU3_9EUKA	tr|A0A0H5QIU3|A0A0H5QIU3_9EUKA Uncharacterized protein OS=Spongospora subterranea OX=70186 PE=4 SV=1
tr|A0A0H5QKZ6|A0A0H5QKZ6_9EUKA;tr|A0A0H5QIV0|A0A0H5QIV0_9EUKA	tr|A0A0H5QKZ6|A0A0H5QKZ6_9EUKA;tr|A0A0H5QIV0|A0A0H5QIV0_9EUKA	tr|A0A0H5QKZ6|A0A0H5QKZ6_9EUKA Uncharacterized protein OS=Spongospora subterranea OX=70186 PE=4 SV=1;tr|A0A0H5QIV0|A0A0H5QIV0_9EUKA Uncharacterized protein (Fragment) OS=Spongospora subterranea OX=70186 PE=4 SV=1
tr|A0A0H5QIY6|A0A0H5QIY6_9EUKA	tr|A0A0H5QIY6|A0A0H5QIY6_9EUKA	tr|A0A0H5QIY6|A0A0H5QIY6_9EUKA Uncharacterized protein (Fragment) OS=Spongospora subterranea OX=70186 PE=4 SV=1
tr|A0A0H5QJ40|A0A0H5QJ40_9EUKA;tr|A0A0H5QJE7|A0A0H5QJE7_9EUKA;tr|A0A0H5R2L1|A0A0H5R2L1_9EUKA	tr|A0A0H5QJ40|A0A0H5QJ40_9EUKA;tr|A0A0H5QJE7|A0A0H5QJE7_9EUKA	tr|A0A0H5QJ40|A0A0H5QJ40_9EUKA Uncharacterized protein OS=Spongospora subterranea OX=70186 PE=4 SV=1;tr|A0A0H5QJE7|A0A0H5QJE7_9EUKA Uncharacterized protein OS=Spongospora subterranea OX=70186 PE=4 SV=1
tr|A0A0H5QJ44|A0A0H5QJ44_9EUKA	tr|A0A0H5QJ44|A0A0H5QJ44_9EUKA	tr|A0A0H5QJ44|A0A0H5QJ44_9EUKA Uncharacterized protein (Fragment) OS=Spongospora subterranea OX=70186 PE=4 SV=1
tr|A0A0H5QJ80|A0A0H5QJ80_9EUKA;tr|A0A0H5QI83|A0A0H5QI83_9EUKA	tr|A0A0H5QJ80|A0A0H5QJ80_9EUKA;tr|A0A0H5QI83|A0A0H5QI83_9EUKA	tr|A0A0H5QJ80|A0A0H5QJ80_9EUKA D-3-phosphoglycerate dehydrogenase OS=Spongospora subterranea OX=70186 PE=3 SV=1;tr|A0A0H5QI83|A0A0H5QI83_9EUKA D-3-phosphoglycerate dehydrogenase (Fragment) OS=Spongospora subterranea OX=70186 PE=3 SV=1
tr|A0A0H5QJ85|A0A0H5QJ85_9EUKA	tr|A0A0H5QJ85|A0A0H5QJ85_9EUKA	tr|A0A0H5QJ85|A0A0H5QJ85_9EUKA Uncharacterized protein (Fragment) OS=Spongospora subterranea OX=70186 PE=4 SV=1
tr|A0A0H5QJA3|A0A0H5QJA3_9EUKA	tr|A0A0H5QJA3|A0A0H5QJA3_9EUKA	tr|A0A0H5QJA3|A0A0H5QJA3_9EUKA Uncharacterized protein OS=Spongospora subterranea OX=70186 PE=4 SV=1
tr|A0A0H5QJD6|A0A0H5QJD6_9EUKA	tr|A0A0H5QJD6|A0A0H5QJD6_9EUKA	tr|A0A0H5QJD6|A0A0H5QJD6_9EUKA S-formylglutathione hydrolase OS=Spongospora subterranea OX=70186 PE=3 SV=1
tr|A0A0H5QJF7|A0A0H5QJF7_9EUKA	tr|A0A0H5QJF7|A0A0H5QJF7_9EUKA	tr|A0A0H5QJF7|A0A0H5QJF7_9EUKA Uncharacterized protein OS=Spongospora subterranea OX=70186 PE=4 SV=1
tr|A0A0H5QJL7|A0A0H5QJL7_9EUKA	tr|A0A0H5QJL7|A0A0H5QJL7_9EUKA	tr|A0A0H5QJL7|A0A0H5QJL7_9EUKA Uncharacterized protein (Fragment) OS=Spongospora subterranea OX=70186 PE=4 SV=1
tr|A0A0H5QJS9|A0A0H5QJS9_9EUKA	tr|A0A0H5QJS9|A0A0H5QJS9_9EUKA	tr|A0A0H5QJS9|A0A0H5QJS9_9EUKA Uncharacterized protein (Fragment) OS=Spongospora subterranea OX=70186 PE=4 SV=1
tr|A0A0H5QJT1|A0A0H5QJT1_9EUKA	tr|A0A0H5QJT1|A0A0H5QJT1_9EUKA	tr|A0A0H5QJT1|A0A0H5QJT1_9EUKA Uncharacterized protein OS=Spongospora subterranea OX=70186 PE=4 SV=1
tr|A0A0H5QK04|A0A0H5QK04_9EUKA	tr|A0A0H5QK04|A0A0H5QK04_9EUKA	tr|A0A0H5QK04|A0A0H5QK04_9EUKA Uncharacterized protein OS=Spongospora subterranea OX=70186 PE=4 SV=1
tr|A0A0H5QK09|A0A0H5QK09_9EUKA	tr|A0A0H5QK09|A0A0H5QK09_9EUKA	tr|A0A0H5QK09|A0A0H5QK09_9EUKA Uncharacterized protein (Fragment) OS=Spongospora subterranea OX=70186 PE=4 SV=1
tr|A0A0H5QK34|A0A0H5QK34_9EUKA;tr|A0A0H5QKW8|A0A0H5QKW8_9EUKA	tr|A0A0H5QK34|A0A0H5QK34_9EUKA;tr|A0A0H5QKW8|A0A0H5QKW8_9EUKA	tr|A0A0H5QK34|A0A0H5QK34_9EUKA 6-phosphogluconolactonase (Fragment) OS=Spongospora subterranea OX=70186 PE=3 SV=1;tr|A0A0H5QKW8|A0A0H5QKW8_9EUKA 6-phosphogluconolactonase (Fragment) OS=Spongospora subterranea OX=70186 PE=3 SV=1
tr|A0A0H5QK97|A0A0H5QK97_9EUKA	tr|A0A0H5QK97|A0A0H5QK97_9EUKA	tr|A0A0H5QK97|A0A0H5QK97_9EUKA Uncharacterized protein OS=Spongospora subterranea OX=70186 PE=4 SV=1
tr|A0A0H5R3C2|A0A0H5R3C2_9EUKA;tr|A0A0H5QKE2|A0A0H5QKE2_9EUKA	tr|A0A0H5R3C2|A0A0H5R3C2_9EUKA;tr|A0A0H5QKE2|A0A0H5QKE2_9EUKA	tr|A0A0H5R3C2|A0A0H5R3C2_9EUKA Uncharacterized protein (Fragment) OS=Spongospora subterranea OX=70186 PE=4 SV=1;tr|A0A0H5QKE2|A0A0H5QKE2_9EUKA Uncharacterized protein (Fragment) OS=Spongospora subterranea OX=70186 PE=4 SV=1
tr|A0A0H5QKE5|A0A0H5QKE5_9EUKA	tr|A0A0H5QKE5|A0A0H5QKE5_9EUKA	tr|A0A0H5QKE5|A0A0H5QKE5_9EUKA Uncharacterized protein OS=Spongospora subterranea OX=70186 PE=4 SV=1
tr|A0A0H5QKI9|A0A0H5QKI9_9EUKA;tr|A0A0H5QID6|A0A0H5QID6_9EUKA	tr|A0A0H5QKI9|A0A0H5QKI9_9EUKA	tr|A0A0H5QKI9|A0A0H5QKI9_9EUKA Glycine cleavage system H protein OS=Spongospora subterranea OX=70186 PE=3 SV=1
tr|A0A0H5QKR0|A0A0H5QKR0_9EUKA	tr|A0A0H5QKR0|A0A0H5QKR0_9EUKA	tr|A0A0H5QKR0|A0A0H5QKR0_9EUKA Uncharacterized protein (Fragment) OS=Spongospora subterranea OX=70186 PE=4 SV=1
tr|A0A0H5QKS6|A0A0H5QKS6_9EUKA	tr|A0A0H5QKS6|A0A0H5QKS6_9EUKA	tr|A0A0H5QKS6|A0A0H5QKS6_9EUKA Uncharacterized protein OS=Spongospora subterranea OX=70186 PE=3 SV=1
tr|A0A0H5QKT2|A0A0H5QKT2_9EUKA	tr|A0A0H5QKT2|A0A0H5QKT2_9EUKA	tr|A0A0H5QKT2|A0A0H5QKT2_9EUKA Rab GDP dissociation inhibitor (Fragment) OS=Spongospora subterranea OX=70186 PE=3 SV=1
tr|A0A0H5QKT6|A0A0H5QKT6_9EUKA	tr|A0A0H5QKT6|A0A0H5QKT6_9EUKA	tr|A0A0H5QKT6|A0A0H5QKT6_9EUKA Uncharacterized protein OS=Spongospora subterranea OX=70186 PE=3 SV=1
tr|A0A0H5QL15|A0A0H5QL15_9EUKA	tr|A0A0H5QL15|A0A0H5QL15_9EUKA	tr|A0A0H5QL15|A0A0H5QL15_9EUKA Uncharacterized protein OS=Spongospora subterranea OX=70186 PE=4 SV=1
tr|A0A0H5QLC0|A0A0H5QLC0_9EUKA	tr|A0A0H5QLC0|A0A0H5QLC0_9EUKA	tr|A0A0H5QLC0|A0A0H5QLC0_9EUKA Uncharacterized protein (Fragment) OS=Spongospora subterranea OX=70186 PE=4 SV=1
tr|A0A0H5R424|A0A0H5R424_9EUKA;tr|A0A0H5QLD5|A0A0H5QLD5_9EUKA	tr|A0A0H5R424|A0A0H5R424_9EUKA;tr|A0A0H5QLD5|A0A0H5QLD5_9EUKA	tr|A0A0H5R424|A0A0H5R424_9EUKA Uncharacterized protein OS=Spongospora subterranea OX=70186 PE=3 SV=1;tr|A0A0H5QLD5|A0A0H5QLD5_9EUKA Uncharacterized protein OS=Spongospora subterranea OX=70186 PE=3 SV=1
tr|A0A0H5QLK8|A0A0H5QLK8_9EUKA	tr|A0A0H5QLK8|A0A0H5QLK8_9EUKA	tr|A0A0H5QLK8|A0A0H5QLK8_9EUKA Uncharacterized protein OS=Spongospora subterranea OX=70186 PE=4 SV=1
tr|A0A0H5QLN1|A0A0H5QLN1_9EUKA	tr|A0A0H5QLN1|A0A0H5QLN1_9EUKA	tr|A0A0H5QLN1|A0A0H5QLN1_9EUKA Uncharacterized protein OS=Spongospora subterranea OX=70186 PE=3 SV=1
tr|A0A0H5R4F8|A0A0H5R4F8_9EUKA;tr|A0A0H5QLQ1|A0A0H5QLQ1_9EUKA	tr|A0A0H5R4F8|A0A0H5R4F8_9EUKA;tr|A0A0H5QLQ1|A0A0H5QLQ1_9EUKA	tr|A0A0H5R4F8|A0A0H5R4F8_9EUKA Histone H2A (Fragment) OS=Spongospora subterranea OX=70186 PE=3 SV=1;tr|A0A0H5QLQ1|A0A0H5QLQ1_9EUKA Histone H2A OS=Spongospora subterranea OX=70186 PE=3 SV=1
tr|A0A0H5QLS8|A0A0H5QLS8_9EUKA	tr|A0A0H5QLS8|A0A0H5QLS8_9EUKA	tr|A0A0H5QLS8|A0A0H5QLS8_9EUKA Uncharacterized protein (Fragment) OS=Spongospora subterranea OX=70186 PE=4 SV=1
tr|A0A0H5QLT1|A0A0H5QLT1_9EUKA	tr|A0A0H5QLT1|A0A0H5QLT1_9EUKA	tr|A0A0H5QLT1|A0A0H5QLT1_9EUKA Uncharacterized protein OS=Spongospora subterranea OX=70186 PE=4 SV=1
tr|A0A0H5QLU4|A0A0H5QLU4_9EUKA	tr|A0A0H5QLU4|A0A0H5QLU4_9EUKA	tr|A0A0H5QLU4|A0A0H5QLU4_9EUKA Uncharacterized protein (Fragment) OS=Spongospora subterranea OX=70186 PE=4 SV=1
tr|A0A0H5QM30|A0A0H5QM30_9EUKA;tr|A0A0H5RFC2|A0A0H5RFC2_9EUKA;tr|A0A0H5REY7|A0A0H5REY7_9EUKA	tr|A0A0H5QM30|A0A0H5QM30_9EUKA	tr|A0A0H5QM30|A0A0H5QM30_9EUKA Alpha-mannosidase OS=Spongospora subterranea OX=70186 PE=3 SV=1
tr|A0A0H5QM66|A0A0H5QM66_9EUKA	tr|A0A0H5QM66|A0A0H5QM66_9EUKA	tr|A0A0H5QM66|A0A0H5QM66_9EUKA Uncharacterized protein OS=Spongospora subterranea OX=70186 PE=3 SV=1
tr|A0A0H5QMC3|A0A0H5QMC3_9EUKA	tr|A0A0H5QMC3|A0A0H5QMC3_9EUKA	tr|A0A0H5QMC3|A0A0H5QMC3_9EUKA Uncharacterized protein OS=Spongospora subterranea OX=70186 PE=4 SV=1
tr|A0A0H5QMC8|A0A0H5QMC8_9EUKA	tr|A0A0H5QMC8|A0A0H5QMC8_9EUKA	tr|A0A0H5QMC8|A0A0H5QMC8_9EUKA Uncharacterized protein OS=Spongospora subterranea OX=70186 PE=3 SV=1
tr|A0A0H5QMS2|A0A0H5QMS2_9EUKA;tr|A0A0H5QNB3|A0A0H5QNB3_9EUKA	tr|A0A0H5QMS2|A0A0H5QMS2_9EUKA;tr|A0A0H5QNB3|A0A0H5QNB3_9EUKA	tr|A0A0H5QMS2|A0A0H5QMS2_9EUKA Uncharacterized protein (Fragment) OS=Spongospora subterranea OX=70186 PE=3 SV=1;tr|A0A0H5QNB3|A0A0H5QNB3_9EUKA Uncharacterized protein (Fragment) OS=Spongospora subterranea OX=70186 PE=3 SV=1
tr|A0A0H5QNJ4|A0A0H5QNJ4_9EUKA;tr|A0A0H5QN37|A0A0H5QN37_9EUKA	tr|A0A0H5QNJ4|A0A0H5QNJ4_9EUKA;tr|A0A0H5QN37|A0A0H5QN37_9EUKA	tr|A0A0H5QNJ4|A0A0H5QNJ4_9EUKA Uncharacterized protein OS=Spongospora subterranea OX=70186 PE=4 SV=1;tr|A0A0H5QN37|A0A0H5QN37_9EUKA Uncharacterized protein OS=Spongospora subterranea OX=70186 PE=4 SV=1
tr|A0A0H5QN76|A0A0H5QN76_9EUKA	tr|A0A0H5QN76|A0A0H5QN76_9EUKA	tr|A0A0H5QN76|A0A0H5QN76_9EUKA Uncharacterized protein (Fragment) OS=Spongospora subterranea OX=70186 PE=4 SV=1
tr|A0A0H5QNC6|A0A0H5QNC6_9EUKA	tr|A0A0H5QNC6|A0A0H5QNC6_9EUKA	tr|A0A0H5QNC6|A0A0H5QNC6_9EUKA Uncharacterized protein OS=Spongospora subterranea OX=70186 PE=4 SV=1
tr|A0A0H5QNE0|A0A0H5QNE0_9EUKA	tr|A0A0H5QNE0|A0A0H5QNE0_9EUKA	tr|A0A0H5QNE0|A0A0H5QNE0_9EUKA Nucleoside diphosphate kinase OS=Spongospora subterranea OX=70186 PE=3 SV=1
tr|A0A0H5QNZ2|A0A0H5QNZ2_9EUKA	tr|A0A0H5QNZ2|A0A0H5QNZ2_9EUKA	tr|A0A0H5QNZ2|A0A0H5QNZ2_9EUKA Uncharacterized protein OS=Spongospora subterranea OX=70186 PE=4 SV=1
tr|A0A0H5QP02|A0A0H5QP02_9EUKA	tr|A0A0H5QP02|A0A0H5QP02_9EUKA	tr|A0A0H5QP02|A0A0H5QP02_9EUKA Uncharacterized protein OS=Spongospora subterranea OX=70186 PE=4 SV=1
tr|A0A0H5QP53|A0A0H5QP53_9EUKA	tr|A0A0H5QP53|A0A0H5QP53_9EUKA	tr|A0A0H5QP53|A0A0H5QP53_9EUKA Uncharacterized protein (Fragment) OS=Spongospora subterranea OX=70186 PE=4 SV=1
tr|A0A0H5QP55|A0A0H5QP55_9EUKA	tr|A0A0H5QP55|A0A0H5QP55_9EUKA	tr|A0A0H5QP55|A0A0H5QP55_9EUKA Uncharacterized protein (Fragment) OS=Spongospora subterranea OX=70186 PE=4 SV=1
tr|A0A0H5QPE3|A0A0H5QPE3_9EUKA	tr|A0A0H5QPE3|A0A0H5QPE3_9EUKA	tr|A0A0H5QPE3|A0A0H5QPE3_9EUKA Uncharacterized protein (Fragment) OS=Spongospora subterranea OX=70186 PE=4 SV=1
tr|A0A0H5QPH1|A0A0H5QPH1_9EUKA	tr|A0A0H5QPH1|A0A0H5QPH1_9EUKA	tr|A0A0H5QPH1|A0A0H5QPH1_9EUKA Uncharacterized protein OS=Spongospora subterranea OX=70186 PE=4 SV=1
tr|A0A0H5QPN7|A0A0H5QPN7_9EUKA	tr|A0A0H5QPN7|A0A0H5QPN7_9EUKA	tr|A0A0H5QPN7|A0A0H5QPN7_9EUKA Uncharacterized protein OS=Spongospora subterranea OX=70186 PE=3 SV=1
tr|A0A0H5QPS0|A0A0H5QPS0_9EUKA;tr|A0A0H5QP60|A0A0H5QP60_9EUKA;tr|A0A0H5QN26|A0A0H5QN26_9EUKA	tr|A0A0H5QPS0|A0A0H5QPS0_9EUKA;tr|A0A0H5QP60|A0A0H5QP60_9EUKA;tr|A0A0H5QN26|A0A0H5QN26_9EUKA	tr|A0A0H5QPS0|A0A0H5QPS0_9EUKA Uncharacterized protein OS=Spongospora subterranea OX=70186 PE=4 SV=1;tr|A0A0H5QP60|A0A0H5QP60_9EUKA Uncharacterized protein OS=Spongospora subterranea OX=70186 PE=4 SV=1;tr|A0A0H5QN26|A0A0H5QN26_9EUKA Uncharacterized protein
tr|A0A0H5QPV8|A0A0H5QPV8_9EUKA;tr|A0A0H5RQ78|A0A0H5RQ78_9EUKA	tr|A0A0H5QPV8|A0A0H5QPV8_9EUKA;tr|A0A0H5RQ78|A0A0H5RQ78_9EUKA	tr|A0A0H5QPV8|A0A0H5QPV8_9EUKA Uncharacterized protein OS=Spongospora subterranea OX=70186 PE=4 SV=1;tr|A0A0H5RQ78|A0A0H5RQ78_9EUKA Uncharacterized protein OS=Spongospora subterranea OX=70186 PE=4 SV=1
tr|A0A0H5QPW7|A0A0H5QPW7_9EUKA;tr|A0A0H5QLD4|A0A0H5QLD4_9EUKA	tr|A0A0H5QPW7|A0A0H5QPW7_9EUKA;tr|A0A0H5QLD4|A0A0H5QLD4_9EUKA	tr|A0A0H5QPW7|A0A0H5QPW7_9EUKA Tubulin beta chain (Fragment) OS=Spongospora subterranea OX=70186 PE=3 SV=1;tr|A0A0H5QLD4|A0A0H5QLD4_9EUKA Tubulin beta chain (Fragment) OS=Spongospora subterranea OX=70186 PE=3 SV=1
tr|A0A0H5QQ21|A0A0H5QQ21_9EUKA	tr|A0A0H5QQ21|A0A0H5QQ21_9EUKA	tr|A0A0H5QQ21|A0A0H5QQ21_9EUKA Uncharacterized protein (Fragment) OS=Spongospora subterranea OX=70186 PE=4 SV=1
tr|A0A0H5QQ41|A0A0H5QQ41_9EUKA;tr|A0A0H5QMR5|A0A0H5QMR5_9EUKA	tr|A0A0H5QQ41|A0A0H5QQ41_9EUKA	tr|A0A0H5QQ41|A0A0H5QQ41_9EUKA Uncharacterized protein (Fragment) OS=Spongospora subterranea OX=70186 PE=3 SV=1
tr|A0A0H5QQB9|A0A0H5QQB9_9EUKA	tr|A0A0H5QQB9|A0A0H5QQB9_9EUKA	tr|A0A0H5QQB9|A0A0H5QQB9_9EUKA Glucose-6-phosphate isomerase OS=Spongospora subterranea OX=70186 PE=3 SV=1
tr|A0A0H5QQJ8|A0A0H5QQJ8_9EUKA	tr|A0A0H5QQJ8|A0A0H5QQJ8_9EUKA	tr|A0A0H5QQJ8|A0A0H5QQJ8_9EUKA Uncharacterized protein OS=Spongospora subterranea OX=70186 PE=4 SV=1
tr|A0A0H5QQY4|A0A0H5QQY4_9EUKA	tr|A0A0H5QQY4|A0A0H5QQY4_9EUKA	tr|A0A0H5QQY4|A0A0H5QQY4_9EUKA Uncharacterized protein OS=Spongospora subterranea OX=70186 PE=3 SV=1
tr|A0A0H5QR70|A0A0H5QR70_9EUKA	tr|A0A0H5QR70|A0A0H5QR70_9EUKA	tr|A0A0H5QR70|A0A0H5QR70_9EUKA Uncharacterized protein (Fragment) OS=Spongospora subterranea OX=70186 PE=3 SV=1
tr|A0A0H5QRF3|A0A0H5QRF3_9EUKA;tr|A0A0H5QRE8|A0A0H5QRE8_9EUKA	tr|A0A0H5QRF3|A0A0H5QRF3_9EUKA;tr|A0A0H5QRE8|A0A0H5QRE8_9EUKA	tr|A0A0H5QRF3|A0A0H5QRF3_9EUKA Uncharacterized protein OS=Spongospora subterranea OX=70186 PE=4 SV=1;tr|A0A0H5QRE8|A0A0H5QRE8_9EUKA Uncharacterized protein OS=Spongospora subterranea OX=70186 PE=4 SV=1
tr|A0A0H5QRG6|A0A0H5QRG6_9EUKA	tr|A0A0H5QRG6|A0A0H5QRG6_9EUKA	tr|A0A0H5QRG6|A0A0H5QRG6_9EUKA Glutamine-dependent NAD(+) synthetase OS=Spongospora subterranea OX=70186 PE=3 SV=1
tr|A0A0H5QRL8|A0A0H5QRL8_9EUKA;tr|A0A0H5R8J9|A0A0H5R8J9_9EUKA	tr|A0A0H5QRL8|A0A0H5QRL8_9EUKA;tr|A0A0H5R8J9|A0A0H5R8J9_9EUKA	tr|A0A0H5QRL8|A0A0H5QRL8_9EUKA Uncharacterized protein OS=Spongospora subterranea OX=70186 PE=4 SV=1;tr|A0A0H5R8J9|A0A0H5R8J9_9EUKA Uncharacterized protein (Fragment) OS=Spongospora subterranea OX=70186 PE=4 SV=1
tr|A0A0H5QS67|A0A0H5QS67_9EUKA	tr|A0A0H5QS67|A0A0H5QS67_9EUKA	tr|A0A0H5QS67|A0A0H5QS67_9EUKA Histone H4 OS=Spongospora subterranea OX=70186 PE=3 SV=1
tr|A0A0H5QSH2|A0A0H5QSH2_9EUKA	tr|A0A0H5QSH2|A0A0H5QSH2_9EUKA	tr|A0A0H5QSH2|A0A0H5QSH2_9EUKA Uncharacterized protein OS=Spongospora subterranea OX=70186 PE=3 SV=1
tr|A0A0H5QTQ7|A0A0H5QTQ7_9EUKA;tr|A0A0H5QSM4|A0A0H5QSM4_9EUKA	tr|A0A0H5QTQ7|A0A0H5QTQ7_9EUKA;tr|A0A0H5QSM4|A0A0H5QSM4_9EUKA	tr|A0A0H5QTQ7|A0A0H5QTQ7_9EUKA Uncharacterized protein OS=Spongospora subterranea OX=70186 PE=4 SV=1;tr|A0A0H5QSM4|A0A0H5QSM4_9EUKA Uncharacterized protein OS=Spongospora subterranea OX=70186 PE=4 SV=1
tr|A0A0H5QSP6|A0A0H5QSP6_9EUKA	tr|A0A0H5QSP6|A0A0H5QSP6_9EUKA	tr|A0A0H5QSP6|A0A0H5QSP6_9EUKA Uncharacterized protein OS=Spongospora subterranea OX=70186 PE=4 SV=1
tr|A0A0H5QSP9|A0A0H5QSP9_9EUKA	tr|A0A0H5QSP9|A0A0H5QSP9_9EUKA	tr|A0A0H5QSP9|A0A0H5QSP9_9EUKA Uncharacterized protein (Fragment) OS=Spongospora subterranea OX=70186 PE=4 SV=1
tr|A0A0H5QSW2|A0A0H5QSW2_9EUKA	tr|A0A0H5QSW2|A0A0H5QSW2_9EUKA	tr|A0A0H5QSW2|A0A0H5QSW2_9EUKA Uncharacterized protein (Fragment) OS=Spongospora subterranea OX=70186 PE=4 SV=1
tr|A0A0H5QT10|A0A0H5QT10_9EUKA	tr|A0A0H5QT10|A0A0H5QT10_9EUKA	tr|A0A0H5QT10|A0A0H5QT10_9EUKA Uncharacterized protein OS=Spongospora subterranea OX=70186 PE=3 SV=1
tr|A0A0H5QTA0|A0A0H5QTA0_9EUKA	tr|A0A0H5QTA0|A0A0H5QTA0_9EUKA	tr|A0A0H5QTA0|A0A0H5QTA0_9EUKA Uncharacterized protein OS=Spongospora subterranea OX=70186 PE=4 SV=1
tr|A0A0H5QTB1|A0A0H5QTB1_9EUKA	tr|A0A0H5QTB1|A0A0H5QTB1_9EUKA	tr|A0A0H5QTB1|A0A0H5QTB1_9EUKA Uncharacterized protein OS=Spongospora subterranea OX=70186 PE=4 SV=1
tr|A0A0H5QTJ7|A0A0H5QTJ7_9EUKA	tr|A0A0H5QTJ7|A0A0H5QTJ7_9EUKA	tr|A0A0H5QTJ7|A0A0H5QTJ7_9EUKA Uncharacterized protein (Fragment) OS=Spongospora subterranea OX=70186 PE=3 SV=1
tr|A0A0H5QU33|A0A0H5QU33_9EUKA	tr|A0A0H5QU33|A0A0H5QU33_9EUKA	tr|A0A0H5QU33|A0A0H5QU33_9EUKA Uncharacterized protein (Fragment) OS=Spongospora subterranea OX=70186 PE=4 SV=1
tr|A0A0H5QUB3|A0A0H5QUB3_9EUKA	tr|A0A0H5QUB3|A0A0H5QUB3_9EUKA	tr|A0A0H5QUB3|A0A0H5QUB3_9EUKA Uncharacterized protein (Fragment) OS=Spongospora subterranea OX=70186 PE=4 SV=1
tr|A0A0H5QUP6|A0A0H5QUP6_9EUKA	tr|A0A0H5QUP6|A0A0H5QUP6_9EUKA	tr|A0A0H5QUP6|A0A0H5QUP6_9EUKA Uncharacterized protein OS=Spongospora subterranea OX=70186 PE=4 SV=1
tr|A0A0H5QUS4|A0A0H5QUS4_9EUKA	tr|A0A0H5QUS4|A0A0H5QUS4_9EUKA	tr|A0A0H5QUS4|A0A0H5QUS4_9EUKA Uncharacterized protein OS=Spongospora subterranea OX=70186 PE=3 SV=1
tr|A0A0H5QUS8|A0A0H5QUS8_9EUKA;tr|A0A0H5QVI1|A0A0H5QVI1_9EUKA	tr|A0A0H5QUS8|A0A0H5QUS8_9EUKA	tr|A0A0H5QUS8|A0A0H5QUS8_9EUKA Protein arginine methyltransferase NDUFAF7 (Fragment) OS=Spongospora subterranea OX=70186 PE=3 SV=1
tr|A0A0H5QUY9|A0A0H5QUY9_9EUKA	tr|A0A0H5QUY9|A0A0H5QUY9_9EUKA	tr|A0A0H5QUY9|A0A0H5QUY9_9EUKA Uncharacterized protein OS=Spongospora subterranea OX=70186 PE=4 SV=1
tr|A0A0H5QUZ7|A0A0H5QUZ7_9EUKA	tr|A0A0H5QUZ7|A0A0H5QUZ7_9EUKA	tr|A0A0H5QUZ7|A0A0H5QUZ7_9EUKA Uncharacterized protein OS=Spongospora subterranea OX=70186 PE=4 SV=1
tr|A0A0H5QV16|A0A0H5QV16_9EUKA	tr|A0A0H5QV16|A0A0H5QV16_9EUKA	tr|A0A0H5QV16|A0A0H5QV16_9EUKA Uncharacterized protein OS=Spongospora subterranea OX=70186 PE=4 SV=1
tr|A0A0H5QW54|A0A0H5QW54_9EUKA	tr|A0A0H5QW54|A0A0H5QW54_9EUKA	tr|A0A0H5QW54|A0A0H5QW54_9EUKA Uncharacterized protein OS=Spongospora subterranea OX=70186 PE=4 SV=1
tr|A0A0H5QW83|A0A0H5QW83_9EUKA	tr|A0A0H5QW83|A0A0H5QW83_9EUKA	tr|A0A0H5QW83|A0A0H5QW83_9EUKA Uncharacterized protein OS=Spongospora subterranea OX=70186 PE=4 SV=1
tr|A0A0H5QWM6|A0A0H5QWM6_9EUKA	tr|A0A0H5QWM6|A0A0H5QWM6_9EUKA	tr|A0A0H5QWM6|A0A0H5QWM6_9EUKA Uncharacterized protein (Fragment) OS=Spongospora subterranea OX=70186 PE=4 SV=1
tr|A0A0H5QX57|A0A0H5QX57_9EUKA	tr|A0A0H5QX57|A0A0H5QX57_9EUKA	tr|A0A0H5QX57|A0A0H5QX57_9EUKA Uncharacterized protein OS=Spongospora subterranea OX=70186 PE=4 SV=1
tr|A0A0H5QXB6|A0A0H5QXB6_9EUKA	tr|A0A0H5QXB6|A0A0H5QXB6_9EUKA	tr|A0A0H5QXB6|A0A0H5QXB6_9EUKA Uncharacterized protein OS=Spongospora subterranea OX=70186 PE=4 SV=1
tr|A0A0H5QXM1|A0A0H5QXM1_9EUKA	tr|A0A0H5QXM1|A0A0H5QXM1_9EUKA	tr|A0A0H5QXM1|A0A0H5QXM1_9EUKA Uncharacterized protein OS=Spongospora subterranea OX=70186 PE=4 SV=1
tr|A0A0H5QY26|A0A0H5QY26_9EUKA;tr|A0A0H5QYY1|A0A0H5QYY1_9EUKA	tr|A0A0H5QY26|A0A0H5QY26_9EUKA;tr|A0A0H5QYY1|A0A0H5QYY1_9EUKA	tr|A0A0H5QY26|A0A0H5QY26_9EUKA Uncharacterized protein (Fragment) OS=Spongospora subterranea OX=70186 PE=4 SV=1;tr|A0A0H5QYY1|A0A0H5QYY1_9EUKA Uncharacterized protein OS=Spongospora subterranea OX=70186 PE=4 SV=1
tr|A0A0H5RVQ3|A0A0H5RVQ3_9EUKA;tr|A0A0H5QY90|A0A0H5QY90_9EUKA	tr|A0A0H5RVQ3|A0A0H5RVQ3_9EUKA;tr|A0A0H5QY90|A0A0H5QY90_9EUKA	tr|A0A0H5RVQ3|A0A0H5RVQ3_9EUKA Uncharacterized protein (Fragment) OS=Spongospora subterranea OX=70186 PE=4 SV=1;tr|A0A0H5QY90|A0A0H5QY90_9EUKA Uncharacterized protein OS=Spongospora subterranea OX=70186 PE=4 SV=1
tr|A0A0H5QYD3|A0A0H5QYD3_9EUKA	tr|A0A0H5QYD3|A0A0H5QYD3_9EUKA	tr|A0A0H5QYD3|A0A0H5QYD3_9EUKA Uncharacterized protein OS=Spongospora subterranea OX=70186 PE=4 SV=1
tr|A0A0H5RH33|A0A0H5RH33_9EUKA;tr|A0A0H5QZ60|A0A0H5QZ60_9EUKA	tr|A0A0H5RH33|A0A0H5RH33_9EUKA;tr|A0A0H5QZ60|A0A0H5QZ60_9EUKA	tr|A0A0H5RH33|A0A0H5RH33_9EUKA Uncharacterized protein (Fragment) OS=Spongospora subterranea OX=70186 PE=4 SV=1;tr|A0A0H5QZ60|A0A0H5QZ60_9EUKA Uncharacterized protein OS=Spongospora subterranea OX=70186 PE=4 SV=1
tr|A0A0H5QZN9|A0A0H5QZN9_9EUKA;tr|A0A0H5RCU7|A0A0H5RCU7_9EUKA	tr|A0A0H5QZN9|A0A0H5QZN9_9EUKA	tr|A0A0H5QZN9|A0A0H5QZN9_9EUKA Uncharacterized protein OS=Spongospora subterranea OX=70186 PE=4 SV=1
tr|A0A0H5QZP3|A0A0H5QZP3_9EUKA;tr|A0A0H5RG68|A0A0H5RG68_9EUKA	tr|A0A0H5QZP3|A0A0H5QZP3_9EUKA	tr|A0A0H5QZP3|A0A0H5QZP3_9EUKA Uncharacterized protein (Fragment) OS=Spongospora subterranea OX=70186 PE=3 SV=1
tr|A0A0H5QZX0|A0A0H5QZX0_9EUKA;tr|A0A0H5QHI4|A0A0H5QHI4_9EUKA;tr|A0A0H5QGE8|A0A0H5QGE8_9EUKA	tr|A0A0H5QZX0|A0A0H5QZX0_9EUKA;tr|A0A0H5QHI4|A0A0H5QHI4_9EUKA	tr|A0A0H5QZX0|A0A0H5QZX0_9EUKA Uncharacterized protein OS=Spongospora subterranea OX=70186 PE=3 SV=1;tr|A0A0H5QHI4|A0A0H5QHI4_9EUKA Uncharacterized protein OS=Spongospora subterranea OX=70186 PE=3 SV=1
tr|A0A0H5R0G2|A0A0H5R0G2_9EUKA	tr|A0A0H5R0G2|A0A0H5R0G2_9EUKA	tr|A0A0H5R0G2|A0A0H5R0G2_9EUKA Uncharacterized protein (Fragment) OS=Spongospora subterranea OX=70186 PE=4 SV=1
tr|A0A0H5R0S2|A0A0H5R0S2_9EUKA;tr|A0A0H5RC13|A0A0H5RC13_9EUKA	tr|A0A0H5R0S2|A0A0H5R0S2_9EUKA;tr|A0A0H5RC13|A0A0H5RC13_9EUKA	tr|A0A0H5R0S2|A0A0H5R0S2_9EUKA Uncharacterized protein OS=Spongospora subterranea OX=70186 PE=4 SV=1;tr|A0A0H5RC13|A0A0H5RC13_9EUKA Uncharacterized protein OS=Spongospora subterranea OX=70186 PE=4 SV=1
tr|A0A0H5R0U1|A0A0H5R0U1_9EUKA	tr|A0A0H5R0U1|A0A0H5R0U1_9EUKA	tr|A0A0H5R0U1|A0A0H5R0U1_9EUKA Uncharacterized protein (Fragment) OS=Spongospora subterranea OX=70186 PE=4 SV=1
tr|A0A0H5R0W8|A0A0H5R0W8_9EUKA	tr|A0A0H5R0W8|A0A0H5R0W8_9EUKA	tr|A0A0H5R0W8|A0A0H5R0W8_9EUKA Uncharacterized protein (Fragment) OS=Spongospora subterranea OX=70186 PE=4 SV=1
tr|A0A0H5R1P4|A0A0H5R1P4_9EUKA;tr|A0A0H5R750|A0A0H5R750_9EUKA	tr|A0A0H5R1P4|A0A0H5R1P4_9EUKA;tr|A0A0H5R750|A0A0H5R750_9EUKA	tr|A0A0H5R1P4|A0A0H5R1P4_9EUKA Uncharacterized protein (Fragment) OS=Spongospora subterranea OX=70186 PE=4 SV=1;tr|A0A0H5R750|A0A0H5R750_9EUKA Uncharacterized protein (Fragment) OS=Spongospora subterranea OX=70186 PE=4 SV=1
tr|A0A0H5R1U5|A0A0H5R1U5_9EUKA	tr|A0A0H5R1U5|A0A0H5R1U5_9EUKA	tr|A0A0H5R1U5|A0A0H5R1U5_9EUKA Uncharacterized protein OS=Spongospora subterranea OX=70186 PE=4 SV=1
tr|A0A0H5R282|A0A0H5R282_9EUKA;tr|A0A0H5QJ02|A0A0H5QJ02_9EUKA	tr|A0A0H5R282|A0A0H5R282_9EUKA;tr|A0A0H5QJ02|A0A0H5QJ02_9EUKA	tr|A0A0H5R282|A0A0H5R282_9EUKA Uncharacterized protein OS=Spongospora subterranea OX=70186 PE=4 SV=1;tr|A0A0H5QJ02|A0A0H5QJ02_9EUKA Uncharacterized protein OS=Spongospora subterranea OX=70186 PE=4 SV=1
tr|A0A0H5R2A2|A0A0H5R2A2_9EUKA	tr|A0A0H5R2A2|A0A0H5R2A2_9EUKA	tr|A0A0H5R2A2|A0A0H5R2A2_9EUKA Uncharacterized protein OS=Spongospora subterranea OX=70186 PE=4 SV=1
tr|A0A0H5R2B7|A0A0H5R2B7_9EUKA;tr|A0A0H5R2T7|A0A0H5R2T7_9EUKA	tr|A0A0H5R2B7|A0A0H5R2B7_9EUKA	tr|A0A0H5R2B7|A0A0H5R2B7_9EUKA Uncharacterized protein OS=Spongospora subterranea OX=70186 PE=3 SV=1
tr|A0A0H5R2Q1|A0A0H5R2Q1_9EUKA;tr|A0A0H5RIG8|A0A0H5RIG8_9EUKA	tr|A0A0H5R2Q1|A0A0H5R2Q1_9EUKA;tr|A0A0H5RIG8|A0A0H5RIG8_9EUKA	tr|A0A0H5R2Q1|A0A0H5R2Q1_9EUKA Uncharacterized protein OS=Spongospora subterranea OX=70186 PE=3 SV=1;tr|A0A0H5RIG8|A0A0H5RIG8_9EUKA Uncharacterized protein (Fragment) OS=Spongospora subterranea OX=70186 PE=3 SV=1
tr|A0A0H5R2S4|A0A0H5R2S4_9EUKA	tr|A0A0H5R2S4|A0A0H5R2S4_9EUKA	tr|A0A0H5R2S4|A0A0H5R2S4_9EUKA Uncharacterized protein OS=Spongospora subterranea OX=70186 PE=4 SV=1
tr|A0A0H5R2Z0|A0A0H5R2Z0_9EUKA	tr|A0A0H5R2Z0|A0A0H5R2Z0_9EUKA	tr|A0A0H5R2Z0|A0A0H5R2Z0_9EUKA Uncharacterized protein (Fragment) OS=Spongospora subterranea OX=70186 PE=4 SV=1
tr|A0A0H5R388|A0A0H5R388_9EUKA	tr|A0A0H5R388|A0A0H5R388_9EUKA	tr|A0A0H5R388|A0A0H5R388_9EUKA Uncharacterized protein OS=Spongospora subterranea OX=70186 PE=4 SV=1
tr|A0A0H5R3J3|A0A0H5R3J3_9EUKA	tr|A0A0H5R3J3|A0A0H5R3J3_9EUKA	tr|A0A0H5R3J3|A0A0H5R3J3_9EUKA Uncharacterized protein (Fragment) OS=Spongospora subterranea OX=70186 PE=3 SV=1
tr|A0A0H5R3M8|A0A0H5R3M8_9EUKA	tr|A0A0H5R3M8|A0A0H5R3M8_9EUKA	tr|A0A0H5R3M8|A0A0H5R3M8_9EUKA Tubulin alpha chain OS=Spongospora subterranea OX=70186 PE=3 SV=1
tr|A0A0H5R3N1|A0A0H5R3N1_9EUKA;tr|A0A0H5RDL5|A0A0H5RDL5_9EUKA	tr|A0A0H5R3N1|A0A0H5R3N1_9EUKA	tr|A0A0H5R3N1|A0A0H5R3N1_9EUKA Uncharacterized protein OS=Spongospora subterranea OX=70186 PE=3 SV=1
tr|A0A0H5R3N6|A0A0H5R3N6_9EUKA	tr|A0A0H5R3N6|A0A0H5R3N6_9EUKA	tr|A0A0H5R3N6|A0A0H5R3N6_9EUKA Uncharacterized protein (Fragment) OS=Spongospora subterranea OX=70186 PE=4 SV=1
tr|A0A0H5R3P0|A0A0H5R3P0_9EUKA	tr|A0A0H5R3P0|A0A0H5R3P0_9EUKA	tr|A0A0H5R3P0|A0A0H5R3P0_9EUKA Uncharacterized protein OS=Spongospora subterranea OX=70186 PE=3 SV=1
tr|A0A0H5R3P7|A0A0H5R3P7_9EUKA;tr|A0A0H5RDN3|A0A0H5RDN3_9EUKA	tr|A0A0H5R3P7|A0A0H5R3P7_9EUKA;tr|A0A0H5RDN3|A0A0H5RDN3_9EUKA	tr|A0A0H5R3P7|A0A0H5R3P7_9EUKA Uncharacterized protein (Fragment) OS=Spongospora subterranea OX=70186 PE=3 SV=1;tr|A0A0H5RDN3|A0A0H5RDN3_9EUKA Uncharacterized protein (Fragment) OS=Spongospora subterranea OX=70186 PE=3 SV=1
tr|A0A0H5R3Q1|A0A0H5R3Q1_9EUKA	tr|A0A0H5R3Q1|A0A0H5R3Q1_9EUKA	tr|A0A0H5R3Q1|A0A0H5R3Q1_9EUKA Uncharacterized protein OS=Spongospora subterranea OX=70186 PE=3 SV=1
tr|A0A0H5R3Q5|A0A0H5R3Q5_9EUKA	tr|A0A0H5R3Q5|A0A0H5R3Q5_9EUKA	tr|A0A0H5R3Q5|A0A0H5R3Q5_9EUKA Uncharacterized protein OS=Spongospora subterranea OX=70186 PE=4 SV=1
tr|A0A0H5R3R2|A0A0H5R3R2_9EUKA	tr|A0A0H5R3R2|A0A0H5R3R2_9EUKA	tr|A0A0H5R3R2|A0A0H5R3R2_9EUKA Uncharacterized protein OS=Spongospora subterranea OX=70186 PE=3 SV=1
tr|A0A0H5R3R3|A0A0H5R3R3_9EUKA	tr|A0A0H5R3R3|A0A0H5R3R3_9EUKA	tr|A0A0H5R3R3|A0A0H5R3R3_9EUKA Histone H2B (Fragment) OS=Spongospora subterranea OX=70186 PE=3 SV=1
tr|A0A0H5R3S0|A0A0H5R3S0_9EUKA	tr|A0A0H5R3S0|A0A0H5R3S0_9EUKA	tr|A0A0H5R3S0|A0A0H5R3S0_9EUKA Uncharacterized protein (Fragment) OS=Spongospora subterranea OX=70186 PE=3 SV=1
tr|A0A0H5R3T2|A0A0H5R3T2_9EUKA	tr|A0A0H5R3T2|A0A0H5R3T2_9EUKA	tr|A0A0H5R3T2|A0A0H5R3T2_9EUKA Adenosylhomocysteinase OS=Spongospora subterranea OX=70186 PE=3 SV=1
tr|A0A0H5RDK0|A0A0H5RDK0_9EUKA;tr|A0A0H5R3T7|A0A0H5R3T7_9EUKA	tr|A0A0H5RDK0|A0A0H5RDK0_9EUKA;tr|A0A0H5R3T7|A0A0H5R3T7_9EUKA	tr|A0A0H5RDK0|A0A0H5RDK0_9EUKA Uncharacterized protein (Fragment) OS=Spongospora subterranea OX=70186 PE=4 SV=1;tr|A0A0H5R3T7|A0A0H5R3T7_9EUKA Uncharacterized protein (Fragment) OS=Spongospora subterranea OX=70186 PE=4 SV=1
tr|A0A0H5R3T9|A0A0H5R3T9_9EUKA	tr|A0A0H5R3T9|A0A0H5R3T9_9EUKA	tr|A0A0H5R3T9|A0A0H5R3T9_9EUKA Uncharacterized protein (Fragment) OS=Spongospora subterranea OX=70186 PE=4 SV=1
tr|A0A0H5R3U4|A0A0H5R3U4_9EUKA	tr|A0A0H5R3U4|A0A0H5R3U4_9EUKA	tr|A0A0H5R3U4|A0A0H5R3U4_9EUKA Uncharacterized protein OS=Spongospora subterranea OX=70186 PE=4 SV=1
tr|A0A0H5R3U8|A0A0H5R3U8_9EUKA	tr|A0A0H5R3U8|A0A0H5R3U8_9EUKA	tr|A0A0H5R3U8|A0A0H5R3U8_9EUKA Uncharacterized protein OS=Spongospora subterranea OX=70186 PE=3 SV=1
tr|A0A0H5R3V8|A0A0H5R3V8_9EUKA	tr|A0A0H5R3V8|A0A0H5R3V8_9EUKA	tr|A0A0H5R3V8|A0A0H5R3V8_9EUKA Uncharacterized protein (Fragment) OS=Spongospora subterranea OX=70186 PE=4 SV=1
tr|A0A0H5R3W0|A0A0H5R3W0_9EUKA	tr|A0A0H5R3W0|A0A0H5R3W0_9EUKA	tr|A0A0H5R3W0|A0A0H5R3W0_9EUKA Uncharacterized protein OS=Spongospora subterranea OX=70186 PE=4 SV=1
tr|A0A0H5R3W2|A0A0H5R3W2_9EUKA	tr|A0A0H5R3W2|A0A0H5R3W2_9EUKA	tr|A0A0H5R3W2|A0A0H5R3W2_9EUKA Uncharacterized protein (Fragment) OS=Spongospora subterranea OX=70186 PE=3 SV=1
tr|A0A0H5R3X2|A0A0H5R3X2_9EUKA	tr|A0A0H5R3X2|A0A0H5R3X2_9EUKA	tr|A0A0H5R3X2|A0A0H5R3X2_9EUKA 40S ribosomal protein S7 (Fragment) OS=Spongospora subterranea OX=70186 PE=3 SV=1
tr|A0A0H5R3Y0|A0A0H5R3Y0_9EUKA	tr|A0A0H5R3Y0|A0A0H5R3Y0_9EUKA	tr|A0A0H5R3Y0|A0A0H5R3Y0_9EUKA Uncharacterized protein OS=Spongospora subterranea OX=70186 PE=4 SV=1
tr|A0A0H5R3Y5|A0A0H5R3Y5_9EUKA;tr|A0A0H5RF49|A0A0H5RF49_9EUKA	tr|A0A0H5R3Y5|A0A0H5R3Y5_9EUKA;tr|A0A0H5RF49|A0A0H5RF49_9EUKA	tr|A0A0H5R3Y5|A0A0H5R3Y5_9EUKA Uncharacterized protein OS=Spongospora subterranea OX=70186 PE=3 SV=1;tr|A0A0H5RF49|A0A0H5RF49_9EUKA Uncharacterized protein (Fragment) OS=Spongospora subterranea OX=70186 PE=4 SV=1
tr|A0A0H5R406|A0A0H5R406_9EUKA	tr|A0A0H5R406|A0A0H5R406_9EUKA	tr|A0A0H5R406|A0A0H5R406_9EUKA Uncharacterized protein (Fragment) OS=Spongospora subterranea OX=70186 PE=4 SV=1
tr|A0A0H5R411|A0A0H5R411_9EUKA	tr|A0A0H5R411|A0A0H5R411_9EUKA	tr|A0A0H5R411|A0A0H5R411_9EUKA Uncharacterized protein OS=Spongospora subterranea OX=70186 PE=4 SV=1
tr|A0A0H5R412|A0A0H5R412_9EUKA	tr|A0A0H5R412|A0A0H5R412_9EUKA	tr|A0A0H5R412|A0A0H5R412_9EUKA Uncharacterized protein OS=Spongospora subterranea OX=70186 PE=4 SV=1
tr|A0A0H5R415|A0A0H5R415_9EUKA	tr|A0A0H5R415|A0A0H5R415_9EUKA	tr|A0A0H5R415|A0A0H5R415_9EUKA Uncharacterized protein (Fragment) OS=Spongospora subterranea OX=70186 PE=4 SV=1
tr|A0A0H5R416|A0A0H5R416_9EUKA	tr|A0A0H5R416|A0A0H5R416_9EUKA	tr|A0A0H5R416|A0A0H5R416_9EUKA Uncharacterized protein OS=Spongospora subterranea OX=70186 PE=4 SV=1
tr|A0A0H5R428|A0A0H5R428_9EUKA	tr|A0A0H5R428|A0A0H5R428_9EUKA	tr|A0A0H5R428|A0A0H5R428_9EUKA Superoxide dismutase [Cu-Zn] OS=Spongospora subterranea OX=70186 PE=3 SV=1
tr|A0A0H5R430|A0A0H5R430_9EUKA	tr|A0A0H5R430|A0A0H5R430_9EUKA	tr|A0A0H5R430|A0A0H5R430_9EUKA Uncharacterized protein (Fragment) OS=Spongospora subterranea OX=70186 PE=4 SV=1
tr|A0A0H5R431|A0A0H5R431_9EUKA;tr|A0A0H5RCR2|A0A0H5RCR2_9EUKA	tr|A0A0H5R431|A0A0H5R431_9EUKA	tr|A0A0H5R431|A0A0H5R431_9EUKA Uncharacterized protein OS=Spongospora subterranea OX=70186 PE=4 SV=1
tr|A0A0H5R439|A0A0H5R439_9EUKA	tr|A0A0H5R439|A0A0H5R439_9EUKA	tr|A0A0H5R439|A0A0H5R439_9EUKA Uncharacterized protein OS=Spongospora subterranea OX=70186 PE=4 SV=1
tr|A0A0H5R448|A0A0H5R448_9EUKA;tr|A0A0H5RFM3|A0A0H5RFM3_9EUKA;tr|A0A0H5RUU7|A0A0H5RUU7_9EUKA	tr|A0A0H5R448|A0A0H5R448_9EUKA	tr|A0A0H5R448|A0A0H5R448_9EUKA Uncharacterized protein (Fragment) OS=Spongospora subterranea OX=70186 PE=3 SV=1
tr|A0A0H5R452|A0A0H5R452_9EUKA	tr|A0A0H5R452|A0A0H5R452_9EUKA	tr|A0A0H5R452|A0A0H5R452_9EUKA Uncharacterized protein (Fragment) OS=Spongospora subterranea OX=70186 PE=4 SV=1
tr|A0A0H5R462|A0A0H5R462_9EUKA	tr|A0A0H5R462|A0A0H5R462_9EUKA	tr|A0A0H5R462|A0A0H5R462_9EUKA Uncharacterized protein OS=Spongospora subterranea OX=70186 PE=4 SV=1
tr|A0A0H5R474|A0A0H5R474_9EUKA	tr|A0A0H5R474|A0A0H5R474_9EUKA	tr|A0A0H5R474|A0A0H5R474_9EUKA Superoxide dismutase OS=Spongospora subterranea OX=70186 PE=3 SV=1
tr|A0A0H5R476|A0A0H5R476_9EUKA	tr|A0A0H5R476|A0A0H5R476_9EUKA	tr|A0A0H5R476|A0A0H5R476_9EUKA Uncharacterized protein (Fragment) OS=Spongospora subterranea OX=70186 PE=4 SV=1
tr|A0A0H5R483|A0A0H5R483_9EUKA;tr|A0A0H5RRJ3|A0A0H5RRJ3_9EUKA	tr|A0A0H5R483|A0A0H5R483_9EUKA;tr|A0A0H5RRJ3|A0A0H5RRJ3_9EUKA	tr|A0A0H5R483|A0A0H5R483_9EUKA Uncharacterized protein OS=Spongospora subterranea OX=70186 PE=4 SV=1;tr|A0A0H5RRJ3|A0A0H5RRJ3_9EUKA Uncharacterized protein (Fragment) OS=Spongospora subterranea OX=70186 PE=4 SV=1
tr|A0A0H5R490|A0A0H5R490_9EUKA	tr|A0A0H5R490|A0A0H5R490_9EUKA	tr|A0A0H5R490|A0A0H5R490_9EUKA Acyl carrier protein (Fragment) OS=Spongospora subterranea OX=70186 PE=3 SV=1
tr|A0A0H5R491|A0A0H5R491_9EUKA	tr|A0A0H5R491|A0A0H5R491_9EUKA	tr|A0A0H5R491|A0A0H5R491_9EUKA Uncharacterized protein OS=Spongospora subterranea OX=70186 PE=4 SV=1
tr|A0A0H5R497|A0A0H5R497_9EUKA	tr|A0A0H5R497|A0A0H5R497_9EUKA	tr|A0A0H5R497|A0A0H5R497_9EUKA Pyruvate dehydrogenase E1 component subunit beta OS=Spongospora subterranea OX=70186 PE=4 SV=1
tr|A0A0H5R4A9|A0A0H5R4A9_9EUKA	tr|A0A0H5R4A9|A0A0H5R4A9_9EUKA	tr|A0A0H5R4A9|A0A0H5R4A9_9EUKA Uncharacterized protein (Fragment) OS=Spongospora subterranea OX=70186 PE=4 SV=1
tr|A0A0H5R4C3|A0A0H5R4C3_9EUKA	tr|A0A0H5R4C3|A0A0H5R4C3_9EUKA	tr|A0A0H5R4C3|A0A0H5R4C3_9EUKA Uncharacterized protein (Fragment) OS=Spongospora subterranea OX=70186 PE=4 SV=1
tr|A0A0H5R4C7|A0A0H5R4C7_9EUKA	tr|A0A0H5R4C7|A0A0H5R4C7_9EUKA	tr|A0A0H5R4C7|A0A0H5R4C7_9EUKA Uncharacterized protein OS=Spongospora subterranea OX=70186 PE=4 SV=1
tr|A0A0H5R4D2|A0A0H5R4D2_9EUKA	tr|A0A0H5R4D2|A0A0H5R4D2_9EUKA	tr|A0A0H5R4D2|A0A0H5R4D2_9EUKA Uncharacterized protein (Fragment) OS=Spongospora subterranea OX=70186 PE=4 SV=1
tr|A0A0H5R4D7|A0A0H5R4D7_9EUKA	tr|A0A0H5R4D7|A0A0H5R4D7_9EUKA	tr|A0A0H5R4D7|A0A0H5R4D7_9EUKA Uncharacterized protein OS=Spongospora subterranea OX=70186 PE=4 SV=1
tr|A0A0H5R4E6|A0A0H5R4E6_9EUKA	tr|A0A0H5R4E6|A0A0H5R4E6_9EUKA	tr|A0A0H5R4E6|A0A0H5R4E6_9EUKA Histone H2A OS=Spongospora subterranea OX=70186 PE=3 SV=1
tr|A0A0H5R4F1|A0A0H5R4F1_9EUKA	tr|A0A0H5R4F1|A0A0H5R4F1_9EUKA	tr|A0A0H5R4F1|A0A0H5R4F1_9EUKA NADH dehydrogenase [ubiquinone] 1 alpha subcomplex subunit 12 OS=Spongospora subterranea OX=70186 PE=3 SV=1
tr|A0A0H5R4F4|A0A0H5R4F4_9EUKA	tr|A0A0H5R4F4|A0A0H5R4F4_9EUKA	tr|A0A0H5R4F4|A0A0H5R4F4_9EUKA ATP synthase subunit gamma (Fragment) OS=Spongospora subterranea OX=70186 PE=3 SV=1
tr|A0A0H5R4F7|A0A0H5R4F7_9EUKA	tr|A0A0H5R4F7|A0A0H5R4F7_9EUKA	tr|A0A0H5R4F7|A0A0H5R4F7_9EUKA Uncharacterized protein OS=Spongospora subterranea OX=70186 PE=4 SV=1
tr|A0A0H5R4G8|A0A0H5R4G8_9EUKA	tr|A0A0H5R4G8|A0A0H5R4G8_9EUKA	tr|A0A0H5R4G8|A0A0H5R4G8_9EUKA Uncharacterized protein OS=Spongospora subterranea OX=70186 PE=3 SV=1
tr|A0A0H5R4H6|A0A0H5R4H6_9EUKA	tr|A0A0H5R4H6|A0A0H5R4H6_9EUKA	tr|A0A0H5R4H6|A0A0H5R4H6_9EUKA Uncharacterized protein (Fragment) OS=Spongospora subterranea OX=70186 PE=4 SV=1
tr|A0A0H5R4H7|A0A0H5R4H7_9EUKA	tr|A0A0H5R4H7|A0A0H5R4H7_9EUKA	tr|A0A0H5R4H7|A0A0H5R4H7_9EUKA Uncharacterized protein (Fragment) OS=Spongospora subterranea OX=70186 PE=3 SV=1
tr|A0A0H5R4I0|A0A0H5R4I0_9EUKA	tr|A0A0H5R4I0|A0A0H5R4I0_9EUKA	tr|A0A0H5R4I0|A0A0H5R4I0_9EUKA Uncharacterized protein OS=Spongospora subterranea OX=70186 PE=3 SV=1
tr|A0A0H5R4J7|A0A0H5R4J7_9EUKA;tr|A0A0H5QN20|A0A0H5QN20_9EUKA	tr|A0A0H5R4J7|A0A0H5R4J7_9EUKA	tr|A0A0H5R4J7|A0A0H5R4J7_9EUKA Uncharacterized protein (Fragment) OS=Spongospora subterranea OX=70186 PE=4 SV=1
tr|A0A0H5R4J9|A0A0H5R4J9_9EUKA	tr|A0A0H5R4J9|A0A0H5R4J9_9EUKA	tr|A0A0H5R4J9|A0A0H5R4J9_9EUKA Uncharacterized protein (Fragment) OS=Spongospora subterranea OX=70186 PE=3 SV=1
tr|A0A0H5R4K3|A0A0H5R4K3_9EUKA;tr|A0A0H5RA56|A0A0H5RA56_9EUKA	tr|A0A0H5R4K3|A0A0H5R4K3_9EUKA;tr|A0A0H5RA56|A0A0H5RA56_9EUKA	tr|A0A0H5R4K3|A0A0H5R4K3_9EUKA 40S ribosomal protein S12 OS=Spongospora subterranea OX=70186 PE=3 SV=1;tr|A0A0H5RA56|A0A0H5RA56_9EUKA 40S ribosomal protein S12 (Fragment) OS=Spongospora subterranea OX=70186 PE=3 SV=1
tr|A0A0H5R4K4|A0A0H5R4K4_9EUKA	tr|A0A0H5R4K4|A0A0H5R4K4_9EUKA	tr|A0A0H5R4K4|A0A0H5R4K4_9EUKA Uncharacterized protein (Fragment) OS=Spongospora subterranea OX=70186 PE=4 SV=1
tr|A0A0H5R4K8|A0A0H5R4K8_9EUKA	tr|A0A0H5R4K8|A0A0H5R4K8_9EUKA	tr|A0A0H5R4K8|A0A0H5R4K8_9EUKA Uncharacterized protein OS=Spongospora subterranea OX=70186 PE=4 SV=1
tr|A0A0H5R4L2|A0A0H5R4L2_9EUKA;tr|A0A0H5RFZ2|A0A0H5RFZ2_9EUKA	tr|A0A0H5R4L2|A0A0H5R4L2_9EUKA	tr|A0A0H5R4L2|A0A0H5R4L2_9EUKA Uncharacterized protein OS=Spongospora subterranea OX=70186 PE=3 SV=1
tr|A0A0H5R4L5|A0A0H5R4L5_9EUKA	tr|A0A0H5R4L5|A0A0H5R4L5_9EUKA	tr|A0A0H5R4L5|A0A0H5R4L5_9EUKA Uncharacterized protein (Fragment) OS=Spongospora subterranea OX=70186 PE=4 SV=1
tr|A0A0H5R4L7|A0A0H5R4L7_9EUKA	tr|A0A0H5R4L7|A0A0H5R4L7_9EUKA	tr|A0A0H5R4L7|A0A0H5R4L7_9EUKA Uncharacterized protein OS=Spongospora subterranea OX=70186 PE=4 SV=1
tr|A0A0H5R4M0|A0A0H5R4M0_9EUKA;tr|A0A0H5RFX4|A0A0H5RFX4_9EUKA	tr|A0A0H5R4M0|A0A0H5R4M0_9EUKA;tr|A0A0H5RFX4|A0A0H5RFX4_9EUKA	tr|A0A0H5R4M0|A0A0H5R4M0_9EUKA Uncharacterized protein (Fragment) OS=Spongospora subterranea OX=70186 PE=4 SV=1;tr|A0A0H5RFX4|A0A0H5RFX4_9EUKA Uncharacterized protein (Fragment) OS=Spongospora subterranea OX=70186 PE=4 SV=1
tr|A0A0H5R4M2|A0A0H5R4M2_9EUKA	tr|A0A0H5R4M2|A0A0H5R4M2_9EUKA	tr|A0A0H5R4M2|A0A0H5R4M2_9EUKA Uncharacterized protein OS=Spongospora subterranea OX=70186 PE=4 SV=1
tr|A0A0H5R4M5|A0A0H5R4M5_9EUKA	tr|A0A0H5R4M5|A0A0H5R4M5_9EUKA	tr|A0A0H5R4M5|A0A0H5R4M5_9EUKA Ribosomal protein OS=Spongospora subterranea OX=70186 PE=3 SV=1
tr|A0A0H5R4M9|A0A0H5R4M9_9EUKA	tr|A0A0H5R4M9|A0A0H5R4M9_9EUKA	tr|A0A0H5R4M9|A0A0H5R4M9_9EUKA Uncharacterized protein (Fragment) OS=Spongospora subterranea OX=70186 PE=4 SV=1
tr|A0A0H5R4N2|A0A0H5R4N2_9EUKA	tr|A0A0H5R4N2|A0A0H5R4N2_9EUKA	tr|A0A0H5R4N2|A0A0H5R4N2_9EUKA Serine hydroxymethyltransferase OS=Spongospora subterranea OX=70186 PE=3 SV=1
tr|A0A0H5R4N4|A0A0H5R4N4_9EUKA;tr|A0A0H5RTT8|A0A0H5RTT8_9EUKA	tr|A0A0H5R4N4|A0A0H5R4N4_9EUKA	tr|A0A0H5R4N4|A0A0H5R4N4_9EUKA Uncharacterized protein OS=Spongospora subterranea OX=70186 PE=3 SV=1
tr|A0A0H5R4N8|A0A0H5R4N8_9EUKA	tr|A0A0H5R4N8|A0A0H5R4N8_9EUKA	tr|A0A0H5R4N8|A0A0H5R4N8_9EUKA Uncharacterized protein (Fragment) OS=Spongospora subterranea OX=70186 PE=3 SV=1
tr|A0A0H5R4P2|A0A0H5R4P2_9EUKA	tr|A0A0H5R4P2|A0A0H5R4P2_9EUKA	tr|A0A0H5R4P2|A0A0H5R4P2_9EUKA Uncharacterized protein (Fragment) OS=Spongospora subterranea OX=70186 PE=3 SV=1
tr|A0A0H5R4P6|A0A0H5R4P6_9EUKA	tr|A0A0H5R4P6|A0A0H5R4P6_9EUKA	tr|A0A0H5R4P6|A0A0H5R4P6_9EUKA Uncharacterized protein (Fragment) OS=Spongospora subterranea OX=70186 PE=4 SV=1
tr|A0A0H5R4Q2|A0A0H5R4Q2_9EUKA;tr|A0A0H5RCH9|A0A0H5RCH9_9EUKA	tr|A0A0H5R4Q2|A0A0H5R4Q2_9EUKA	tr|A0A0H5R4Q2|A0A0H5R4Q2_9EUKA ATP synthase subunit beta OS=Spongospora subterranea OX=70186 PE=3 SV=1
tr|A0A0H5R4Q5|A0A0H5R4Q5_9EUKA;tr|A0A0H5RFB6|A0A0H5RFB6_9EUKA	tr|A0A0H5R4Q5|A0A0H5R4Q5_9EUKA	tr|A0A0H5R4Q5|A0A0H5R4Q5_9EUKA Uncharacterized protein (Fragment) OS=Spongospora subterranea OX=70186 PE=3 SV=1
tr|A0A0H5R4Q6|A0A0H5R4Q6_9EUKA	tr|A0A0H5R4Q6|A0A0H5R4Q6_9EUKA	tr|A0A0H5R4Q6|A0A0H5R4Q6_9EUKA Uncharacterized protein OS=Spongospora subterranea OX=70186 PE=4 SV=1
tr|A0A0H5R4Q8|A0A0H5R4Q8_9EUKA	tr|A0A0H5R4Q8|A0A0H5R4Q8_9EUKA	tr|A0A0H5R4Q8|A0A0H5R4Q8_9EUKA Uncharacterized protein OS=Spongospora subterranea OX=70186 PE=4 SV=1
tr|A0A0H5R4R0|A0A0H5R4R0_9EUKA	tr|A0A0H5R4R0|A0A0H5R4R0_9EUKA	tr|A0A0H5R4R0|A0A0H5R4R0_9EUKA Histone H2B (Fragment) OS=Spongospora subterranea OX=70186 PE=3 SV=1
tr|A0A0H5R4R4|A0A0H5R4R4_9EUKA	tr|A0A0H5R4R4|A0A0H5R4R4_9EUKA	tr|A0A0H5R4R4|A0A0H5R4R4_9EUKA Proteasome subunit alpha type OS=Spongospora subterranea OX=70186 PE=3 SV=1
tr|A0A0H5R4R5|A0A0H5R4R5_9EUKA	tr|A0A0H5R4R5|A0A0H5R4R5_9EUKA	tr|A0A0H5R4R5|A0A0H5R4R5_9EUKA Uncharacterized protein OS=Spongospora subterranea OX=70186 PE=3 SV=1
tr|A0A0H5R4R6|A0A0H5R4R6_9EUKA;tr|A0A0H5RS47|A0A0H5RS47_9EUKA	tr|A0A0H5R4R6|A0A0H5R4R6_9EUKA;tr|A0A0H5RS47|A0A0H5RS47_9EUKA	tr|A0A0H5R4R6|A0A0H5R4R6_9EUKA Peptidylprolyl isomerase (Fragment) OS=Spongospora subterranea OX=70186 PE=4 SV=1;tr|A0A0H5RS47|A0A0H5RS47_9EUKA Peptidylprolyl isomerase (Fragment) OS=Spongospora subterranea OX=70186 PE=4 SV=1
tr|A0A0H5R4R7|A0A0H5R4R7_9EUKA	tr|A0A0H5R4R7|A0A0H5R4R7_9EUKA	tr|A0A0H5R4R7|A0A0H5R4R7_9EUKA 40S ribosomal protein S8 (Fragment) OS=Spongospora subterranea OX=70186 PE=3 SV=1
tr|A0A0H5R4R9|A0A0H5R4R9_9EUKA	tr|A0A0H5R4R9|A0A0H5R4R9_9EUKA	tr|A0A0H5R4R9|A0A0H5R4R9_9EUKA Uncharacterized protein OS=Spongospora subterranea OX=70186 PE=4 SV=1
tr|A0A0H5R4S0|A0A0H5R4S0_9EUKA	tr|A0A0H5R4S0|A0A0H5R4S0_9EUKA	tr|A0A0H5R4S0|A0A0H5R4S0_9EUKA Uncharacterized protein (Fragment) OS=Spongospora subterranea OX=70186 PE=3 SV=1
tr|A0A0H5R4S3|A0A0H5R4S3_9EUKA	tr|A0A0H5R4S3|A0A0H5R4S3_9EUKA	tr|A0A0H5R4S3|A0A0H5R4S3_9EUKA Uncharacterized protein (Fragment) OS=Spongospora subterranea OX=70186 PE=3 SV=1
tr|A0A0H5R4S6|A0A0H5R4S6_9EUKA	tr|A0A0H5R4S6|A0A0H5R4S6_9EUKA	tr|A0A0H5R4S6|A0A0H5R4S6_9EUKA Uncharacterized protein (Fragment) OS=Spongospora subterranea OX=70186 PE=4 SV=1
tr|A0A0H5R4S7|A0A0H5R4S7_9EUKA	tr|A0A0H5R4S7|A0A0H5R4S7_9EUKA	tr|A0A0H5R4S7|A0A0H5R4S7_9EUKA Uncharacterized protein (Fragment) OS=Spongospora subterranea OX=70186 PE=4 SV=1
tr|A0A0H5R4T0|A0A0H5R4T0_9EUKA	tr|A0A0H5R4T0|A0A0H5R4T0_9EUKA	tr|A0A0H5R4T0|A0A0H5R4T0_9EUKA Uncharacterized protein (Fragment) OS=Spongospora subterranea OX=70186 PE=4 SV=1
tr|A0A0H5R4T4|A0A0H5R4T4_9EUKA	tr|A0A0H5R4T4|A0A0H5R4T4_9EUKA	tr|A0A0H5R4T4|A0A0H5R4T4_9EUKA Uncharacterized protein OS=Spongospora subterranea OX=70186 PE=4 SV=1
tr|A0A0H5R4T7|A0A0H5R4T7_9EUKA	tr|A0A0H5R4T7|A0A0H5R4T7_9EUKA	tr|A0A0H5R4T7|A0A0H5R4T7_9EUKA Proteasome subunit beta OS=Spongospora subterranea OX=70186 PE=3 SV=1
tr|A0A0H5R4T8|A0A0H5R4T8_9EUKA	tr|A0A0H5R4T8|A0A0H5R4T8_9EUKA	tr|A0A0H5R4T8|A0A0H5R4T8_9EUKA Uncharacterized protein OS=Spongospora subterranea OX=70186 PE=3 SV=1
tr|A0A0H5R4U1|A0A0H5R4U1_9EUKA	tr|A0A0H5R4U1|A0A0H5R4U1_9EUKA	tr|A0A0H5R4U1|A0A0H5R4U1_9EUKA Uncharacterized protein (Fragment) OS=Spongospora subterranea OX=70186 PE=4 SV=1
tr|A0A0H5R4U2|A0A0H5R4U2_9EUKA	tr|A0A0H5R4U2|A0A0H5R4U2_9EUKA	tr|A0A0H5R4U2|A0A0H5R4U2_9EUKA Glucosamine-6-phosphate isomerase OS=Spongospora subterranea OX=70186 PE=3 SV=1
tr|A0A0H5R4U4|A0A0H5R4U4_9EUKA	tr|A0A0H5R4U4|A0A0H5R4U4_9EUKA	tr|A0A0H5R4U4|A0A0H5R4U4_9EUKA Uncharacterized protein (Fragment) OS=Spongospora subterranea OX=70186 PE=4 SV=1
tr|A0A0H5R4V0|A0A0H5R4V0_9EUKA	tr|A0A0H5R4V0|A0A0H5R4V0_9EUKA	tr|A0A0H5R4V0|A0A0H5R4V0_9EUKA Eukaryotic translation initiation factor 5A OS=Spongospora subterranea OX=70186 PE=3 SV=1
tr|A0A0H5R4W5|A0A0H5R4W5_9EUKA	tr|A0A0H5R4W5|A0A0H5R4W5_9EUKA	tr|A0A0H5R4W5|A0A0H5R4W5_9EUKA Uncharacterized protein OS=Spongospora subterranea OX=70186 PE=4 SV=1
tr|A0A0H5R4X0|A0A0H5R4X0_9EUKA	tr|A0A0H5R4X0|A0A0H5R4X0_9EUKA	tr|A0A0H5R4X0|A0A0H5R4X0_9EUKA Uncharacterized protein (Fragment) OS=Spongospora subterranea OX=70186 PE=3 SV=1
tr|A0A0H5R4X4|A0A0H5R4X4_9EUKA	tr|A0A0H5R4X4|A0A0H5R4X4_9EUKA	tr|A0A0H5R4X4|A0A0H5R4X4_9EUKA Uncharacterized protein (Fragment) OS=Spongospora subterranea OX=70186 PE=3 SV=1
tr|A0A0H5R4X9|A0A0H5R4X9_9EUKA	tr|A0A0H5R4X9|A0A0H5R4X9_9EUKA	tr|A0A0H5R4X9|A0A0H5R4X9_9EUKA Uncharacterized protein OS=Spongospora subterranea OX=70186 PE=3 SV=1
tr|A0A0H5R4Y3|A0A0H5R4Y3_9EUKA	tr|A0A0H5R4Y3|A0A0H5R4Y3_9EUKA	tr|A0A0H5R4Y3|A0A0H5R4Y3_9EUKA Uncharacterized protein OS=Spongospora subterranea OX=70186 PE=3 SV=1
tr|A0A0H5R4Y5|A0A0H5R4Y5_9EUKA	tr|A0A0H5R4Y5|A0A0H5R4Y5_9EUKA	tr|A0A0H5R4Y5|A0A0H5R4Y5_9EUKA Uncharacterized protein OS=Spongospora subterranea OX=70186 PE=4 SV=1
tr|A0A0H5R4Y7|A0A0H5R4Y7_9EUKA	tr|A0A0H5R4Y7|A0A0H5R4Y7_9EUKA	tr|A0A0H5R4Y7|A0A0H5R4Y7_9EUKA Uncharacterized protein (Fragment) OS=Spongospora subterranea OX=70186 PE=4 SV=1
tr|A0A0H5R4Y8|A0A0H5R4Y8_9EUKA	tr|A0A0H5R4Y8|A0A0H5R4Y8_9EUKA	tr|A0A0H5R4Y8|A0A0H5R4Y8_9EUKA 60S acidic ribosomal protein P0 OS=Spongospora subterranea OX=70186 PE=3 SV=1
tr|A0A0H5R4Z1|A0A0H5R4Z1_9EUKA	tr|A0A0H5R4Z1|A0A0H5R4Z1_9EUKA	tr|A0A0H5R4Z1|A0A0H5R4Z1_9EUKA Uncharacterized protein (Fragment) OS=Spongospora subterranea OX=70186 PE=4 SV=1
tr|A0A0H5R4Z2|A0A0H5R4Z2_9EUKA	tr|A0A0H5R4Z2|A0A0H5R4Z2_9EUKA	tr|A0A0H5R4Z2|A0A0H5R4Z2_9EUKA Uncharacterized protein OS=Spongospora subterranea OX=70186 PE=3 SV=1
tr|A0A0H5R4Z4|A0A0H5R4Z4_9EUKA	tr|A0A0H5R4Z4|A0A0H5R4Z4_9EUKA	tr|A0A0H5R4Z4|A0A0H5R4Z4_9EUKA Uncharacterized protein OS=Spongospora subterranea OX=70186 PE=3 SV=1
tr|A0A0H5R4Z7|A0A0H5R4Z7_9EUKA	tr|A0A0H5R4Z7|A0A0H5R4Z7_9EUKA	tr|A0A0H5R4Z7|A0A0H5R4Z7_9EUKA Uncharacterized protein OS=Spongospora subterranea OX=70186 PE=4 SV=1
tr|A0A0H5R4Z8|A0A0H5R4Z8_9EUKA	tr|A0A0H5R4Z8|A0A0H5R4Z8_9EUKA	tr|A0A0H5R4Z8|A0A0H5R4Z8_9EUKA Uncharacterized protein OS=Spongospora subterranea OX=70186 PE=4 SV=1
tr|A0A0H5R501|A0A0H5R501_9EUKA	tr|A0A0H5R501|A0A0H5R501_9EUKA	tr|A0A0H5R501|A0A0H5R501_9EUKA Polyadenylate-binding protein OS=Spongospora subterranea OX=70186 PE=3 SV=1
tr|A0A0H5R507|A0A0H5R507_9EUKA	tr|A0A0H5R507|A0A0H5R507_9EUKA	tr|A0A0H5R507|A0A0H5R507_9EUKA Uncharacterized protein OS=Spongospora subterranea OX=70186 PE=3 SV=1
tr|A0A0H5R509|A0A0H5R509_9EUKA;tr|A0A0H5RT07|A0A0H5RT07_9EUKA	tr|A0A0H5R509|A0A0H5R509_9EUKA	tr|A0A0H5R509|A0A0H5R509_9EUKA Uncharacterized protein OS=Spongospora subterranea OX=70186 PE=4 SV=1
tr|A0A0H5R511|A0A0H5R511_9EUKA	tr|A0A0H5R511|A0A0H5R511_9EUKA	tr|A0A0H5R511|A0A0H5R511_9EUKA Uncharacterized protein (Fragment) OS=Spongospora subterranea OX=70186 PE=3 SV=1
tr|A0A0H5R512|A0A0H5R512_9EUKA	tr|A0A0H5R512|A0A0H5R512_9EUKA	tr|A0A0H5R512|A0A0H5R512_9EUKA Fructose-bisphosphate aldolase OS=Spongospora subterranea OX=70186 PE=3 SV=1
tr|A0A0H5R516|A0A0H5R516_9EUKA	tr|A0A0H5R516|A0A0H5R516_9EUKA	tr|A0A0H5R516|A0A0H5R516_9EUKA Uncharacterized protein OS=Spongospora subterranea OX=70186 PE=4 SV=1
tr|A0A0H5R519|A0A0H5R519_9EUKA	tr|A0A0H5R519|A0A0H5R519_9EUKA	tr|A0A0H5R519|A0A0H5R519_9EUKA Uncharacterized protein OS=Spongospora subterranea OX=70186 PE=3 SV=1
tr|A0A0H5R523|A0A0H5R523_9EUKA	tr|A0A0H5R523|A0A0H5R523_9EUKA	tr|A0A0H5R523|A0A0H5R523_9EUKA Uncharacterized protein OS=Spongospora subterranea OX=70186 PE=4 SV=1
tr|A0A0H5R525|A0A0H5R525_9EUKA	tr|A0A0H5R525|A0A0H5R525_9EUKA	tr|A0A0H5R525|A0A0H5R525_9EUKA Uncharacterized protein (Fragment) OS=Spongospora subterranea OX=70186 PE=4 SV=1
tr|A0A0H5R529|A0A0H5R529_9EUKA;tr|A0A0H5QNU2|A0A0H5QNU2_9EUKA	tr|A0A0H5R529|A0A0H5R529_9EUKA	tr|A0A0H5R529|A0A0H5R529_9EUKA Uncharacterized protein OS=Spongospora subterranea OX=70186 PE=3 SV=1
tr|A0A0H5R532|A0A0H5R532_9EUKA	tr|A0A0H5R532|A0A0H5R532_9EUKA	tr|A0A0H5R532|A0A0H5R532_9EUKA Uncharacterized protein OS=Spongospora subterranea OX=70186 PE=4 SV=1
tr|A0A0H5R535|A0A0H5R535_9EUKA	tr|A0A0H5R535|A0A0H5R535_9EUKA	tr|A0A0H5R535|A0A0H5R535_9EUKA Uncharacterized protein (Fragment) OS=Spongospora subterranea OX=70186 PE=4 SV=1
tr|A0A0H5R540|A0A0H5R540_9EUKA	tr|A0A0H5R540|A0A0H5R540_9EUKA	tr|A0A0H5R540|A0A0H5R540_9EUKA Uncharacterized protein OS=Spongospora subterranea OX=70186 PE=4 SV=1
tr|A0A0H5R541|A0A0H5R541_9EUKA	tr|A0A0H5R541|A0A0H5R541_9EUKA	tr|A0A0H5R541|A0A0H5R541_9EUKA Peroxiredoxin OS=Spongospora subterranea OX=70186 PE=3 SV=1
tr|A0A0H5R546|A0A0H5R546_9EUKA	tr|A0A0H5R546|A0A0H5R546_9EUKA	tr|A0A0H5R546|A0A0H5R546_9EUKA Uncharacterized protein OS=Spongospora subterranea OX=70186 PE=4 SV=1
tr|A0A0H5R549|A0A0H5R549_9EUKA	tr|A0A0H5R549|A0A0H5R549_9EUKA	tr|A0A0H5R549|A0A0H5R549_9EUKA Proteasome subunit beta OS=Spongospora subterranea OX=70186 PE=3 SV=1
tr|A0A0H5R551|A0A0H5R551_9EUKA	tr|A0A0H5R551|A0A0H5R551_9EUKA	tr|A0A0H5R551|A0A0H5R551_9EUKA Vacuolar protein sorting-associated protein 29 OS=Spongospora subterranea OX=70186 PE=3 SV=1
tr|A0A0H5R554|A0A0H5R554_9EUKA	tr|A0A0H5R554|A0A0H5R554_9EUKA	tr|A0A0H5R554|A0A0H5R554_9EUKA Uncharacterized protein OS=Spongospora subterranea OX=70186 PE=4 SV=1
tr|A0A0H5R558|A0A0H5R558_9EUKA	tr|A0A0H5R558|A0A0H5R558_9EUKA	tr|A0A0H5R558|A0A0H5R558_9EUKA Uncharacterized protein (Fragment) OS=Spongospora subterranea OX=70186 PE=4 SV=1
tr|A0A0H5R559|A0A0H5R559_9EUKA	tr|A0A0H5R559|A0A0H5R559_9EUKA	tr|A0A0H5R559|A0A0H5R559_9EUKA Uncharacterized protein (Fragment) OS=Spongospora subterranea OX=70186 PE=3 SV=1
tr|A0A0H5R562|A0A0H5R562_9EUKA	tr|A0A0H5R562|A0A0H5R562_9EUKA	tr|A0A0H5R562|A0A0H5R562_9EUKA Uncharacterized protein OS=Spongospora subterranea OX=70186 PE=4 SV=1
tr|A0A0H5R563|A0A0H5R563_9EUKA	tr|A0A0H5R563|A0A0H5R563_9EUKA	tr|A0A0H5R563|A0A0H5R563_9EUKA Uncharacterized protein OS=Spongospora subterranea OX=70186 PE=4 SV=1
tr|A0A0H5R568|A0A0H5R568_9EUKA	tr|A0A0H5R568|A0A0H5R568_9EUKA	tr|A0A0H5R568|A0A0H5R568_9EUKA Proteasome subunit alpha type OS=Spongospora subterranea OX=70186 PE=3 SV=1
tr|A0A0H5R569|A0A0H5R569_9EUKA	tr|A0A0H5R569|A0A0H5R569_9EUKA	tr|A0A0H5R569|A0A0H5R569_9EUKA T-complex protein 1 subunit eta (Fragment) OS=Spongospora subterranea OX=70186 PE=3 SV=1
tr|A0A0H5R570|A0A0H5R570_9EUKA;tr|A0A0H5QPR1|A0A0H5QPR1_9EUKA;tr|A0A0H5R4P5|A0A0H5R4P5_9EUKA	tr|A0A0H5R570|A0A0H5R570_9EUKA	tr|A0A0H5R570|A0A0H5R570_9EUKA Uncharacterized protein OS=Spongospora subterranea OX=70186 PE=4 SV=1
tr|A0A0H5R571|A0A0H5R571_9EUKA	tr|A0A0H5R571|A0A0H5R571_9EUKA	tr|A0A0H5R571|A0A0H5R571_9EUKA Uncharacterized protein OS=Spongospora subterranea OX=70186 PE=4 SV=1
tr|A0A0H5R573|A0A0H5R573_9EUKA	tr|A0A0H5R573|A0A0H5R573_9EUKA	tr|A0A0H5R573|A0A0H5R573_9EUKA Uncharacterized protein OS=Spongospora subterranea OX=70186 PE=4 SV=1
tr|A0A0H5RF64|A0A0H5RF64_9EUKA;tr|A0A0H5R574|A0A0H5R574_9EUKA	tr|A0A0H5RF64|A0A0H5RF64_9EUKA;tr|A0A0H5R574|A0A0H5R574_9EUKA	tr|A0A0H5RF64|A0A0H5RF64_9EUKA Uncharacterized protein (Fragment) OS=Spongospora subterranea OX=70186 PE=4 SV=1;tr|A0A0H5R574|A0A0H5R574_9EUKA Uncharacterized protein (Fragment) OS=Spongospora subterranea OX=70186 PE=4 SV=1
tr|A0A0H5R586|A0A0H5R586_9EUKA	tr|A0A0H5R586|A0A0H5R586_9EUKA	tr|A0A0H5R586|A0A0H5R586_9EUKA Uncharacterized protein OS=Spongospora subterranea OX=70186 PE=3 SV=1
tr|A0A0H5R590|A0A0H5R590_9EUKA	tr|A0A0H5R590|A0A0H5R590_9EUKA	tr|A0A0H5R590|A0A0H5R590_9EUKA Uncharacterized protein (Fragment) OS=Spongospora subterranea OX=70186 PE=3 SV=1
tr|A0A0H5R593|A0A0H5R593_9EUKA	tr|A0A0H5R593|A0A0H5R593_9EUKA	tr|A0A0H5R593|A0A0H5R593_9EUKA Uncharacterized protein OS=Spongospora subterranea OX=70186 PE=4 SV=1
tr|A0A0H5R596|A0A0H5R596_9EUKA	tr|A0A0H5R596|A0A0H5R596_9EUKA	tr|A0A0H5R596|A0A0H5R596_9EUKA Uncharacterized protein OS=Spongospora subterranea OX=70186 PE=4 SV=1
tr|A0A0H5R599|A0A0H5R599_9EUKA	tr|A0A0H5R599|A0A0H5R599_9EUKA	tr|A0A0H5R599|A0A0H5R599_9EUKA Uncharacterized protein (Fragment) OS=Spongospora subterranea OX=70186 PE=4 SV=1
tr|A0A0H5R5A4|A0A0H5R5A4_9EUKA;tr|A0A0H5RGD1|A0A0H5RGD1_9EUKA	tr|A0A0H5R5A4|A0A0H5R5A4_9EUKA	tr|A0A0H5R5A4|A0A0H5R5A4_9EUKA Uncharacterized protein OS=Spongospora subterranea OX=70186 PE=4 SV=1
tr|A0A0H5R5A7|A0A0H5R5A7_9EUKA	tr|A0A0H5R5A7|A0A0H5R5A7_9EUKA	tr|A0A0H5R5A7|A0A0H5R5A7_9EUKA Uncharacterized protein OS=Spongospora subterranea OX=70186 PE=4 SV=1
tr|A0A0H5R5B1|A0A0H5R5B1_9EUKA	tr|A0A0H5R5B1|A0A0H5R5B1_9EUKA	tr|A0A0H5R5B1|A0A0H5R5B1_9EUKA Uncharacterized protein (Fragment) OS=Spongospora subterranea OX=70186 PE=4 SV=1
tr|A0A0H5R5B4|A0A0H5R5B4_9EUKA	tr|A0A0H5R5B4|A0A0H5R5B4_9EUKA	tr|A0A0H5R5B4|A0A0H5R5B4_9EUKA Proteasome subunit alpha type OS=Spongospora subterranea OX=70186 PE=3 SV=1
tr|A0A0H5R5B5|A0A0H5R5B5_9EUKA	tr|A0A0H5R5B5|A0A0H5R5B5_9EUKA	tr|A0A0H5R5B5|A0A0H5R5B5_9EUKA Uncharacterized protein OS=Spongospora subterranea OX=70186 PE=3 SV=1
tr|A0A0H5R5C5|A0A0H5R5C5_9EUKA	tr|A0A0H5R5C5|A0A0H5R5C5_9EUKA	tr|A0A0H5R5C5|A0A0H5R5C5_9EUKA Uncharacterized protein OS=Spongospora subterranea OX=70186 PE=4 SV=1
tr|A0A0H5R5D1|A0A0H5R5D1_9EUKA;tr|A0A0H5REL9|A0A0H5REL9_9EUKA	tr|A0A0H5R5D1|A0A0H5R5D1_9EUKA	tr|A0A0H5R5D1|A0A0H5R5D1_9EUKA Uncharacterized protein (Fragment) OS=Spongospora subterranea OX=70186 PE=3 SV=1
tr|A0A0H5R5D3|A0A0H5R5D3_9EUKA	tr|A0A0H5R5D3|A0A0H5R5D3_9EUKA	tr|A0A0H5R5D3|A0A0H5R5D3_9EUKA Uncharacterized protein (Fragment) OS=Spongospora subterranea OX=70186 PE=4 SV=1
tr|A0A0H5R5D5|A0A0H5R5D5_9EUKA;tr|A0A0H5QQS6|A0A0H5QQS6_9EUKA	tr|A0A0H5R5D5|A0A0H5R5D5_9EUKA;tr|A0A0H5QQS6|A0A0H5QQS6_9EUKA	tr|A0A0H5R5D5|A0A0H5R5D5_9EUKA Uncharacterized protein OS=Spongospora subterranea OX=70186 PE=4 SV=1;tr|A0A0H5QQS6|A0A0H5QQS6_9EUKA Uncharacterized protein (Fragment) OS=Spongospora subterranea OX=70186 PE=4 SV=1
tr|A0A0H5R5D8|A0A0H5R5D8_9EUKA	tr|A0A0H5R5D8|A0A0H5R5D8_9EUKA	tr|A0A0H5R5D8|A0A0H5R5D8_9EUKA Succinate--CoA ligase [ADP-forming] subunit beta, mitochondrial OS=Spongospora subterranea OX=70186 PE=3 SV=1
tr|A0A0H5R5E5|A0A0H5R5E5_9EUKA	tr|A0A0H5R5E5|A0A0H5R5E5_9EUKA	tr|A0A0H5R5E5|A0A0H5R5E5_9EUKA Uncharacterized protein OS=Spongospora subterranea OX=70186 PE=4 SV=1
tr|A0A0H5R5E9|A0A0H5R5E9_9EUKA	tr|A0A0H5R5E9|A0A0H5R5E9_9EUKA	tr|A0A0H5R5E9|A0A0H5R5E9_9EUKA Uncharacterized protein (Fragment) OS=Spongospora subterranea OX=70186 PE=4 SV=1
tr|A0A0H5R5F4|A0A0H5R5F4_9EUKA	tr|A0A0H5R5F4|A0A0H5R5F4_9EUKA	tr|A0A0H5R5F4|A0A0H5R5F4_9EUKA Ubiquitin carboxyl-terminal hydrolase OS=Spongospora subterranea OX=70186 PE=3 SV=1
tr|A0A0H5R5F8|A0A0H5R5F8_9EUKA;tr|A0A0H5R654|A0A0H5R654_9EUKA	tr|A0A0H5R5F8|A0A0H5R5F8_9EUKA	tr|A0A0H5R5F8|A0A0H5R5F8_9EUKA Uncharacterized protein OS=Spongospora subterranea OX=70186 PE=3 SV=1
tr|A0A0H5R5F9|A0A0H5R5F9_9EUKA	tr|A0A0H5R5F9|A0A0H5R5F9_9EUKA	tr|A0A0H5R5F9|A0A0H5R5F9_9EUKA Nascent polypeptide-associated complex subunit beta (Fragment) OS=Spongospora subterranea OX=70186 PE=3 SV=1
tr|A0A0H5R5G5|A0A0H5R5G5_9EUKA	tr|A0A0H5R5G5|A0A0H5R5G5_9EUKA	tr|A0A0H5R5G5|A0A0H5R5G5_9EUKA Uncharacterized protein (Fragment) OS=Spongospora subterranea OX=70186 PE=3 SV=1
tr|A0A0H5R5G7|A0A0H5R5G7_9EUKA	tr|A0A0H5R5G7|A0A0H5R5G7_9EUKA	tr|A0A0H5R5G7|A0A0H5R5G7_9EUKA Uncharacterized protein (Fragment) OS=Spongospora subterranea OX=70186 PE=4 SV=1
tr|A0A0H5R5I1|A0A0H5R5I1_9EUKA	tr|A0A0H5R5I1|A0A0H5R5I1_9EUKA	tr|A0A0H5R5I1|A0A0H5R5I1_9EUKA Uncharacterized protein (Fragment) OS=Spongospora subterranea OX=70186 PE=4 SV=1
tr|A0A0H5R5I2|A0A0H5R5I2_9EUKA	tr|A0A0H5R5I2|A0A0H5R5I2_9EUKA	tr|A0A0H5R5I2|A0A0H5R5I2_9EUKA Citrate synthase OS=Spongospora subterranea OX=70186 PE=3 SV=1
tr|A0A0H5R5I7|A0A0H5R5I7_9EUKA	tr|A0A0H5R5I7|A0A0H5R5I7_9EUKA	tr|A0A0H5R5I7|A0A0H5R5I7_9EUKA Uncharacterized protein OS=Spongospora subterranea OX=70186 PE=4 SV=1
tr|A0A0H5R5J8|A0A0H5R5J8_9EUKA	tr|A0A0H5R5J8|A0A0H5R5J8_9EUKA	tr|A0A0H5R5J8|A0A0H5R5J8_9EUKA S-adenosylmethionine synthase (Fragment) OS=Spongospora subterranea OX=70186 PE=3 SV=1
tr|A0A0H5R5J9|A0A0H5R5J9_9EUKA	tr|A0A0H5R5J9|A0A0H5R5J9_9EUKA	tr|A0A0H5R5J9|A0A0H5R5J9_9EUKA Uncharacterized protein OS=Spongospora subterranea OX=70186 PE=4 SV=1
tr|A0A0H5R5K1|A0A0H5R5K1_9EUKA	tr|A0A0H5R5K1|A0A0H5R5K1_9EUKA	tr|A0A0H5R5K1|A0A0H5R5K1_9EUKA Uncharacterized protein (Fragment) OS=Spongospora subterranea OX=70186 PE=4 SV=1
tr|A0A0H5R5K9|A0A0H5R5K9_9EUKA	tr|A0A0H5R5K9|A0A0H5R5K9_9EUKA	tr|A0A0H5R5K9|A0A0H5R5K9_9EUKA T-complex protein 1 subunit gamma OS=Spongospora subterranea OX=70186 PE=3 SV=1
tr|A0A0H5R5M1|A0A0H5R5M1_9EUKA	tr|A0A0H5R5M1|A0A0H5R5M1_9EUKA	tr|A0A0H5R5M1|A0A0H5R5M1_9EUKA Uncharacterized protein OS=Spongospora subterranea OX=70186 PE=4 SV=1
tr|A0A0H5R5M6|A0A0H5R5M6_9EUKA	tr|A0A0H5R5M6|A0A0H5R5M6_9EUKA	tr|A0A0H5R5M6|A0A0H5R5M6_9EUKA Uncharacterized protein OS=Spongospora subterranea OX=70186 PE=4 SV=1
tr|A0A0H5R5N7|A0A0H5R5N7_9EUKA	tr|A0A0H5R5N7|A0A0H5R5N7_9EUKA	tr|A0A0H5R5N7|A0A0H5R5N7_9EUKA Uncharacterized protein OS=Spongospora subterranea OX=70186 PE=4 SV=1
tr|A0A0H5R5N8|A0A0H5R5N8_9EUKA	tr|A0A0H5R5N8|A0A0H5R5N8_9EUKA	tr|A0A0H5R5N8|A0A0H5R5N8_9EUKA Uncharacterized protein (Fragment) OS=Spongospora subterranea OX=70186 PE=4 SV=1
tr|A0A0H5R5P6|A0A0H5R5P6_9EUKA	tr|A0A0H5R5P6|A0A0H5R5P6_9EUKA	tr|A0A0H5R5P6|A0A0H5R5P6_9EUKA Uncharacterized protein (Fragment) OS=Spongospora subterranea OX=70186 PE=4 SV=1
tr|A0A0H5R5Q2|A0A0H5R5Q2_9EUKA	tr|A0A0H5R5Q2|A0A0H5R5Q2_9EUKA	tr|A0A0H5R5Q2|A0A0H5R5Q2_9EUKA Uncharacterized protein OS=Spongospora subterranea OX=70186 PE=4 SV=1
tr|A0A0H5R5R0|A0A0H5R5R0_9EUKA	tr|A0A0H5R5R0|A0A0H5R5R0_9EUKA	tr|A0A0H5R5R0|A0A0H5R5R0_9EUKA Uncharacterized protein OS=Spongospora subterranea OX=70186 PE=4 SV=1
tr|A0A0H5R5R7|A0A0H5R5R7_9EUKA	tr|A0A0H5R5R7|A0A0H5R5R7_9EUKA	tr|A0A0H5R5R7|A0A0H5R5R7_9EUKA Uncharacterized protein OS=Spongospora subterranea OX=70186 PE=4 SV=1
tr|A0A0H5R5S3|A0A0H5R5S3_9EUKA	tr|A0A0H5R5S3|A0A0H5R5S3_9EUKA	tr|A0A0H5R5S3|A0A0H5R5S3_9EUKA Malate dehydrogenase (Fragment) OS=Spongospora subterranea OX=70186 PE=3 SV=1
tr|A0A0H5R5S4|A0A0H5R5S4_9EUKA	tr|A0A0H5R5S4|A0A0H5R5S4_9EUKA	tr|A0A0H5R5S4|A0A0H5R5S4_9EUKA Glucose-6-phosphate 1-dehydrogenase OS=Spongospora subterranea OX=70186 PE=3 SV=1
tr|A0A0H5R5S7|A0A0H5R5S7_9EUKA	tr|A0A0H5R5S7|A0A0H5R5S7_9EUKA	tr|A0A0H5R5S7|A0A0H5R5S7_9EUKA Uncharacterized protein OS=Spongospora subterranea OX=70186 PE=4 SV=1
tr|A0A0H5R5S9|A0A0H5R5S9_9EUKA	tr|A0A0H5R5S9|A0A0H5R5S9_9EUKA	tr|A0A0H5R5S9|A0A0H5R5S9_9EUKA Uncharacterized protein OS=Spongospora subterranea OX=70186 PE=4 SV=1
tr|A0A0H5R5T1|A0A0H5R5T1_9EUKA	tr|A0A0H5R5T1|A0A0H5R5T1_9EUKA	tr|A0A0H5R5T1|A0A0H5R5T1_9EUKA Uncharacterized protein OS=Spongospora subterranea OX=70186 PE=4 SV=1
tr|A0A0H5R5T6|A0A0H5R5T6_9EUKA	tr|A0A0H5R5T6|A0A0H5R5T6_9EUKA	tr|A0A0H5R5T6|A0A0H5R5T6_9EUKA Proteasome subunit alpha type (Fragment) OS=Spongospora subterranea OX=70186 PE=3 SV=1
tr|A0A0H5R5T8|A0A0H5R5T8_9EUKA	tr|A0A0H5R5T8|A0A0H5R5T8_9EUKA	tr|A0A0H5R5T8|A0A0H5R5T8_9EUKA Uncharacterized protein OS=Spongospora subterranea OX=70186 PE=3 SV=1
tr|A0A0H5R5T9|A0A0H5R5T9_9EUKA	tr|A0A0H5R5T9|A0A0H5R5T9_9EUKA	tr|A0A0H5R5T9|A0A0H5R5T9_9EUKA Uncharacterized protein (Fragment) OS=Spongospora subterranea OX=70186 PE=4 SV=1
tr|A0A0H5R5U0|A0A0H5R5U0_9EUKA	tr|A0A0H5R5U0|A0A0H5R5U0_9EUKA	tr|A0A0H5R5U0|A0A0H5R5U0_9EUKA Ferritin (Fragment) OS=Spongospora subterranea OX=70186 PE=3 SV=1
tr|A0A0H5R5U2|A0A0H5R5U2_9EUKA	tr|A0A0H5R5U2|A0A0H5R5U2_9EUKA	tr|A0A0H5R5U2|A0A0H5R5U2_9EUKA Uncharacterized protein (Fragment) OS=Spongospora subterranea OX=70186 PE=4 SV=1
tr|A0A0H5R5U3|A0A0H5R5U3_9EUKA	tr|A0A0H5R5U3|A0A0H5R5U3_9EUKA	tr|A0A0H5R5U3|A0A0H5R5U3_9EUKA Uncharacterized protein OS=Spongospora subterranea OX=70186 PE=4 SV=1
tr|A0A0H5R5U4|A0A0H5R5U4_9EUKA	tr|A0A0H5R5U4|A0A0H5R5U4_9EUKA	tr|A0A0H5R5U4|A0A0H5R5U4_9EUKA Peptidylprolyl isomerase (Fragment) OS=Spongospora subterranea OX=70186 PE=4 SV=1
tr|A0A0H5R5U6|A0A0H5R5U6_9EUKA	tr|A0A0H5R5U6|A0A0H5R5U6_9EUKA	tr|A0A0H5R5U6|A0A0H5R5U6_9EUKA Uncharacterized protein (Fragment) OS=Spongospora subterranea OX=70186 PE=4 SV=1
tr|A0A0H5R5V9|A0A0H5R5V9_9EUKA	tr|A0A0H5R5V9|A0A0H5R5V9_9EUKA	tr|A0A0H5R5V9|A0A0H5R5V9_9EUKA Nicotinamide-nucleotide adenylyltransferase OS=Spongospora subterranea OX=70186 PE=3 SV=1
tr|A0A0H5R5W9|A0A0H5R5W9_9EUKA	tr|A0A0H5R5W9|A0A0H5R5W9_9EUKA	tr|A0A0H5R5W9|A0A0H5R5W9_9EUKA Uncharacterized protein OS=Spongospora subterranea OX=70186 PE=4 SV=1
tr|A0A0H5R5Y0|A0A0H5R5Y0_9EUKA	tr|A0A0H5R5Y0|A0A0H5R5Y0_9EUKA	tr|A0A0H5R5Y0|A0A0H5R5Y0_9EUKA Uncharacterized protein OS=Spongospora subterranea OX=70186 PE=3 SV=1
tr|A0A0H5R5Z0|A0A0H5R5Z0_9EUKA	tr|A0A0H5R5Z0|A0A0H5R5Z0_9EUKA	tr|A0A0H5R5Z0|A0A0H5R5Z0_9EUKA Uncharacterized protein OS=Spongospora subterranea OX=70186 PE=4 SV=1
tr|A0A0H5R5Z3|A0A0H5R5Z3_9EUKA	tr|A0A0H5R5Z3|A0A0H5R5Z3_9EUKA	tr|A0A0H5R5Z3|A0A0H5R5Z3_9EUKA Uncharacterized protein OS=Spongospora subterranea OX=70186 PE=4 SV=1
tr|A0A0H5R5Z4|A0A0H5R5Z4_9EUKA	tr|A0A0H5R5Z4|A0A0H5R5Z4_9EUKA	tr|A0A0H5R5Z4|A0A0H5R5Z4_9EUKA T-complex protein 1 subunit delta OS=Spongospora subterranea OX=70186 PE=3 SV=1
tr|A0A0H5R5Z8|A0A0H5R5Z8_9EUKA;tr|A0A0H5QQF7|A0A0H5QQF7_9EUKA	tr|A0A0H5R5Z8|A0A0H5R5Z8_9EUKA	tr|A0A0H5R5Z8|A0A0H5R5Z8_9EUKA Catalase OS=Spongospora subterranea OX=70186 PE=3 SV=1
tr|A0A0H5R602|A0A0H5R602_9EUKA	tr|A0A0H5R602|A0A0H5R602_9EUKA	tr|A0A0H5R602|A0A0H5R602_9EUKA Transmembrane 9 superfamily member OS=Spongospora subterranea OX=70186 PE=3 SV=1
tr|A0A0H5R609|A0A0H5R609_9EUKA;tr|A0A0H5RDI9|A0A0H5RDI9_9EUKA	tr|A0A0H5R609|A0A0H5R609_9EUKA	tr|A0A0H5R609|A0A0H5R609_9EUKA Uncharacterized protein OS=Spongospora subterranea OX=70186 PE=4 SV=1
tr|A0A0H5R615|A0A0H5R615_9EUKA	tr|A0A0H5R615|A0A0H5R615_9EUKA	tr|A0A0H5R615|A0A0H5R615_9EUKA Uncharacterized protein OS=Spongospora subterranea OX=70186 PE=3 SV=1
tr|A0A0H5R623|A0A0H5R623_9EUKA	tr|A0A0H5R623|A0A0H5R623_9EUKA	tr|A0A0H5R623|A0A0H5R623_9EUKA Uncharacterized protein (Fragment) OS=Spongospora subterranea OX=70186 PE=4 SV=1
tr|A0A0H5R625|A0A0H5R625_9EUKA	tr|A0A0H5R625|A0A0H5R625_9EUKA	tr|A0A0H5R625|A0A0H5R625_9EUKA Uncharacterized protein OS=Spongospora subterranea OX=70186 PE=4 SV=1
tr|A0A0H5R627|A0A0H5R627_9EUKA	tr|A0A0H5R627|A0A0H5R627_9EUKA	tr|A0A0H5R627|A0A0H5R627_9EUKA Uncharacterized protein OS=Spongospora subterranea OX=70186 PE=4 SV=1
tr|A0A0H5R628|A0A0H5R628_9EUKA	tr|A0A0H5R628|A0A0H5R628_9EUKA	tr|A0A0H5R628|A0A0H5R628_9EUKA Uncharacterized protein (Fragment) OS=Spongospora subterranea OX=70186 PE=4 SV=1
tr|A0A0H5R630|A0A0H5R630_9EUKA	tr|A0A0H5R630|A0A0H5R630_9EUKA	tr|A0A0H5R630|A0A0H5R630_9EUKA Pyruvate dehydrogenase E1 component subunit alpha (Fragment) OS=Spongospora subterranea OX=70186 PE=4 SV=1
tr|A0A0H5R631|A0A0H5R631_9EUKA	tr|A0A0H5R631|A0A0H5R631_9EUKA	tr|A0A0H5R631|A0A0H5R631_9EUKA Uncharacterized protein OS=Spongospora subterranea OX=70186 PE=4 SV=1
tr|A0A0H5R633|A0A0H5R633_9EUKA	tr|A0A0H5R633|A0A0H5R633_9EUKA	tr|A0A0H5R633|A0A0H5R633_9EUKA Uncharacterized protein OS=Spongospora subterranea OX=70186 PE=4 SV=1
tr|A0A0H5R648|A0A0H5R648_9EUKA	tr|A0A0H5R648|A0A0H5R648_9EUKA	tr|A0A0H5R648|A0A0H5R648_9EUKA Uncharacterized protein (Fragment) OS=Spongospora subterranea OX=70186 PE=4 SV=1
tr|A0A0H5R652|A0A0H5R652_9EUKA	tr|A0A0H5R652|A0A0H5R652_9EUKA	tr|A0A0H5R652|A0A0H5R652_9EUKA Uncharacterized protein (Fragment) OS=Spongospora subterranea OX=70186 PE=4 SV=1
tr|A0A0H5R666|A0A0H5R666_9EUKA	tr|A0A0H5R666|A0A0H5R666_9EUKA	tr|A0A0H5R666|A0A0H5R666_9EUKA Uncharacterized protein (Fragment) OS=Spongospora subterranea OX=70186 PE=4 SV=1
tr|A0A0H5R670|A0A0H5R670_9EUKA	tr|A0A0H5R670|A0A0H5R670_9EUKA	tr|A0A0H5R670|A0A0H5R670_9EUKA Uncharacterized protein OS=Spongospora subterranea OX=70186 PE=3 SV=1
tr|A0A0H5R671|A0A0H5R671_9EUKA	tr|A0A0H5R671|A0A0H5R671_9EUKA	tr|A0A0H5R671|A0A0H5R671_9EUKA Uncharacterized protein OS=Spongospora subterranea OX=70186 PE=3 SV=1
tr|A0A0H5R681|A0A0H5R681_9EUKA	tr|A0A0H5R681|A0A0H5R681_9EUKA	tr|A0A0H5R681|A0A0H5R681_9EUKA Uncharacterized protein OS=Spongospora subterranea OX=70186 PE=4 SV=1
tr|A0A0H5R682|A0A0H5R682_9EUKA	tr|A0A0H5R682|A0A0H5R682_9EUKA	tr|A0A0H5R682|A0A0H5R682_9EUKA Uncharacterized protein (Fragment) OS=Spongospora subterranea OX=70186 PE=4 SV=1
tr|A0A0H5R685|A0A0H5R685_9EUKA	tr|A0A0H5R685|A0A0H5R685_9EUKA	tr|A0A0H5R685|A0A0H5R685_9EUKA Uncharacterized protein OS=Spongospora subterranea OX=70186 PE=4 SV=1
tr|A0A0H5R687|A0A0H5R687_9EUKA	tr|A0A0H5R687|A0A0H5R687_9EUKA	tr|A0A0H5R687|A0A0H5R687_9EUKA Uncharacterized protein (Fragment) OS=Spongospora subterranea OX=70186 PE=4 SV=1
tr|A0A0H5R697|A0A0H5R697_9EUKA	tr|A0A0H5R697|A0A0H5R697_9EUKA	tr|A0A0H5R697|A0A0H5R697_9EUKA Serine/threonine-protein phosphatase OS=Spongospora subterranea OX=70186 PE=3 SV=1
tr|A0A0H5R6A1|A0A0H5R6A1_9EUKA	tr|A0A0H5R6A1|A0A0H5R6A1_9EUKA	tr|A0A0H5R6A1|A0A0H5R6A1_9EUKA Uncharacterized protein (Fragment) OS=Spongospora subterranea OX=70186 PE=4 SV=1
tr|A0A0H5R6A8|A0A0H5R6A8_9EUKA	tr|A0A0H5R6A8|A0A0H5R6A8_9EUKA	tr|A0A0H5R6A8|A0A0H5R6A8_9EUKA Dihydrolipoyl dehydrogenase OS=Spongospora subterranea OX=70186 PE=3 SV=1
tr|A0A0H5R6B1|A0A0H5R6B1_9EUKA	tr|A0A0H5R6B1|A0A0H5R6B1_9EUKA	tr|A0A0H5R6B1|A0A0H5R6B1_9EUKA Uncharacterized protein (Fragment) OS=Spongospora subterranea OX=70186 PE=4 SV=1
tr|A0A0H5R6B2|A0A0H5R6B2_9EUKA;tr|A0A0H5QSW5|A0A0H5QSW5_9EUKA	tr|A0A0H5R6B2|A0A0H5R6B2_9EUKA;tr|A0A0H5QSW5|A0A0H5QSW5_9EUKA	tr|A0A0H5R6B2|A0A0H5R6B2_9EUKA Uncharacterized protein OS=Spongospora subterranea OX=70186 PE=4 SV=1;tr|A0A0H5QSW5|A0A0H5QSW5_9EUKA Uncharacterized protein (Fragment) OS=Spongospora subterranea OX=70186 PE=4 SV=1
tr|A0A0H5R6B5|A0A0H5R6B5_9EUKA	tr|A0A0H5R6B5|A0A0H5R6B5_9EUKA	tr|A0A0H5R6B5|A0A0H5R6B5_9EUKA Uncharacterized protein (Fragment) OS=Spongospora subterranea OX=70186 PE=4 SV=1
tr|A0A0H5R6C2|A0A0H5R6C2_9EUKA	tr|A0A0H5R6C2|A0A0H5R6C2_9EUKA	tr|A0A0H5R6C2|A0A0H5R6C2_9EUKA Uncharacterized protein OS=Spongospora subterranea OX=70186 PE=3 SV=1
tr|A0A0H5R6C5|A0A0H5R6C5_9EUKA	tr|A0A0H5R6C5|A0A0H5R6C5_9EUKA	tr|A0A0H5R6C5|A0A0H5R6C5_9EUKA Uncharacterized protein OS=Spongospora subterranea OX=70186 PE=3 SV=1
tr|A0A0H5R6D4|A0A0H5R6D4_9EUKA	tr|A0A0H5R6D4|A0A0H5R6D4_9EUKA	tr|A0A0H5R6D4|A0A0H5R6D4_9EUKA 3-hydroxyisobutyrate dehydrogenase (Fragment) OS=Spongospora subterranea OX=70186 PE=3 SV=1
tr|A0A0H5R6D8|A0A0H5R6D8_9EUKA	tr|A0A0H5R6D8|A0A0H5R6D8_9EUKA	tr|A0A0H5R6D8|A0A0H5R6D8_9EUKA Uncharacterized protein (Fragment) OS=Spongospora subterranea OX=70186 PE=4 SV=1
tr|A0A0H5R6D9|A0A0H5R6D9_9EUKA	tr|A0A0H5R6D9|A0A0H5R6D9_9EUKA	tr|A0A0H5R6D9|A0A0H5R6D9_9EUKA Uncharacterized protein OS=Spongospora subterranea OX=70186 PE=4 SV=1
tr|A0A0H5R6E0|A0A0H5R6E0_9EUKA	tr|A0A0H5R6E0|A0A0H5R6E0_9EUKA	tr|A0A0H5R6E0|A0A0H5R6E0_9EUKA Small nuclear ribonucleoprotein E (Fragment) OS=Spongospora subterranea OX=70186 PE=3 SV=1
tr|A0A0H5R6F2|A0A0H5R6F2_9EUKA	tr|A0A0H5R6F2|A0A0H5R6F2_9EUKA	tr|A0A0H5R6F2|A0A0H5R6F2_9EUKA Uncharacterized protein (Fragment) OS=Spongospora subterranea OX=70186 PE=3 SV=1
tr|A0A0H5R6F4|A0A0H5R6F4_9EUKA;tr|A0A0H5QWX9|A0A0H5QWX9_9EUKA	tr|A0A0H5R6F4|A0A0H5R6F4_9EUKA	tr|A0A0H5R6F4|A0A0H5R6F4_9EUKA Uncharacterized protein (Fragment) OS=Spongospora subterranea OX=70186 PE=4 SV=1
tr|A0A0H5R6F9|A0A0H5R6F9_9EUKA	tr|A0A0H5R6F9|A0A0H5R6F9_9EUKA	tr|A0A0H5R6F9|A0A0H5R6F9_9EUKA Uncharacterized protein OS=Spongospora subterranea OX=70186 PE=4 SV=1
tr|A0A0H5R6G0|A0A0H5R6G0_9EUKA	tr|A0A0H5R6G0|A0A0H5R6G0_9EUKA	tr|A0A0H5R6G0|A0A0H5R6G0_9EUKA Uncharacterized protein (Fragment) OS=Spongospora subterranea OX=70186 PE=4 SV=1
tr|A0A0H5R6G1|A0A0H5R6G1_9EUKA	tr|A0A0H5R6G1|A0A0H5R6G1_9EUKA	tr|A0A0H5R6G1|A0A0H5R6G1_9EUKA Aspartate aminotransferase OS=Spongospora subterranea OX=70186 PE=4 SV=1
tr|A0A0H5R6G3|A0A0H5R6G3_9EUKA	tr|A0A0H5R6G3|A0A0H5R6G3_9EUKA	tr|A0A0H5R6G3|A0A0H5R6G3_9EUKA Uncharacterized protein (Fragment) OS=Spongospora subterranea OX=70186 PE=4 SV=1
tr|A0A0H5R6G6|A0A0H5R6G6_9EUKA	tr|A0A0H5R6G6|A0A0H5R6G6_9EUKA	tr|A0A0H5R6G6|A0A0H5R6G6_9EUKA Uncharacterized protein (Fragment) OS=Spongospora subterranea OX=70186 PE=4 SV=1
tr|A0A0H5R6G8|A0A0H5R6G8_9EUKA	tr|A0A0H5R6G8|A0A0H5R6G8_9EUKA	tr|A0A0H5R6G8|A0A0H5R6G8_9EUKA Uncharacterized protein OS=Spongospora subterranea OX=70186 PE=4 SV=1
tr|A0A0H5R6H1|A0A0H5R6H1_9EUKA	tr|A0A0H5R6H1|A0A0H5R6H1_9EUKA	tr|A0A0H5R6H1|A0A0H5R6H1_9EUKA Uncharacterized protein OS=Spongospora subterranea OX=70186 PE=4 SV=1
tr|A0A0H5R6H4|A0A0H5R6H4_9EUKA	tr|A0A0H5R6H4|A0A0H5R6H4_9EUKA	tr|A0A0H5R6H4|A0A0H5R6H4_9EUKA Nuclear pore protein (Fragment) OS=Spongospora subterranea OX=70186 PE=3 SV=1
tr|A0A0H5R6J1|A0A0H5R6J1_9EUKA	tr|A0A0H5R6J1|A0A0H5R6J1_9EUKA	tr|A0A0H5R6J1|A0A0H5R6J1_9EUKA Uncharacterized protein (Fragment) OS=Spongospora subterranea OX=70186 PE=4 SV=1
tr|A0A0H5R6J2|A0A0H5R6J2_9EUKA	tr|A0A0H5R6J2|A0A0H5R6J2_9EUKA	tr|A0A0H5R6J2|A0A0H5R6J2_9EUKA Uncharacterized protein (Fragment) OS=Spongospora subterranea OX=70186 PE=3 SV=1
tr|A0A0H5R6J7|A0A0H5R6J7_9EUKA	tr|A0A0H5R6J7|A0A0H5R6J7_9EUKA	tr|A0A0H5R6J7|A0A0H5R6J7_9EUKA Uncharacterized protein (Fragment) OS=Spongospora subterranea OX=70186 PE=4 SV=1
tr|A0A0H5R6J8|A0A0H5R6J8_9EUKA	tr|A0A0H5R6J8|A0A0H5R6J8_9EUKA	tr|A0A0H5R6J8|A0A0H5R6J8_9EUKA Uncharacterized protein OS=Spongospora subterranea OX=70186 PE=4 SV=1
tr|A0A0H5R6J9|A0A0H5R6J9_9EUKA	tr|A0A0H5R6J9|A0A0H5R6J9_9EUKA	tr|A0A0H5R6J9|A0A0H5R6J9_9EUKA Malate synthase OS=Spongospora subterranea OX=70186 PE=3 SV=1
tr|A0A0H5R6K5|A0A0H5R6K5_9EUKA	tr|A0A0H5R6K5|A0A0H5R6K5_9EUKA	tr|A0A0H5R6K5|A0A0H5R6K5_9EUKA Uncharacterized protein OS=Spongospora subterranea OX=70186 PE=4 SV=1
tr|A0A0H5R6M5|A0A0H5R6M5_9EUKA	tr|A0A0H5R6M5|A0A0H5R6M5_9EUKA	tr|A0A0H5R6M5|A0A0H5R6M5_9EUKA Uncharacterized protein OS=Spongospora subterranea OX=70186 PE=4 SV=1
tr|A0A0H5R6N1|A0A0H5R6N1_9EUKA	tr|A0A0H5R6N1|A0A0H5R6N1_9EUKA	tr|A0A0H5R6N1|A0A0H5R6N1_9EUKA Uncharacterized protein OS=Spongospora subterranea OX=70186 PE=4 SV=1
tr|A0A0H5R6N9|A0A0H5R6N9_9EUKA	tr|A0A0H5R6N9|A0A0H5R6N9_9EUKA	tr|A0A0H5R6N9|A0A0H5R6N9_9EUKA Isocitrate dehydrogenase [NADP] OS=Spongospora subterranea OX=70186 PE=3 SV=1
tr|A0A0H5R6P4|A0A0H5R6P4_9EUKA	tr|A0A0H5R6P4|A0A0H5R6P4_9EUKA	tr|A0A0H5R6P4|A0A0H5R6P4_9EUKA Elongation factor Tu (Fragment) OS=Spongospora subterranea OX=70186 PE=3 SV=1
tr|A0A0H5R6Q1|A0A0H5R6Q1_9EUKA	tr|A0A0H5R6Q1|A0A0H5R6Q1_9EUKA	tr|A0A0H5R6Q1|A0A0H5R6Q1_9EUKA Uncharacterized protein OS=Spongospora subterranea OX=70186 PE=4 SV=1
tr|A0A0H5R6Q9|A0A0H5R6Q9_9EUKA	tr|A0A0H5R6Q9|A0A0H5R6Q9_9EUKA	tr|A0A0H5R6Q9|A0A0H5R6Q9_9EUKA Uncharacterized protein (Fragment) OS=Spongospora subterranea OX=70186 PE=4 SV=1
tr|A0A0H5R6R0|A0A0H5R6R0_9EUKA	tr|A0A0H5R6R0|A0A0H5R6R0_9EUKA	tr|A0A0H5R6R0|A0A0H5R6R0_9EUKA Uncharacterized protein (Fragment) OS=Spongospora subterranea OX=70186 PE=4 SV=1
tr|A0A0H5R6R5|A0A0H5R6R5_9EUKA	tr|A0A0H5R6R5|A0A0H5R6R5_9EUKA	tr|A0A0H5R6R5|A0A0H5R6R5_9EUKA Uncharacterized protein (Fragment) OS=Spongospora subterranea OX=70186 PE=4 SV=1
tr|A0A0H5R6S3|A0A0H5R6S3_9EUKA	tr|A0A0H5R6S3|A0A0H5R6S3_9EUKA	tr|A0A0H5R6S3|A0A0H5R6S3_9EUKA Uncharacterized protein OS=Spongospora subterranea OX=70186 PE=4 SV=1
tr|A0A0H5R6U1|A0A0H5R6U1_9EUKA	tr|A0A0H5R6U1|A0A0H5R6U1_9EUKA	tr|A0A0H5R6U1|A0A0H5R6U1_9EUKA Uncharacterized protein OS=Spongospora subterranea OX=70186 PE=3 SV=1
tr|A0A0H5R6U4|A0A0H5R6U4_9EUKA	tr|A0A0H5R6U4|A0A0H5R6U4_9EUKA	tr|A0A0H5R6U4|A0A0H5R6U4_9EUKA Uncharacterized protein OS=Spongospora subterranea OX=70186 PE=4 SV=1
tr|A0A0H5R6U6|A0A0H5R6U6_9EUKA	tr|A0A0H5R6U6|A0A0H5R6U6_9EUKA	tr|A0A0H5R6U6|A0A0H5R6U6_9EUKA Uncharacterized protein OS=Spongospora subterranea OX=70186 PE=3 SV=1
tr|A0A0H5R6V8|A0A0H5R6V8_9EUKA	tr|A0A0H5R6V8|A0A0H5R6V8_9EUKA	tr|A0A0H5R6V8|A0A0H5R6V8_9EUKA Uncharacterized protein OS=Spongospora subterranea OX=70186 PE=4 SV=1
tr|A0A0H5R6W3|A0A0H5R6W3_9EUKA	tr|A0A0H5R6W3|A0A0H5R6W3_9EUKA	tr|A0A0H5R6W3|A0A0H5R6W3_9EUKA Uncharacterized protein OS=Spongospora subterranea OX=70186 PE=4 SV=1
tr|A0A0H5R6W4|A0A0H5R6W4_9EUKA	tr|A0A0H5R6W4|A0A0H5R6W4_9EUKA	tr|A0A0H5R6W4|A0A0H5R6W4_9EUKA Uncharacterized protein OS=Spongospora subterranea OX=70186 PE=4 SV=1
tr|A0A0H5R6W9|A0A0H5R6W9_9EUKA	tr|A0A0H5R6W9|A0A0H5R6W9_9EUKA	tr|A0A0H5R6W9|A0A0H5R6W9_9EUKA Uncharacterized protein (Fragment) OS=Spongospora subterranea OX=70186 PE=3 SV=1
tr|A0A0H5R6X9|A0A0H5R6X9_9EUKA	tr|A0A0H5R6X9|A0A0H5R6X9_9EUKA	tr|A0A0H5R6X9|A0A0H5R6X9_9EUKA V-type proton ATPase subunit G OS=Spongospora subterranea OX=70186 PE=3 SV=1
tr|A0A0H5R6Y4|A0A0H5R6Y4_9EUKA	tr|A0A0H5R6Y4|A0A0H5R6Y4_9EUKA	tr|A0A0H5R6Y4|A0A0H5R6Y4_9EUKA Uncharacterized protein OS=Spongospora subterranea OX=70186 PE=4 SV=1
tr|A0A0H5R6Y6|A0A0H5R6Y6_9EUKA	tr|A0A0H5R6Y6|A0A0H5R6Y6_9EUKA	tr|A0A0H5R6Y6|A0A0H5R6Y6_9EUKA Uncharacterized protein OS=Spongospora subterranea OX=70186 PE=4 SV=1
tr|A0A0H5R6Z2|A0A0H5R6Z2_9EUKA	tr|A0A0H5R6Z2|A0A0H5R6Z2_9EUKA	tr|A0A0H5R6Z2|A0A0H5R6Z2_9EUKA Uncharacterized protein OS=Spongospora subterranea OX=70186 PE=4 SV=1
tr|A0A0H5R700|A0A0H5R700_9EUKA	tr|A0A0H5R700|A0A0H5R700_9EUKA	tr|A0A0H5R700|A0A0H5R700_9EUKA Uncharacterized protein (Fragment) OS=Spongospora subterranea OX=70186 PE=4 SV=1
tr|A0A0H5R706|A0A0H5R706_9EUKA	tr|A0A0H5R706|A0A0H5R706_9EUKA	tr|A0A0H5R706|A0A0H5R706_9EUKA Uncharacterized protein OS=Spongospora subterranea OX=70186 PE=3 SV=1
tr|A0A0H5R707|A0A0H5R707_9EUKA	tr|A0A0H5R707|A0A0H5R707_9EUKA	tr|A0A0H5R707|A0A0H5R707_9EUKA Uncharacterized protein (Fragment) OS=Spongospora subterranea OX=70186 PE=4 SV=1
tr|A0A0H5R714|A0A0H5R714_9EUKA	tr|A0A0H5R714|A0A0H5R714_9EUKA	tr|A0A0H5R714|A0A0H5R714_9EUKA Uncharacterized protein OS=Spongospora subterranea OX=70186 PE=4 SV=1
tr|A0A0H5R717|A0A0H5R717_9EUKA	tr|A0A0H5R717|A0A0H5R717_9EUKA	tr|A0A0H5R717|A0A0H5R717_9EUKA Peptidylprolyl isomerase OS=Spongospora subterranea OX=70186 PE=4 SV=1
tr|A0A0H5R722|A0A0H5R722_9EUKA	tr|A0A0H5R722|A0A0H5R722_9EUKA	tr|A0A0H5R722|A0A0H5R722_9EUKA Uncharacterized protein (Fragment) OS=Spongospora subterranea OX=70186 PE=4 SV=1
tr|A0A0H5R723|A0A0H5R723_9EUKA	tr|A0A0H5R723|A0A0H5R723_9EUKA	tr|A0A0H5R723|A0A0H5R723_9EUKA Uncharacterized protein OS=Spongospora subterranea OX=70186 PE=4 SV=1
tr|A0A0H5R724|A0A0H5R724_9EUKA;tr|A0A0H5QLH1|A0A0H5QLH1_9EUKA	tr|A0A0H5R724|A0A0H5R724_9EUKA	tr|A0A0H5R724|A0A0H5R724_9EUKA Uncharacterized protein OS=Spongospora subterranea OX=70186 PE=3 SV=1
tr|A0A0H5R728|A0A0H5R728_9EUKA	tr|A0A0H5R728|A0A0H5R728_9EUKA	tr|A0A0H5R728|A0A0H5R728_9EUKA Uncharacterized protein (Fragment) OS=Spongospora subterranea OX=70186 PE=4 SV=1
tr|A0A0H5R734|A0A0H5R734_9EUKA	tr|A0A0H5R734|A0A0H5R734_9EUKA	tr|A0A0H5R734|A0A0H5R734_9EUKA Uncharacterized protein OS=Spongospora subterranea OX=70186 PE=3 SV=1
tr|A0A0H5R735|A0A0H5R735_9EUKA	tr|A0A0H5R735|A0A0H5R735_9EUKA	tr|A0A0H5R735|A0A0H5R735_9EUKA Uncharacterized protein OS=Spongospora subterranea OX=70186 PE=4 SV=1
tr|A0A0H5R741|A0A0H5R741_9EUKA	tr|A0A0H5R741|A0A0H5R741_9EUKA	tr|A0A0H5R741|A0A0H5R741_9EUKA Uncharacterized protein OS=Spongospora subterranea OX=70186 PE=3 SV=1
tr|A0A0H5R751|A0A0H5R751_9EUKA	tr|A0A0H5R751|A0A0H5R751_9EUKA	tr|A0A0H5R751|A0A0H5R751_9EUKA Uncharacterized protein OS=Spongospora subterranea OX=70186 PE=4 SV=1
tr|A0A0H5R755|A0A0H5R755_9EUKA	tr|A0A0H5R755|A0A0H5R755_9EUKA	tr|A0A0H5R755|A0A0H5R755_9EUKA Uncharacterized protein OS=Spongospora subterranea OX=70186 PE=4 SV=1
tr|A0A0H5R780|A0A0H5R780_9EUKA	tr|A0A0H5R780|A0A0H5R780_9EUKA	tr|A0A0H5R780|A0A0H5R780_9EUKA Uncharacterized protein OS=Spongospora subterranea OX=70186 PE=4 SV=1
tr|A0A0H5R792|A0A0H5R792_9EUKA	tr|A0A0H5R792|A0A0H5R792_9EUKA	tr|A0A0H5R792|A0A0H5R792_9EUKA Iron-sulfur cluster assembly protein (Fragment) OS=Spongospora subterranea OX=70186 PE=3 SV=1
tr|A0A0H5R797|A0A0H5R797_9EUKA	tr|A0A0H5R797|A0A0H5R797_9EUKA	tr|A0A0H5R797|A0A0H5R797_9EUKA Uncharacterized protein (Fragment) OS=Spongospora subterranea OX=70186 PE=4 SV=1
tr|A0A0H5R7A6|A0A0H5R7A6_9EUKA	tr|A0A0H5R7A6|A0A0H5R7A6_9EUKA	tr|A0A0H5R7A6|A0A0H5R7A6_9EUKA Uncharacterized protein OS=Spongospora subterranea OX=70186 PE=4 SV=1
tr|A0A0H5R7A7|A0A0H5R7A7_9EUKA	tr|A0A0H5R7A7|A0A0H5R7A7_9EUKA	tr|A0A0H5R7A7|A0A0H5R7A7_9EUKA Uncharacterized protein OS=Spongospora subterranea OX=70186 PE=3 SV=1
tr|A0A0H5R7A8|A0A0H5R7A8_9EUKA	tr|A0A0H5R7A8|A0A0H5R7A8_9EUKA	tr|A0A0H5R7A8|A0A0H5R7A8_9EUKA Uncharacterized protein OS=Spongospora subterranea OX=70186 PE=4 SV=1
tr|A0A0H5R7C4|A0A0H5R7C4_9EUKA	tr|A0A0H5R7C4|A0A0H5R7C4_9EUKA	tr|A0A0H5R7C4|A0A0H5R7C4_9EUKA Thioredoxin OS=Spongospora subterranea OX=70186 PE=3 SV=1
tr|A0A0H5R7C6|A0A0H5R7C6_9EUKA	tr|A0A0H5R7C6|A0A0H5R7C6_9EUKA	tr|A0A0H5R7C6|A0A0H5R7C6_9EUKA Uncharacterized protein OS=Spongospora subterranea OX=70186 PE=4 SV=1
tr|A0A0H5R7E8|A0A0H5R7E8_9EUKA	tr|A0A0H5R7E8|A0A0H5R7E8_9EUKA	tr|A0A0H5R7E8|A0A0H5R7E8_9EUKA Uncharacterized protein (Fragment) OS=Spongospora subterranea OX=70186 PE=4 SV=1
tr|A0A0H5R7G1|A0A0H5R7G1_9EUKA	tr|A0A0H5R7G1|A0A0H5R7G1_9EUKA	tr|A0A0H5R7G1|A0A0H5R7G1_9EUKA ATP synthase subunit alpha (Fragment) OS=Spongospora subterranea OX=70186 PE=4 SV=1
tr|A0A0H5R7G3|A0A0H5R7G3_9EUKA	tr|A0A0H5R7G3|A0A0H5R7G3_9EUKA	tr|A0A0H5R7G3|A0A0H5R7G3_9EUKA Uncharacterized protein OS=Spongospora subterranea OX=70186 PE=4 SV=1
tr|A0A0H5R7I5|A0A0H5R7I5_9EUKA;REV__tr|A0A0H5R7I5|A0A0H5R7I5_9EUKA	tr|A0A0H5R7I5|A0A0H5R7I5_9EUKA	tr|A0A0H5R7I5|A0A0H5R7I5_9EUKA Malate dehydrogenase (Fragment) OS=Spongospora subterranea OX=70186 PE=3 SV=1
tr|A0A0H5R7K3|A0A0H5R7K3_9EUKA	tr|A0A0H5R7K3|A0A0H5R7K3_9EUKA	tr|A0A0H5R7K3|A0A0H5R7K3_9EUKA Uncharacterized protein OS=Spongospora subterranea OX=70186 PE=3 SV=1
tr|A0A0H5R7M2|A0A0H5R7M2_9EUKA	tr|A0A0H5R7M2|A0A0H5R7M2_9EUKA	tr|A0A0H5R7M2|A0A0H5R7M2_9EUKA Delta-1-pyrroline-5-carboxylate synthase OS=Spongospora subterranea OX=70186 PE=3 SV=1
tr|A0A0H5R7M5|A0A0H5R7M5_9EUKA	tr|A0A0H5R7M5|A0A0H5R7M5_9EUKA	tr|A0A0H5R7M5|A0A0H5R7M5_9EUKA Uncharacterized protein (Fragment) OS=Spongospora subterranea OX=70186 PE=4 SV=1
tr|A0A0H5R7N6|A0A0H5R7N6_9EUKA	tr|A0A0H5R7N6|A0A0H5R7N6_9EUKA	tr|A0A0H5R7N6|A0A0H5R7N6_9EUKA Uncharacterized protein OS=Spongospora subterranea OX=70186 PE=3 SV=1
tr|A0A0H5R7N9|A0A0H5R7N9_9EUKA	tr|A0A0H5R7N9|A0A0H5R7N9_9EUKA	tr|A0A0H5R7N9|A0A0H5R7N9_9EUKA Uncharacterized protein OS=Spongospora subterranea OX=70186 PE=4 SV=1
tr|A0A0H5R7P0|A0A0H5R7P0_9EUKA	tr|A0A0H5R7P0|A0A0H5R7P0_9EUKA	tr|A0A0H5R7P0|A0A0H5R7P0_9EUKA Uncharacterized protein (Fragment) OS=Spongospora subterranea OX=70186 PE=4 SV=1
tr|A0A0H5R7P8|A0A0H5R7P8_9EUKA	tr|A0A0H5R7P8|A0A0H5R7P8_9EUKA	tr|A0A0H5R7P8|A0A0H5R7P8_9EUKA Uncharacterized protein OS=Spongospora subterranea OX=70186 PE=3 SV=1
tr|A0A0H5R7U7|A0A0H5R7U7_9EUKA	tr|A0A0H5R7U7|A0A0H5R7U7_9EUKA	tr|A0A0H5R7U7|A0A0H5R7U7_9EUKA Aminopeptidase (Fragment) OS=Spongospora subterranea OX=70186 PE=3 SV=1
tr|A0A0H5R7U9|A0A0H5R7U9_9EUKA	tr|A0A0H5R7U9|A0A0H5R7U9_9EUKA	tr|A0A0H5R7U9|A0A0H5R7U9_9EUKA Uncharacterized protein OS=Spongospora subterranea OX=70186 PE=4 SV=1
tr|A0A0H5R7W7|A0A0H5R7W7_9EUKA	tr|A0A0H5R7W7|A0A0H5R7W7_9EUKA	tr|A0A0H5R7W7|A0A0H5R7W7_9EUKA Uncharacterized protein (Fragment) OS=Spongospora subterranea OX=70186 PE=3 SV=1
tr|A0A0H5R7W9|A0A0H5R7W9_9EUKA	tr|A0A0H5R7W9|A0A0H5R7W9_9EUKA	tr|A0A0H5R7W9|A0A0H5R7W9_9EUKA Uncharacterized protein OS=Spongospora subterranea OX=70186 PE=3 SV=1
tr|A0A0H5R7X4|A0A0H5R7X4_9EUKA	tr|A0A0H5R7X4|A0A0H5R7X4_9EUKA	tr|A0A0H5R7X4|A0A0H5R7X4_9EUKA Uncharacterized protein OS=Spongospora subterranea OX=70186 PE=3 SV=1
tr|A0A0H5R7Y5|A0A0H5R7Y5_9EUKA	tr|A0A0H5R7Y5|A0A0H5R7Y5_9EUKA	tr|A0A0H5R7Y5|A0A0H5R7Y5_9EUKA Uncharacterized protein (Fragment) OS=Spongospora subterranea OX=70186 PE=4 SV=1
tr|A0A0H5R7Y9|A0A0H5R7Y9_9EUKA	tr|A0A0H5R7Y9|A0A0H5R7Y9_9EUKA	tr|A0A0H5R7Y9|A0A0H5R7Y9_9EUKA Uncharacterized protein (Fragment) OS=Spongospora subterranea OX=70186 PE=3 SV=1
tr|A0A0H5R7Z2|A0A0H5R7Z2_9EUKA	tr|A0A0H5R7Z2|A0A0H5R7Z2_9EUKA	tr|A0A0H5R7Z2|A0A0H5R7Z2_9EUKA Uncharacterized protein OS=Spongospora subterranea OX=70186 PE=4 SV=1
tr|A0A0H5R803|A0A0H5R803_9EUKA	tr|A0A0H5R803|A0A0H5R803_9EUKA	tr|A0A0H5R803|A0A0H5R803_9EUKA Uncharacterized protein OS=Spongospora subterranea OX=70186 PE=4 SV=1
tr|A0A0H5R806|A0A0H5R806_9EUKA	tr|A0A0H5R806|A0A0H5R806_9EUKA	tr|A0A0H5R806|A0A0H5R806_9EUKA Uncharacterized protein (Fragment) OS=Spongospora subterranea OX=70186 PE=3 SV=1
tr|A0A0H5R811|A0A0H5R811_9EUKA	tr|A0A0H5R811|A0A0H5R811_9EUKA	tr|A0A0H5R811|A0A0H5R811_9EUKA Signal recognition particle 54 kDa protein OS=Spongospora subterranea OX=70186 PE=3 SV=1
tr|A0A0H5R820|A0A0H5R820_9EUKA	tr|A0A0H5R820|A0A0H5R820_9EUKA	tr|A0A0H5R820|A0A0H5R820_9EUKA Uncharacterized protein (Fragment) OS=Spongospora subterranea OX=70186 PE=4 SV=1
tr|A0A0H5R827|A0A0H5R827_9EUKA	tr|A0A0H5R827|A0A0H5R827_9EUKA	tr|A0A0H5R827|A0A0H5R827_9EUKA Uncharacterized protein (Fragment) OS=Spongospora subterranea OX=70186 PE=4 SV=1
tr|A0A0H5R834|A0A0H5R834_9EUKA	tr|A0A0H5R834|A0A0H5R834_9EUKA	tr|A0A0H5R834|A0A0H5R834_9EUKA Uncharacterized protein OS=Spongospora subterranea OX=70186 PE=4 SV=1
tr|A0A0H5R847|A0A0H5R847_9EUKA	tr|A0A0H5R847|A0A0H5R847_9EUKA	tr|A0A0H5R847|A0A0H5R847_9EUKA Uncharacterized protein OS=Spongospora subterranea OX=70186 PE=4 SV=1
tr|A0A0H5R854|A0A0H5R854_9EUKA	tr|A0A0H5R854|A0A0H5R854_9EUKA	tr|A0A0H5R854|A0A0H5R854_9EUKA Uncharacterized protein OS=Spongospora subterranea OX=70186 PE=4 SV=1
tr|A0A0H5R862|A0A0H5R862_9EUKA	tr|A0A0H5R862|A0A0H5R862_9EUKA	tr|A0A0H5R862|A0A0H5R862_9EUKA Uncharacterized protein OS=Spongospora subterranea OX=70186 PE=4 SV=1
tr|A0A0H5R874|A0A0H5R874_9EUKA	tr|A0A0H5R874|A0A0H5R874_9EUKA	tr|A0A0H5R874|A0A0H5R874_9EUKA Uncharacterized protein (Fragment) OS=Spongospora subterranea OX=70186 PE=3 SV=1
tr|A0A0H5R877|A0A0H5R877_9EUKA	tr|A0A0H5R877|A0A0H5R877_9EUKA	tr|A0A0H5R877|A0A0H5R877_9EUKA Phosphoacetylglucosamine mutase OS=Spongospora subterranea OX=70186 PE=3 SV=1
tr|A0A0H5R881|A0A0H5R881_9EUKA	tr|A0A0H5R881|A0A0H5R881_9EUKA	tr|A0A0H5R881|A0A0H5R881_9EUKA Uncharacterized protein OS=Spongospora subterranea OX=70186 PE=4 SV=1
tr|A0A0H5R8B2|A0A0H5R8B2_9EUKA	tr|A0A0H5R8B2|A0A0H5R8B2_9EUKA	tr|A0A0H5R8B2|A0A0H5R8B2_9EUKA Uncharacterized protein OS=Spongospora subterranea OX=70186 PE=4 SV=1
tr|A0A0H5R8F2|A0A0H5R8F2_9EUKA	tr|A0A0H5R8F2|A0A0H5R8F2_9EUKA	tr|A0A0H5R8F2|A0A0H5R8F2_9EUKA Dolichol-phosphate mannosyltransferase subunit 1 (Fragment) OS=Spongospora subterranea OX=70186 PE=3 SV=1
tr|A0A0H5R8I9|A0A0H5R8I9_9EUKA	tr|A0A0H5R8I9|A0A0H5R8I9_9EUKA	tr|A0A0H5R8I9|A0A0H5R8I9_9EUKA Uncharacterized protein (Fragment) OS=Spongospora subterranea OX=70186 PE=4 SV=1
tr|A0A0H5R8K1|A0A0H5R8K1_9EUKA	tr|A0A0H5R8K1|A0A0H5R8K1_9EUKA	tr|A0A0H5R8K1|A0A0H5R8K1_9EUKA Uncharacterized protein OS=Spongospora subterranea OX=70186 PE=4 SV=1
tr|A0A0H5R8P3|A0A0H5R8P3_9EUKA	tr|A0A0H5R8P3|A0A0H5R8P3_9EUKA	tr|A0A0H5R8P3|A0A0H5R8P3_9EUKA Dihydrolipoamide acetyltransferase component of pyruvate dehydrogenase complex (Fragment) OS=Spongospora subterranea OX=70186 PE=3 SV=1
tr|A0A0H5R8Q4|A0A0H5R8Q4_9EUKA	tr|A0A0H5R8Q4|A0A0H5R8Q4_9EUKA	tr|A0A0H5R8Q4|A0A0H5R8Q4_9EUKA Uncharacterized protein (Fragment) OS=Spongospora subterranea OX=70186 PE=4 SV=1
tr|A0A0H5R8R1|A0A0H5R8R1_9EUKA	tr|A0A0H5R8R1|A0A0H5R8R1_9EUKA	tr|A0A0H5R8R1|A0A0H5R8R1_9EUKA Uncharacterized protein (Fragment) OS=Spongospora subterranea OX=70186 PE=4 SV=1
tr|A0A0H5R8R2|A0A0H5R8R2_9EUKA	tr|A0A0H5R8R2|A0A0H5R8R2_9EUKA	tr|A0A0H5R8R2|A0A0H5R8R2_9EUKA Uncharacterized protein OS=Spongospora subterranea OX=70186 PE=3 SV=1
tr|A0A0H5R8R6|A0A0H5R8R6_9EUKA	tr|A0A0H5R8R6|A0A0H5R8R6_9EUKA	tr|A0A0H5R8R6|A0A0H5R8R6_9EUKA Uncharacterized protein (Fragment) OS=Spongospora subterranea OX=70186 PE=3 SV=1
tr|A0A0H5R8S7|A0A0H5R8S7_9EUKA	tr|A0A0H5R8S7|A0A0H5R8S7_9EUKA	tr|A0A0H5R8S7|A0A0H5R8S7_9EUKA Uncharacterized protein (Fragment) OS=Spongospora subterranea OX=70186 PE=3 SV=1
tr|A0A0H5R8U5|A0A0H5R8U5_9EUKA	tr|A0A0H5R8U5|A0A0H5R8U5_9EUKA	tr|A0A0H5R8U5|A0A0H5R8U5_9EUKA Uncharacterized protein OS=Spongospora subterranea OX=70186 PE=4 SV=1
tr|A0A0H5R8W3|A0A0H5R8W3_9EUKA	tr|A0A0H5R8W3|A0A0H5R8W3_9EUKA	tr|A0A0H5R8W3|A0A0H5R8W3_9EUKA Serine hydroxymethyltransferase OS=Spongospora subterranea OX=70186 PE=3 SV=1
tr|A0A0H5R8X3|A0A0H5R8X3_9EUKA	tr|A0A0H5R8X3|A0A0H5R8X3_9EUKA	tr|A0A0H5R8X3|A0A0H5R8X3_9EUKA Uncharacterized protein OS=Spongospora subterranea OX=70186 PE=4 SV=1
tr|A0A0H5R8Y3|A0A0H5R8Y3_9EUKA	tr|A0A0H5R8Y3|A0A0H5R8Y3_9EUKA	tr|A0A0H5R8Y3|A0A0H5R8Y3_9EUKA Uncharacterized protein OS=Spongospora subterranea OX=70186 PE=4 SV=1
tr|A0A0H5R8Y7|A0A0H5R8Y7_9EUKA	tr|A0A0H5R8Y7|A0A0H5R8Y7_9EUKA	tr|A0A0H5R8Y7|A0A0H5R8Y7_9EUKA Uncharacterized protein (Fragment) OS=Spongospora subterranea OX=70186 PE=4 SV=1
tr|A0A0H5R8Z8|A0A0H5R8Z8_9EUKA	tr|A0A0H5R8Z8|A0A0H5R8Z8_9EUKA	tr|A0A0H5R8Z8|A0A0H5R8Z8_9EUKA Uncharacterized protein OS=Spongospora subterranea OX=70186 PE=4 SV=1
tr|A0A0H5R923|A0A0H5R923_9EUKA	tr|A0A0H5R923|A0A0H5R923_9EUKA	tr|A0A0H5R923|A0A0H5R923_9EUKA Uncharacterized protein OS=Spongospora subterranea OX=70186 PE=4 SV=1
tr|A0A0H5R932|A0A0H5R932_9EUKA	tr|A0A0H5R932|A0A0H5R932_9EUKA	tr|A0A0H5R932|A0A0H5R932_9EUKA Uncharacterized protein (Fragment) OS=Spongospora subterranea OX=70186 PE=4 SV=1
tr|A0A0H5R970|A0A0H5R970_9EUKA	tr|A0A0H5R970|A0A0H5R970_9EUKA	tr|A0A0H5R970|A0A0H5R970_9EUKA Uncharacterized protein OS=Spongospora subterranea OX=70186 PE=4 SV=1
tr|A0A0H5R984|A0A0H5R984_9EUKA	tr|A0A0H5R984|A0A0H5R984_9EUKA	tr|A0A0H5R984|A0A0H5R984_9EUKA Uncharacterized protein (Fragment) OS=Spongospora subterranea OX=70186 PE=3 SV=1
tr|A0A0H5R9E3|A0A0H5R9E3_9EUKA	tr|A0A0H5R9E3|A0A0H5R9E3_9EUKA	tr|A0A0H5R9E3|A0A0H5R9E3_9EUKA Uncharacterized protein OS=Spongospora subterranea OX=70186 PE=4 SV=1
tr|A0A0H5R9G4|A0A0H5R9G4_9EUKA	tr|A0A0H5R9G4|A0A0H5R9G4_9EUKA	tr|A0A0H5R9G4|A0A0H5R9G4_9EUKA Uncharacterized protein OS=Spongospora subterranea OX=70186 PE=3 SV=1
tr|A0A0H5R9I4|A0A0H5R9I4_9EUKA	tr|A0A0H5R9I4|A0A0H5R9I4_9EUKA	tr|A0A0H5R9I4|A0A0H5R9I4_9EUKA Uncharacterized protein (Fragment) OS=Spongospora subterranea OX=70186 PE=4 SV=1
tr|A0A0H5R9K1|A0A0H5R9K1_9EUKA	tr|A0A0H5R9K1|A0A0H5R9K1_9EUKA	tr|A0A0H5R9K1|A0A0H5R9K1_9EUKA Uncharacterized protein OS=Spongospora subterranea OX=70186 PE=4 SV=1
tr|A0A0H5R9M1|A0A0H5R9M1_9EUKA	tr|A0A0H5R9M1|A0A0H5R9M1_9EUKA	tr|A0A0H5R9M1|A0A0H5R9M1_9EUKA Uncharacterized protein OS=Spongospora subterranea OX=70186 PE=4 SV=1
tr|A0A0H5R9P2|A0A0H5R9P2_9EUKA	tr|A0A0H5R9P2|A0A0H5R9P2_9EUKA	tr|A0A0H5R9P2|A0A0H5R9P2_9EUKA Uncharacterized protein (Fragment) OS=Spongospora subterranea OX=70186 PE=4 SV=1
tr|A0A0H5R9P3|A0A0H5R9P3_9EUKA	tr|A0A0H5R9P3|A0A0H5R9P3_9EUKA	tr|A0A0H5R9P3|A0A0H5R9P3_9EUKA Uncharacterized protein (Fragment) OS=Spongospora subterranea OX=70186 PE=4 SV=1
tr|A0A0H5R9R2|A0A0H5R9R2_9EUKA	tr|A0A0H5R9R2|A0A0H5R9R2_9EUKA	tr|A0A0H5R9R2|A0A0H5R9R2_9EUKA Uncharacterized protein OS=Spongospora subterranea OX=70186 PE=4 SV=1
tr|A0A0H5R9T0|A0A0H5R9T0_9EUKA	tr|A0A0H5R9T0|A0A0H5R9T0_9EUKA	tr|A0A0H5R9T0|A0A0H5R9T0_9EUKA Uncharacterized protein OS=Spongospora subterranea OX=70186 PE=3 SV=1
tr|A0A0H5R9T2|A0A0H5R9T2_9EUKA	tr|A0A0H5R9T2|A0A0H5R9T2_9EUKA	tr|A0A0H5R9T2|A0A0H5R9T2_9EUKA Uncharacterized protein (Fragment) OS=Spongospora subterranea OX=70186 PE=4 SV=1
tr|A0A0H5R9V3|A0A0H5R9V3_9EUKA	tr|A0A0H5R9V3|A0A0H5R9V3_9EUKA	tr|A0A0H5R9V3|A0A0H5R9V3_9EUKA Uncharacterized protein (Fragment) OS=Spongospora subterranea OX=70186 PE=3 SV=1
tr|A0A0H5RA02|A0A0H5RA02_9EUKA	tr|A0A0H5RA02|A0A0H5RA02_9EUKA	tr|A0A0H5RA02|A0A0H5RA02_9EUKA Uncharacterized protein (Fragment) OS=Spongospora subterranea OX=70186 PE=4 SV=1
tr|A0A0H5RA46|A0A0H5RA46_9EUKA	tr|A0A0H5RA46|A0A0H5RA46_9EUKA	tr|A0A0H5RA46|A0A0H5RA46_9EUKA Uncharacterized protein OS=Spongospora subterranea OX=70186 PE=3 SV=1
tr|A0A0H5RA78|A0A0H5RA78_9EUKA	tr|A0A0H5RA78|A0A0H5RA78_9EUKA	tr|A0A0H5RA78|A0A0H5RA78_9EUKA Uncharacterized protein (Fragment) OS=Spongospora subterranea OX=70186 PE=4 SV=1
tr|A0A0H5RA96|A0A0H5RA96_9EUKA;tr|A0A0H5RFS3|A0A0H5RFS3_9EUKA	tr|A0A0H5RA96|A0A0H5RA96_9EUKA;tr|A0A0H5RFS3|A0A0H5RFS3_9EUKA	tr|A0A0H5RA96|A0A0H5RA96_9EUKA Uncharacterized protein OS=Spongospora subterranea OX=70186 PE=4 SV=1;tr|A0A0H5RFS3|A0A0H5RFS3_9EUKA Uncharacterized protein (Fragment) OS=Spongospora subterranea OX=70186 PE=4 SV=1
tr|A0A0H5RAC5|A0A0H5RAC5_9EUKA	tr|A0A0H5RAC5|A0A0H5RAC5_9EUKA	tr|A0A0H5RAC5|A0A0H5RAC5_9EUKA Uncharacterized protein OS=Spongospora subterranea OX=70186 PE=4 SV=1
tr|A0A0H5RAD5|A0A0H5RAD5_9EUKA	tr|A0A0H5RAD5|A0A0H5RAD5_9EUKA	tr|A0A0H5RAD5|A0A0H5RAD5_9EUKA Uncharacterized protein (Fragment) OS=Spongospora subterranea OX=70186 PE=4 SV=1
tr|A0A0H5RAG6|A0A0H5RAG6_9EUKA	tr|A0A0H5RAG6|A0A0H5RAG6_9EUKA	tr|A0A0H5RAG6|A0A0H5RAG6_9EUKA Uncharacterized protein OS=Spongospora subterranea OX=70186 PE=3 SV=1
tr|A0A0H5RAG8|A0A0H5RAG8_9EUKA	tr|A0A0H5RAG8|A0A0H5RAG8_9EUKA	tr|A0A0H5RAG8|A0A0H5RAG8_9EUKA Uncharacterized protein (Fragment) OS=Spongospora subterranea OX=70186 PE=4 SV=1
tr|A0A0H5RAM6|A0A0H5RAM6_9EUKA	tr|A0A0H5RAM6|A0A0H5RAM6_9EUKA	tr|A0A0H5RAM6|A0A0H5RAM6_9EUKA Uncharacterized protein (Fragment) OS=Spongospora subterranea OX=70186 PE=4 SV=1
tr|A0A0H5RAQ2|A0A0H5RAQ2_9EUKA	tr|A0A0H5RAQ2|A0A0H5RAQ2_9EUKA	tr|A0A0H5RAQ2|A0A0H5RAQ2_9EUKA Ubiquitinyl hydrolase 1 OS=Spongospora subterranea OX=70186 PE=3 SV=1
tr|A0A0H5RAQ6|A0A0H5RAQ6_9EUKA	tr|A0A0H5RAQ6|A0A0H5RAQ6_9EUKA	tr|A0A0H5RAQ6|A0A0H5RAQ6_9EUKA Transaldolase OS=Spongospora subterranea OX=70186 PE=4 SV=1
tr|A0A0H5RAR6|A0A0H5RAR6_9EUKA	tr|A0A0H5RAR6|A0A0H5RAR6_9EUKA	tr|A0A0H5RAR6|A0A0H5RAR6_9EUKA Sulfhydryl oxidase OS=Spongospora subterranea OX=70186 PE=4 SV=1
tr|A0A0H5RAS7|A0A0H5RAS7_9EUKA	tr|A0A0H5RAS7|A0A0H5RAS7_9EUKA	tr|A0A0H5RAS7|A0A0H5RAS7_9EUKA Uncharacterized protein (Fragment) OS=Spongospora subterranea OX=70186 PE=4 SV=1
tr|A0A0H5RAY7|A0A0H5RAY7_9EUKA	tr|A0A0H5RAY7|A0A0H5RAY7_9EUKA	tr|A0A0H5RAY7|A0A0H5RAY7_9EUKA 4-hydroxyphenylpyruvate dioxygenase OS=Spongospora subterranea OX=70186 PE=3 SV=1
tr|A0A0H5RAZ9|A0A0H5RAZ9_9EUKA	tr|A0A0H5RAZ9|A0A0H5RAZ9_9EUKA	tr|A0A0H5RAZ9|A0A0H5RAZ9_9EUKA Uncharacterized protein OS=Spongospora subterranea OX=70186 PE=4 SV=1
tr|A0A0H5RB26|A0A0H5RB26_9EUKA	tr|A0A0H5RB26|A0A0H5RB26_9EUKA	tr|A0A0H5RB26|A0A0H5RB26_9EUKA Uncharacterized protein OS=Spongospora subterranea OX=70186 PE=4 SV=1
tr|A0A0H5RB38|A0A0H5RB38_9EUKA	tr|A0A0H5RB38|A0A0H5RB38_9EUKA	tr|A0A0H5RB38|A0A0H5RB38_9EUKA Uncharacterized protein OS=Spongospora subterranea OX=70186 PE=3 SV=1
tr|A0A0H5RB79|A0A0H5RB79_9EUKA	tr|A0A0H5RB79|A0A0H5RB79_9EUKA	tr|A0A0H5RB79|A0A0H5RB79_9EUKA Uncharacterized protein (Fragment) OS=Spongospora subterranea OX=70186 PE=4 SV=1
tr|A0A0H5RB81|A0A0H5RB81_9EUKA	tr|A0A0H5RB81|A0A0H5RB81_9EUKA	tr|A0A0H5RB81|A0A0H5RB81_9EUKA Uncharacterized protein (Fragment) OS=Spongospora subterranea OX=70186 PE=4 SV=1
tr|A0A0H5RB82|A0A0H5RB82_9EUKA	tr|A0A0H5RB82|A0A0H5RB82_9EUKA	tr|A0A0H5RB82|A0A0H5RB82_9EUKA Uncharacterized protein OS=Spongospora subterranea OX=70186 PE=3 SV=1
tr|A0A0H5RBG8|A0A0H5RBG8_9EUKA	tr|A0A0H5RBG8|A0A0H5RBG8_9EUKA	tr|A0A0H5RBG8|A0A0H5RBG8_9EUKA Uncharacterized protein (Fragment) OS=Spongospora subterranea OX=70186 PE=4 SV=1
tr|A0A0H5RBJ1|A0A0H5RBJ1_9EUKA	tr|A0A0H5RBJ1|A0A0H5RBJ1_9EUKA	tr|A0A0H5RBJ1|A0A0H5RBJ1_9EUKA Uncharacterized protein OS=Spongospora subterranea OX=70186 PE=4 SV=1
tr|A0A0H5RBQ4|A0A0H5RBQ4_9EUKA	tr|A0A0H5RBQ4|A0A0H5RBQ4_9EUKA	tr|A0A0H5RBQ4|A0A0H5RBQ4_9EUKA Uncharacterized protein OS=Spongospora subterranea OX=70186 PE=4 SV=1
tr|A0A0H5RBY5|A0A0H5RBY5_9EUKA	tr|A0A0H5RBY5|A0A0H5RBY5_9EUKA	tr|A0A0H5RBY5|A0A0H5RBY5_9EUKA Uncharacterized protein (Fragment) OS=Spongospora subterranea OX=70186 PE=4 SV=1
tr|A0A0H5RBZ1|A0A0H5RBZ1_9EUKA	tr|A0A0H5RBZ1|A0A0H5RBZ1_9EUKA	tr|A0A0H5RBZ1|A0A0H5RBZ1_9EUKA Uncharacterized protein OS=Spongospora subterranea OX=70186 PE=4 SV=1
tr|A0A0H5RC42|A0A0H5RC42_9EUKA	tr|A0A0H5RC42|A0A0H5RC42_9EUKA	tr|A0A0H5RC42|A0A0H5RC42_9EUKA Uncharacterized protein OS=Spongospora subterranea OX=70186 PE=3 SV=1
tr|A0A0H5RCI4|A0A0H5RCI4_9EUKA;tr|A0A0H5QK28|A0A0H5QK28_9EUKA	tr|A0A0H5RCI4|A0A0H5RCI4_9EUKA	tr|A0A0H5RCI4|A0A0H5RCI4_9EUKA Uncharacterized protein (Fragment) OS=Spongospora subterranea OX=70186 PE=3 SV=1
tr|A0A0H5RCK4|A0A0H5RCK4_9EUKA	tr|A0A0H5RCK4|A0A0H5RCK4_9EUKA	tr|A0A0H5RCK4|A0A0H5RCK4_9EUKA Uncharacterized protein OS=Spongospora subterranea OX=70186 PE=3 SV=1
tr|A0A0H5RCL2|A0A0H5RCL2_9EUKA	tr|A0A0H5RCL2|A0A0H5RCL2_9EUKA	tr|A0A0H5RCL2|A0A0H5RCL2_9EUKA Uncharacterized protein OS=Spongospora subterranea OX=70186 PE=4 SV=1
tr|A0A0H5RCN3|A0A0H5RCN3_9EUKA	tr|A0A0H5RCN3|A0A0H5RCN3_9EUKA	tr|A0A0H5RCN3|A0A0H5RCN3_9EUKA Uncharacterized protein (Fragment) OS=Spongospora subterranea OX=70186 PE=4 SV=1
tr|A0A0H5RCN7|A0A0H5RCN7_9EUKA	tr|A0A0H5RCN7|A0A0H5RCN7_9EUKA	tr|A0A0H5RCN7|A0A0H5RCN7_9EUKA Uncharacterized protein (Fragment) OS=Spongospora subterranea OX=70186 PE=4 SV=1
tr|A0A0H5RCS7|A0A0H5RCS7_9EUKA	tr|A0A0H5RCS7|A0A0H5RCS7_9EUKA	tr|A0A0H5RCS7|A0A0H5RCS7_9EUKA Uncharacterized protein OS=Spongospora subterranea OX=70186 PE=4 SV=1
tr|A0A0H5RD00|A0A0H5RD00_9EUKA	tr|A0A0H5RD00|A0A0H5RD00_9EUKA	tr|A0A0H5RD00|A0A0H5RD00_9EUKA Uncharacterized protein OS=Spongospora subterranea OX=70186 PE=4 SV=1
tr|A0A0H5RD11|A0A0H5RD11_9EUKA	tr|A0A0H5RD11|A0A0H5RD11_9EUKA	tr|A0A0H5RD11|A0A0H5RD11_9EUKA Uncharacterized protein (Fragment) OS=Spongospora subterranea OX=70186 PE=4 SV=1
tr|A0A0H5RDC8|A0A0H5RDC8_9EUKA	tr|A0A0H5RDC8|A0A0H5RDC8_9EUKA	tr|A0A0H5RDC8|A0A0H5RDC8_9EUKA Uncharacterized protein (Fragment) OS=Spongospora subterranea OX=70186 PE=4 SV=1
tr|A0A0H5RDI7|A0A0H5RDI7_9EUKA;tr|A0A0H5RE48|A0A0H5RE48_9EUKA	tr|A0A0H5RDI7|A0A0H5RDI7_9EUKA;tr|A0A0H5RE48|A0A0H5RE48_9EUKA	tr|A0A0H5RDI7|A0A0H5RDI7_9EUKA Uncharacterized protein OS=Spongospora subterranea OX=70186 PE=4 SV=1;tr|A0A0H5RE48|A0A0H5RE48_9EUKA Uncharacterized protein (Fragment) OS=Spongospora subterranea OX=70186 PE=4 SV=1
tr|A0A0H5RDK9|A0A0H5RDK9_9EUKA	tr|A0A0H5RDK9|A0A0H5RDK9_9EUKA	tr|A0A0H5RDK9|A0A0H5RDK9_9EUKA Autophagy-related protein 3 OS=Spongospora subterranea OX=70186 PE=3 SV=1
tr|A0A0H5RDM0|A0A0H5RDM0_9EUKA	tr|A0A0H5RDM0|A0A0H5RDM0_9EUKA	tr|A0A0H5RDM0|A0A0H5RDM0_9EUKA Uncharacterized protein OS=Spongospora subterranea OX=70186 PE=3 SV=1
tr|A0A0H5RDZ9|A0A0H5RDZ9_9EUKA	tr|A0A0H5RDZ9|A0A0H5RDZ9_9EUKA	tr|A0A0H5RDZ9|A0A0H5RDZ9_9EUKA Uncharacterized protein (Fragment) OS=Spongospora subterranea OX=70186 PE=4 SV=1
tr|A0A0H5REB8|A0A0H5REB8_9EUKA	tr|A0A0H5REB8|A0A0H5REB8_9EUKA	tr|A0A0H5REB8|A0A0H5REB8_9EUKA Uncharacterized protein OS=Spongospora subterranea OX=70186 PE=4 SV=1
tr|A0A0H5RED2|A0A0H5RED2_9EUKA	tr|A0A0H5RED2|A0A0H5RED2_9EUKA	tr|A0A0H5RED2|A0A0H5RED2_9EUKA Uncharacterized protein (Fragment) OS=Spongospora subterranea OX=70186 PE=4 SV=1
tr|A0A0H5REK8|A0A0H5REK8_9EUKA	tr|A0A0H5REK8|A0A0H5REK8_9EUKA	tr|A0A0H5REK8|A0A0H5REK8_9EUKA Uncharacterized protein (Fragment) OS=Spongospora subterranea OX=70186 PE=4 SV=1
tr|A0A0H5REP0|A0A0H5REP0_9EUKA	tr|A0A0H5REP0|A0A0H5REP0_9EUKA	tr|A0A0H5REP0|A0A0H5REP0_9EUKA Uncharacterized protein (Fragment) OS=Spongospora subterranea OX=70186 PE=4 SV=1
tr|A0A0H5REQ4|A0A0H5REQ4_9EUKA	tr|A0A0H5REQ4|A0A0H5REQ4_9EUKA	tr|A0A0H5REQ4|A0A0H5REQ4_9EUKA Uncharacterized protein OS=Spongospora subterranea OX=70186 PE=4 SV=1
tr|A0A0H5REW4|A0A0H5REW4_9EUKA	tr|A0A0H5REW4|A0A0H5REW4_9EUKA	tr|A0A0H5REW4|A0A0H5REW4_9EUKA Uncharacterized protein (Fragment) OS=Spongospora subterranea OX=70186 PE=3 SV=1
tr|A0A0H5RF18|A0A0H5RF18_9EUKA;tr|A0A0H5QQ56|A0A0H5QQ56_9EUKA	tr|A0A0H5RF18|A0A0H5RF18_9EUKA	tr|A0A0H5RF18|A0A0H5RF18_9EUKA Uncharacterized protein (Fragment) OS=Spongospora subterranea OX=70186 PE=3 SV=1
tr|A0A0H5RF65|A0A0H5RF65_9EUKA	tr|A0A0H5RF65|A0A0H5RF65_9EUKA	tr|A0A0H5RF65|A0A0H5RF65_9EUKA Uncharacterized protein (Fragment) OS=Spongospora subterranea OX=70186 PE=4 SV=1
tr|A0A0H5RFF2|A0A0H5RFF2_9EUKA;tr|A0A0H5RUV2|A0A0H5RUV2_9EUKA	tr|A0A0H5RFF2|A0A0H5RFF2_9EUKA;tr|A0A0H5RUV2|A0A0H5RUV2_9EUKA	tr|A0A0H5RFF2|A0A0H5RFF2_9EUKA Autophagy-related protein (Fragment) OS=Spongospora subterranea OX=70186 PE=3 SV=1;tr|A0A0H5RUV2|A0A0H5RUV2_9EUKA Autophagy-related protein (Fragment) OS=Spongospora subterranea OX=70186 PE=3 SV=1
tr|A0A0H5RFH1|A0A0H5RFH1_9EUKA;tr|A0A0H5RWC4|A0A0H5RWC4_9EUKA	tr|A0A0H5RFH1|A0A0H5RFH1_9EUKA;tr|A0A0H5RWC4|A0A0H5RWC4_9EUKA	tr|A0A0H5RFH1|A0A0H5RFH1_9EUKA Uncharacterized protein (Fragment) OS=Spongospora subterranea OX=70186 PE=4 SV=1;tr|A0A0H5RWC4|A0A0H5RWC4_9EUKA Uncharacterized protein (Fragment) OS=Spongospora subterranea OX=70186 PE=4 SV=1
tr|A0A0H5RFI9|A0A0H5RFI9_9EUKA	tr|A0A0H5RFI9|A0A0H5RFI9_9EUKA	tr|A0A0H5RFI9|A0A0H5RFI9_9EUKA Uncharacterized protein (Fragment) OS=Spongospora subterranea OX=70186 PE=4 SV=1
tr|A0A0H5RFL6|A0A0H5RFL6_9EUKA	tr|A0A0H5RFL6|A0A0H5RFL6_9EUKA	tr|A0A0H5RFL6|A0A0H5RFL6_9EUKA Uncharacterized protein (Fragment) OS=Spongospora subterranea OX=70186 PE=4 SV=1
tr|A0A0H5RFQ6|A0A0H5RFQ6_9EUKA	tr|A0A0H5RFQ6|A0A0H5RFQ6_9EUKA	tr|A0A0H5RFQ6|A0A0H5RFQ6_9EUKA Uncharacterized protein (Fragment) OS=Spongospora subterranea OX=70186 PE=4 SV=1
tr|A0A0H5RFQ9|A0A0H5RFQ9_9EUKA	tr|A0A0H5RFQ9|A0A0H5RFQ9_9EUKA	tr|A0A0H5RFQ9|A0A0H5RFQ9_9EUKA Uncharacterized protein (Fragment) OS=Spongospora subterranea OX=70186 PE=4 SV=1
tr|A0A0H5RFV6|A0A0H5RFV6_9EUKA	tr|A0A0H5RFV6|A0A0H5RFV6_9EUKA	tr|A0A0H5RFV6|A0A0H5RFV6_9EUKA Uncharacterized protein (Fragment) OS=Spongospora subterranea OX=70186 PE=4 SV=1
tr|A0A0H5RFW9|A0A0H5RFW9_9EUKA	tr|A0A0H5RFW9|A0A0H5RFW9_9EUKA	tr|A0A0H5RFW9|A0A0H5RFW9_9EUKA Uncharacterized protein (Fragment) OS=Spongospora subterranea OX=70186 PE=4 SV=1
tr|A0A0H5RG61|A0A0H5RG61_9EUKA	tr|A0A0H5RG61|A0A0H5RG61_9EUKA	tr|A0A0H5RG61|A0A0H5RG61_9EUKA Uncharacterized protein (Fragment) OS=Spongospora subterranea OX=70186 PE=4 SV=1
tr|A0A0H5RGB4|A0A0H5RGB4_9EUKA	tr|A0A0H5RGB4|A0A0H5RGB4_9EUKA	tr|A0A0H5RGB4|A0A0H5RGB4_9EUKA Uncharacterized protein (Fragment) OS=Spongospora subterranea OX=70186 PE=4 SV=1
tr|A0A0H5RGF1|A0A0H5RGF1_9EUKA	tr|A0A0H5RGF1|A0A0H5RGF1_9EUKA	tr|A0A0H5RGF1|A0A0H5RGF1_9EUKA Uncharacterized protein (Fragment) OS=Spongospora subterranea OX=70186 PE=4 SV=1
tr|A0A0H5RGN0|A0A0H5RGN0_9EUKA	tr|A0A0H5RGN0|A0A0H5RGN0_9EUKA	tr|A0A0H5RGN0|A0A0H5RGN0_9EUKA Uncharacterized protein (Fragment) OS=Spongospora subterranea OX=70186 PE=4 SV=1
tr|A0A0H5RGN4|A0A0H5RGN4_9EUKA	tr|A0A0H5RGN4|A0A0H5RGN4_9EUKA	tr|A0A0H5RGN4|A0A0H5RGN4_9EUKA Uncharacterized protein OS=Spongospora subterranea OX=70186 PE=4 SV=1
tr|A0A0H5RGP6|A0A0H5RGP6_9EUKA	tr|A0A0H5RGP6|A0A0H5RGP6_9EUKA	tr|A0A0H5RGP6|A0A0H5RGP6_9EUKA Uncharacterized protein (Fragment) OS=Spongospora subterranea OX=70186 PE=4 SV=1
tr|A0A0H5RGS7|A0A0H5RGS7_9EUKA	tr|A0A0H5RGS7|A0A0H5RGS7_9EUKA	tr|A0A0H5RGS7|A0A0H5RGS7_9EUKA Uncharacterized protein (Fragment) OS=Spongospora subterranea OX=70186 PE=4 SV=1
tr|A0A0H5RHB2|A0A0H5RHB2_9EUKA	tr|A0A0H5RHB2|A0A0H5RHB2_9EUKA	tr|A0A0H5RHB2|A0A0H5RHB2_9EUKA Uncharacterized protein (Fragment) OS=Spongospora subterranea OX=70186 PE=4 SV=1
tr|A0A0H5RHH4|A0A0H5RHH4_9EUKA;tr|A0A0H5R0N5|A0A0H5R0N5_9EUKA	tr|A0A0H5RHH4|A0A0H5RHH4_9EUKA;tr|A0A0H5R0N5|A0A0H5R0N5_9EUKA	tr|A0A0H5RHH4|A0A0H5RHH4_9EUKA Uncharacterized protein (Fragment) OS=Spongospora subterranea OX=70186 PE=4 SV=1;tr|A0A0H5R0N5|A0A0H5R0N5_9EUKA Uncharacterized protein OS=Spongospora subterranea OX=70186 PE=4 SV=1
tr|A0A0H5RJ84|A0A0H5RJ84_9EUKA	tr|A0A0H5RJ84|A0A0H5RJ84_9EUKA	tr|A0A0H5RJ84|A0A0H5RJ84_9EUKA Peptidyl-prolyl cis-trans isomerase (Fragment) OS=Spongospora subterranea OX=70186 PE=3 SV=1
tr|A0A0H5RJD5|A0A0H5RJD5_9EUKA	tr|A0A0H5RJD5|A0A0H5RJD5_9EUKA	tr|A0A0H5RJD5|A0A0H5RJD5_9EUKA Uncharacterized protein (Fragment) OS=Spongospora subterranea OX=70186 PE=3 SV=1
tr|A0A0H5RJE6|A0A0H5RJE6_9EUKA;tr|A0A0H5RFU8|A0A0H5RFU8_9EUKA	tr|A0A0H5RJE6|A0A0H5RJE6_9EUKA	tr|A0A0H5RJE6|A0A0H5RJE6_9EUKA Uncharacterized protein OS=Spongospora subterranea OX=70186 PE=3 SV=1
tr|A0A0H5RJG3|A0A0H5RJG3_9EUKA;tr|A0A0H5RE95|A0A0H5RE95_9EUKA;tr|A0A0H5RG09|A0A0H5RG09_9EUKA	tr|A0A0H5RJG3|A0A0H5RJG3_9EUKA	tr|A0A0H5RJG3|A0A0H5RJG3_9EUKA Uncharacterized protein OS=Spongospora subterranea OX=70186 PE=4 SV=1
tr|A0A0H5RJH9|A0A0H5RJH9_9EUKA	tr|A0A0H5RJH9|A0A0H5RJH9_9EUKA	tr|A0A0H5RJH9|A0A0H5RJH9_9EUKA 40S ribosomal protein S4 OS=Spongospora subterranea OX=70186 PE=3 SV=1
tr|A0A0H5RJI7|A0A0H5RJI7_9EUKA	tr|A0A0H5RJI7|A0A0H5RJI7_9EUKA	tr|A0A0H5RJI7|A0A0H5RJI7_9EUKA Uncharacterized protein OS=Spongospora subterranea OX=70186 PE=4 SV=1
tr|A0A0H5RJJ4|A0A0H5RJJ4_9EUKA	tr|A0A0H5RJJ4|A0A0H5RJJ4_9EUKA	tr|A0A0H5RJJ4|A0A0H5RJJ4_9EUKA Glutamine synthetase OS=Spongospora subterranea OX=70186 PE=3 SV=1
tr|A0A0H5RJJ9|A0A0H5RJJ9_9EUKA	tr|A0A0H5RJJ9|A0A0H5RJJ9_9EUKA	tr|A0A0H5RJJ9|A0A0H5RJJ9_9EUKA Uncharacterized protein (Fragment) OS=Spongospora subterranea OX=70186 PE=3 SV=1
tr|A0A0H5RJL5|A0A0H5RJL5_9EUKA	tr|A0A0H5RJL5|A0A0H5RJL5_9EUKA	tr|A0A0H5RJL5|A0A0H5RJL5_9EUKA Phosphoglycerate kinase OS=Spongospora subterranea OX=70186 PE=3 SV=1
tr|A0A0H5RJN2|A0A0H5RJN2_9EUKA	tr|A0A0H5RJN2|A0A0H5RJN2_9EUKA	tr|A0A0H5RJN2|A0A0H5RJN2_9EUKA Transketolase OS=Spongospora subterranea OX=70186 PE=3 SV=1
tr|A0A0H5RJN7|A0A0H5RJN7_9EUKA	tr|A0A0H5RJN7|A0A0H5RJN7_9EUKA	tr|A0A0H5RJN7|A0A0H5RJN7_9EUKA Uncharacterized protein OS=Spongospora subterranea OX=70186 PE=4 SV=1
tr|A0A0H5RJQ5|A0A0H5RJQ5_9EUKA	tr|A0A0H5RJQ5|A0A0H5RJQ5_9EUKA	tr|A0A0H5RJQ5|A0A0H5RJQ5_9EUKA Proteasome subunit beta OS=Spongospora subterranea OX=70186 PE=3 SV=1
tr|A0A0H5RJS2|A0A0H5RJS2_9EUKA	tr|A0A0H5RJS2|A0A0H5RJS2_9EUKA	tr|A0A0H5RJS2|A0A0H5RJS2_9EUKA Uncharacterized protein (Fragment) OS=Spongospora subterranea OX=70186 PE=3 SV=1
tr|A0A0H5RJS9|A0A0H5RJS9_9EUKA	tr|A0A0H5RJS9|A0A0H5RJS9_9EUKA	tr|A0A0H5RJS9|A0A0H5RJS9_9EUKA Proteasome subunit beta OS=Spongospora subterranea OX=70186 PE=3 SV=1
tr|A0A0H5RJU9|A0A0H5RJU9_9EUKA;tr|A0A0H5RTB6|A0A0H5RTB6_9EUKA	tr|A0A0H5RJU9|A0A0H5RJU9_9EUKA	tr|A0A0H5RJU9|A0A0H5RJU9_9EUKA Fumarylacetoacetase OS=Spongospora subterranea OX=70186 PE=3 SV=1
tr|A0A0H5RJV1|A0A0H5RJV1_9EUKA	tr|A0A0H5RJV1|A0A0H5RJV1_9EUKA	tr|A0A0H5RJV1|A0A0H5RJV1_9EUKA Glutathione reductase OS=Spongospora subterranea OX=70186 PE=3 SV=1
tr|A0A0H5RJV7|A0A0H5RJV7_9EUKA	tr|A0A0H5RJV7|A0A0H5RJV7_9EUKA	tr|A0A0H5RJV7|A0A0H5RJV7_9EUKA Uncharacterized protein OS=Spongospora subterranea OX=70186 PE=4 SV=1
tr|A0A0H5RJY1|A0A0H5RJY1_9EUKA	tr|A0A0H5RJY1|A0A0H5RJY1_9EUKA	tr|A0A0H5RJY1|A0A0H5RJY1_9EUKA Uncharacterized protein (Fragment) OS=Spongospora subterranea OX=70186 PE=4 SV=1
tr|A0A0H5RJZ0|A0A0H5RJZ0_9EUKA;tr|A0A0H5RBS8|A0A0H5RBS8_9EUKA	tr|A0A0H5RJZ0|A0A0H5RJZ0_9EUKA;tr|A0A0H5RBS8|A0A0H5RBS8_9EUKA	tr|A0A0H5RJZ0|A0A0H5RJZ0_9EUKA Uncharacterized protein OS=Spongospora subterranea OX=70186 PE=3 SV=1;tr|A0A0H5RBS8|A0A0H5RBS8_9EUKA Uncharacterized protein (Fragment) OS=Spongospora subterranea OX=70186 PE=3 SV=1
tr|A0A0H5RJZ5|A0A0H5RJZ5_9EUKA;tr|A0A0H5QMU3|A0A0H5QMU3_9EUKA;tr|A0A0H5R3V6|A0A0H5R3V6_9EUKA;tr|A0A0H5QKN9|A0A0H5QKN9_9EUKA	tr|A0A0H5RJZ5|A0A0H5RJZ5_9EUKA	tr|A0A0H5RJZ5|A0A0H5RJZ5_9EUKA Aconitate hydratase, mitochondrial (Fragment) OS=Spongospora subterranea OX=70186 PE=3 SV=1
tr|A0A0H5RK05|A0A0H5RK05_9EUKA;tr|A0A0H5RE09|A0A0H5RE09_9EUKA	tr|A0A0H5RK05|A0A0H5RK05_9EUKA	tr|A0A0H5RK05|A0A0H5RK05_9EUKA Uncharacterized protein OS=Spongospora subterranea OX=70186 PE=4 SV=1
tr|A0A0H5RK09|A0A0H5RK09_9EUKA	tr|A0A0H5RK09|A0A0H5RK09_9EUKA	tr|A0A0H5RK09|A0A0H5RK09_9EUKA Uncharacterized protein (Fragment) OS=Spongospora subterranea OX=70186 PE=4 SV=1
tr|A0A0H5RK13|A0A0H5RK13_9EUKA	tr|A0A0H5RK13|A0A0H5RK13_9EUKA	tr|A0A0H5RK13|A0A0H5RK13_9EUKA Uncharacterized protein OS=Spongospora subterranea OX=70186 PE=4 SV=1
tr|A0A0H5RK26|A0A0H5RK26_9EUKA	tr|A0A0H5RK26|A0A0H5RK26_9EUKA	tr|A0A0H5RK26|A0A0H5RK26_9EUKA Uncharacterized protein OS=Spongospora subterranea OX=70186 PE=3 SV=1
tr|A0A0H5RK50|A0A0H5RK50_9EUKA	tr|A0A0H5RK50|A0A0H5RK50_9EUKA	tr|A0A0H5RK50|A0A0H5RK50_9EUKA Uncharacterized protein (Fragment) OS=Spongospora subterranea OX=70186 PE=4 SV=1
tr|A0A0H5RK55|A0A0H5RK55_9EUKA	tr|A0A0H5RK55|A0A0H5RK55_9EUKA	tr|A0A0H5RK55|A0A0H5RK55_9EUKA Uncharacterized protein OS=Spongospora subterranea OX=70186 PE=4 SV=1
tr|A0A0H5RK60|A0A0H5RK60_9EUKA	tr|A0A0H5RK60|A0A0H5RK60_9EUKA	tr|A0A0H5RK60|A0A0H5RK60_9EUKA Uncharacterized protein OS=Spongospora subterranea OX=70186 PE=3 SV=1
tr|A0A0H5RK69|A0A0H5RK69_9EUKA	tr|A0A0H5RK69|A0A0H5RK69_9EUKA	tr|A0A0H5RK69|A0A0H5RK69_9EUKA Uncharacterized protein OS=Spongospora subterranea OX=70186 PE=4 SV=1
tr|A0A0H5RKB4|A0A0H5RKB4_9EUKA	tr|A0A0H5RKB4|A0A0H5RKB4_9EUKA	tr|A0A0H5RKB4|A0A0H5RKB4_9EUKA Proteasome subunit beta OS=Spongospora subterranea OX=70186 PE=3 SV=1
tr|A0A0H5RKE0|A0A0H5RKE0_9EUKA	tr|A0A0H5RKE0|A0A0H5RKE0_9EUKA	tr|A0A0H5RKE0|A0A0H5RKE0_9EUKA Uncharacterized protein OS=Spongospora subterranea OX=70186 PE=4 SV=1
tr|A0A0H5RKE5|A0A0H5RKE5_9EUKA	tr|A0A0H5RKE5|A0A0H5RKE5_9EUKA	tr|A0A0H5RKE5|A0A0H5RKE5_9EUKA Cytochrome b-c1 complex subunit Rieske, mitochondrial OS=Spongospora subterranea OX=70186 PE=4 SV=1
tr|A0A0H5RKH1|A0A0H5RKH1_9EUKA	tr|A0A0H5RKH1|A0A0H5RKH1_9EUKA	tr|A0A0H5RKH1|A0A0H5RKH1_9EUKA Uncharacterized protein OS=Spongospora subterranea OX=70186 PE=4 SV=1
tr|A0A0H5RKH6|A0A0H5RKH6_9EUKA	tr|A0A0H5RKH6|A0A0H5RKH6_9EUKA	tr|A0A0H5RKH6|A0A0H5RKH6_9EUKA Uncharacterized protein (Fragment) OS=Spongospora subterranea OX=70186 PE=3 SV=1
tr|A0A0H5RKJ1|A0A0H5RKJ1_9EUKA	tr|A0A0H5RKJ1|A0A0H5RKJ1_9EUKA	tr|A0A0H5RKJ1|A0A0H5RKJ1_9EUKA Uncharacterized protein (Fragment) OS=Spongospora subterranea OX=70186 PE=4 SV=1
tr|A0A0H5RKJ6|A0A0H5RKJ6_9EUKA	tr|A0A0H5RKJ6|A0A0H5RKJ6_9EUKA	tr|A0A0H5RKJ6|A0A0H5RKJ6_9EUKA Uncharacterized protein OS=Spongospora subterranea OX=70186 PE=3 SV=1
tr|A0A0H5RKK5|A0A0H5RKK5_9EUKA	tr|A0A0H5RKK5|A0A0H5RKK5_9EUKA	tr|A0A0H5RKK5|A0A0H5RKK5_9EUKA Uncharacterized protein (Fragment) OS=Spongospora subterranea OX=70186 PE=4 SV=1
tr|A0A0H5RKL3|A0A0H5RKL3_9EUKA;tr|A0A0H5RFP8|A0A0H5RFP8_9EUKA	tr|A0A0H5RKL3|A0A0H5RKL3_9EUKA	tr|A0A0H5RKL3|A0A0H5RKL3_9EUKA Pentafunctional AROM polypeptide OS=Spongospora subterranea OX=70186 PE=3 SV=1
tr|A0A0H5RKQ2|A0A0H5RKQ2_9EUKA	tr|A0A0H5RKQ2|A0A0H5RKQ2_9EUKA	tr|A0A0H5RKQ2|A0A0H5RKQ2_9EUKA Dolichyl-diphosphooligosaccharide--protein glycosyltransferase 48 kDa subunit (Fragment) OS=Spongospora subterranea OX=70186 PE=3 SV=1
tr|A0A0H5RKQ7|A0A0H5RKQ7_9EUKA	tr|A0A0H5RKQ7|A0A0H5RKQ7_9EUKA	tr|A0A0H5RKQ7|A0A0H5RKQ7_9EUKA Uncharacterized protein (Fragment) OS=Spongospora subterranea OX=70186 PE=4 SV=1
tr|A0A0H5RKR4|A0A0H5RKR4_9EUKA	tr|A0A0H5RKR4|A0A0H5RKR4_9EUKA	tr|A0A0H5RKR4|A0A0H5RKR4_9EUKA Uncharacterized protein OS=Spongospora subterranea OX=70186 PE=4 SV=1
tr|A0A0H5RKS2|A0A0H5RKS2_9EUKA	tr|A0A0H5RKS2|A0A0H5RKS2_9EUKA	tr|A0A0H5RKS2|A0A0H5RKS2_9EUKA U6 snRNA-associated Sm-like protein LSm3 (Fragment) OS=Spongospora subterranea OX=70186 GN=LSM3 PE=3 SV=1
tr|A0A0H5RKS8|A0A0H5RKS8_9EUKA	tr|A0A0H5RKS8|A0A0H5RKS8_9EUKA	tr|A0A0H5RKS8|A0A0H5RKS8_9EUKA Uncharacterized protein (Fragment) OS=Spongospora subterranea OX=70186 PE=3 SV=1
tr|A0A0H5RKT8|A0A0H5RKT8_9EUKA	tr|A0A0H5RKT8|A0A0H5RKT8_9EUKA	tr|A0A0H5RKT8|A0A0H5RKT8_9EUKA Uncharacterized protein OS=Spongospora subterranea OX=70186 PE=4 SV=1
tr|A0A0H5RKU7|A0A0H5RKU7_9EUKA	tr|A0A0H5RKU7|A0A0H5RKU7_9EUKA	tr|A0A0H5RKU7|A0A0H5RKU7_9EUKA Adenylosuccinate lyase OS=Spongospora subterranea OX=70186 PE=3 SV=1
tr|A0A0H5RKV1|A0A0H5RKV1_9EUKA	tr|A0A0H5RKV1|A0A0H5RKV1_9EUKA	tr|A0A0H5RKV1|A0A0H5RKV1_9EUKA Uncharacterized protein OS=Spongospora subterranea OX=70186 PE=4 SV=1
tr|A0A0H5RKX5|A0A0H5RKX5_9EUKA	tr|A0A0H5RKX5|A0A0H5RKX5_9EUKA	tr|A0A0H5RKX5|A0A0H5RKX5_9EUKA Citrate synthase (Fragment) OS=Spongospora subterranea OX=70186 PE=3 SV=1
tr|A0A0H5RKX9|A0A0H5RKX9_9EUKA	tr|A0A0H5RKX9|A0A0H5RKX9_9EUKA	tr|A0A0H5RKX9|A0A0H5RKX9_9EUKA Uncharacterized protein (Fragment) OS=Spongospora subterranea OX=70186 PE=3 SV=1
tr|A0A0H5RKY3|A0A0H5RKY3_9EUKA	tr|A0A0H5RKY3|A0A0H5RKY3_9EUKA	tr|A0A0H5RKY3|A0A0H5RKY3_9EUKA Uncharacterized protein (Fragment) OS=Spongospora subterranea OX=70186 PE=4 SV=1
tr|A0A0H5RKY7|A0A0H5RKY7_9EUKA	tr|A0A0H5RKY7|A0A0H5RKY7_9EUKA	tr|A0A0H5RKY7|A0A0H5RKY7_9EUKA Uncharacterized protein OS=Spongospora subterranea OX=70186 PE=3 SV=1
tr|A0A0H5RKZ1|A0A0H5RKZ1_9EUKA	tr|A0A0H5RKZ1|A0A0H5RKZ1_9EUKA	tr|A0A0H5RKZ1|A0A0H5RKZ1_9EUKA Uncharacterized protein OS=Spongospora subterranea OX=70186 PE=4 SV=1
tr|A0A0H5RL13|A0A0H5RL13_9EUKA	tr|A0A0H5RL13|A0A0H5RL13_9EUKA	tr|A0A0H5RL13|A0A0H5RL13_9EUKA Uncharacterized protein OS=Spongospora subterranea OX=70186 PE=4 SV=1
tr|A0A0H5RL47|A0A0H5RL47_9EUKA	tr|A0A0H5RL47|A0A0H5RL47_9EUKA	tr|A0A0H5RL47|A0A0H5RL47_9EUKA Autophagy-related protein OS=Spongospora subterranea OX=70186 PE=3 SV=1
tr|A0A0H5RL60|A0A0H5RL60_9EUKA	tr|A0A0H5RL60|A0A0H5RL60_9EUKA	tr|A0A0H5RL60|A0A0H5RL60_9EUKA Uncharacterized protein (Fragment) OS=Spongospora subterranea OX=70186 PE=4 SV=1
tr|A0A0H5RL70|A0A0H5RL70_9EUKA	tr|A0A0H5RL70|A0A0H5RL70_9EUKA	tr|A0A0H5RL70|A0A0H5RL70_9EUKA Uncharacterized protein OS=Spongospora subterranea OX=70186 PE=4 SV=1
tr|A0A0H5RLF4|A0A0H5RLF4_9EUKA;tr|A0A0H5RHV5|A0A0H5RHV5_9EUKA	tr|A0A0H5RLF4|A0A0H5RLF4_9EUKA	tr|A0A0H5RLF4|A0A0H5RLF4_9EUKA Uncharacterized protein (Fragment) OS=Spongospora subterranea OX=70186 PE=4 SV=1
tr|A0A0H5RLH2|A0A0H5RLH2_9EUKA;tr|A0A0H5RC59|A0A0H5RC59_9EUKA	tr|A0A0H5RLH2|A0A0H5RLH2_9EUKA	tr|A0A0H5RLH2|A0A0H5RLH2_9EUKA Uncharacterized protein OS=Spongospora subterranea OX=70186 PE=4 SV=1
tr|A0A0H5RLT9|A0A0H5RLT9_9EUKA	tr|A0A0H5RLT9|A0A0H5RLT9_9EUKA	tr|A0A0H5RLT9|A0A0H5RLT9_9EUKA Uncharacterized protein OS=Spongospora subterranea OX=70186 PE=4 SV=1
tr|A0A0H5RLX3|A0A0H5RLX3_9EUKA	tr|A0A0H5RLX3|A0A0H5RLX3_9EUKA	tr|A0A0H5RLX3|A0A0H5RLX3_9EUKA Uncharacterized protein (Fragment) OS=Spongospora subterranea OX=70186 PE=4 SV=1
tr|A0A0H5RLZ1|A0A0H5RLZ1_9EUKA	tr|A0A0H5RLZ1|A0A0H5RLZ1_9EUKA	tr|A0A0H5RLZ1|A0A0H5RLZ1_9EUKA Pyruvate kinase OS=Spongospora subterranea OX=70186 PE=3 SV=1
tr|A0A0H5RM86|A0A0H5RM86_9EUKA;tr|A0A0H5RUQ4|A0A0H5RUQ4_9EUKA	tr|A0A0H5RM86|A0A0H5RM86_9EUKA	tr|A0A0H5RM86|A0A0H5RM86_9EUKA 3-hydroxyisobutyryl-CoA hydrolase, mitochondrial (Fragment) OS=Spongospora subterranea OX=70186 PE=3 SV=1
tr|A0A0H5RM88|A0A0H5RM88_9EUKA	tr|A0A0H5RM88|A0A0H5RM88_9EUKA	tr|A0A0H5RM88|A0A0H5RM88_9EUKA Uncharacterized protein OS=Spongospora subterranea OX=70186 PE=4 SV=1
tr|A0A0H5RM91|A0A0H5RM91_9EUKA	tr|A0A0H5RM91|A0A0H5RM91_9EUKA	tr|A0A0H5RM91|A0A0H5RM91_9EUKA Uncharacterized protein (Fragment) OS=Spongospora subterranea OX=70186 PE=4 SV=1
tr|A0A0H5RMA9|A0A0H5RMA9_9EUKA	tr|A0A0H5RMA9|A0A0H5RMA9_9EUKA	tr|A0A0H5RMA9|A0A0H5RMA9_9EUKA Uncharacterized protein OS=Spongospora subterranea OX=70186 PE=4 SV=1
tr|A0A0H5RMG9|A0A0H5RMG9_9EUKA	tr|A0A0H5RMG9|A0A0H5RMG9_9EUKA	tr|A0A0H5RMG9|A0A0H5RMG9_9EUKA Uncharacterized protein (Fragment) OS=Spongospora subterranea OX=70186 PE=4 SV=1
tr|A0A0H5RMP4|A0A0H5RMP4_9EUKA	tr|A0A0H5RMP4|A0A0H5RMP4_9EUKA	tr|A0A0H5RMP4|A0A0H5RMP4_9EUKA Uncharacterized protein OS=Spongospora subterranea OX=70186 PE=4 SV=1
tr|A0A0H5RMV1|A0A0H5RMV1_9EUKA	tr|A0A0H5RMV1|A0A0H5RMV1_9EUKA	tr|A0A0H5RMV1|A0A0H5RMV1_9EUKA Uncharacterized protein (Fragment) OS=Spongospora subterranea OX=70186 PE=4 SV=1
tr|A0A0H5RMX9|A0A0H5RMX9_9EUKA	tr|A0A0H5RMX9|A0A0H5RMX9_9EUKA	tr|A0A0H5RMX9|A0A0H5RMX9_9EUKA Uncharacterized protein OS=Spongospora subterranea OX=70186 PE=3 SV=1
tr|A0A0H5RN14|A0A0H5RN14_9EUKA	tr|A0A0H5RN14|A0A0H5RN14_9EUKA	tr|A0A0H5RN14|A0A0H5RN14_9EUKA RuvB-like helicase (Fragment) OS=Spongospora subterranea OX=70186 PE=3 SV=1
tr|A0A0H5RN31|A0A0H5RN31_9EUKA;tr|A0A0H5RD37|A0A0H5RD37_9EUKA	tr|A0A0H5RN31|A0A0H5RN31_9EUKA;tr|A0A0H5RD37|A0A0H5RD37_9EUKA	tr|A0A0H5RN31|A0A0H5RN31_9EUKA Uncharacterized protein OS=Spongospora subterranea OX=70186 PE=3 SV=1;tr|A0A0H5RD37|A0A0H5RD37_9EUKA Uncharacterized protein OS=Spongospora subterranea OX=70186 PE=4 SV=1
tr|A0A0H5RN56|A0A0H5RN56_9EUKA	tr|A0A0H5RN56|A0A0H5RN56_9EUKA	tr|A0A0H5RN56|A0A0H5RN56_9EUKA Uncharacterized protein OS=Spongospora subterranea OX=70186 PE=4 SV=1
tr|A0A0H5RNA8|A0A0H5RNA8_9EUKA	tr|A0A0H5RNA8|A0A0H5RNA8_9EUKA	tr|A0A0H5RNA8|A0A0H5RNA8_9EUKA Uncharacterized protein (Fragment) OS=Spongospora subterranea OX=70186 PE=4 SV=1
tr|A0A0H5RNF6|A0A0H5RNF6_9EUKA	tr|A0A0H5RNF6|A0A0H5RNF6_9EUKA	tr|A0A0H5RNF6|A0A0H5RNF6_9EUKA Uncharacterized protein (Fragment) OS=Spongospora subterranea OX=70186 PE=4 SV=1
tr|A0A0H5RP18|A0A0H5RP18_9EUKA	tr|A0A0H5RP18|A0A0H5RP18_9EUKA	tr|A0A0H5RP18|A0A0H5RP18_9EUKA UDP-glucose 6-dehydrogenase OS=Spongospora subterranea OX=70186 PE=3 SV=1
tr|A0A0H5RP34|A0A0H5RP34_9EUKA	tr|A0A0H5RP34|A0A0H5RP34_9EUKA	tr|A0A0H5RP34|A0A0H5RP34_9EUKA Uncharacterized protein (Fragment) OS=Spongospora subterranea OX=70186 PE=4 SV=1
tr|A0A0H5RQE3|A0A0H5RQE3_9EUKA	tr|A0A0H5RQE3|A0A0H5RQE3_9EUKA	tr|A0A0H5RQE3|A0A0H5RQE3_9EUKA Uncharacterized protein OS=Spongospora subterranea OX=70186 PE=4 SV=1
tr|A0A0H5RQN7|A0A0H5RQN7_9EUKA;tr|A0A0H5QYE1|A0A0H5QYE1_9EUKA	tr|A0A0H5RQN7|A0A0H5RQN7_9EUKA	tr|A0A0H5RQN7|A0A0H5RQN7_9EUKA Ornithine aminotransferase (Fragment) OS=Spongospora subterranea OX=70186 PE=3 SV=1
tr|A0A0H5RS16|A0A0H5RS16_9EUKA	tr|A0A0H5RS16|A0A0H5RS16_9EUKA	tr|A0A0H5RS16|A0A0H5RS16_9EUKA Uncharacterized protein (Fragment) OS=Spongospora subterranea OX=70186 PE=4 SV=1
tr|A0A0H5RS28|A0A0H5RS28_9EUKA	tr|A0A0H5RS28|A0A0H5RS28_9EUKA	tr|A0A0H5RS28|A0A0H5RS28_9EUKA Uncharacterized protein OS=Spongospora subterranea OX=70186 PE=4 SV=1
tr|A0A0H5RSE3|A0A0H5RSE3_9EUKA	tr|A0A0H5RSE3|A0A0H5RSE3_9EUKA	tr|A0A0H5RSE3|A0A0H5RSE3_9EUKA Uncharacterized protein OS=Spongospora subterranea OX=70186 PE=3 SV=1
tr|A0A0H5RSQ6|A0A0H5RSQ6_9EUKA	tr|A0A0H5RSQ6|A0A0H5RSQ6_9EUKA	tr|A0A0H5RSQ6|A0A0H5RSQ6_9EUKA Uncharacterized protein OS=Spongospora subterranea OX=70186 PE=4 SV=1
tr|A0A0H5RSY0|A0A0H5RSY0_9EUKA	tr|A0A0H5RSY0|A0A0H5RSY0_9EUKA	tr|A0A0H5RSY0|A0A0H5RSY0_9EUKA Uncharacterized protein OS=Spongospora subterranea OX=70186 PE=4 SV=1
tr|A0A0H5RT21|A0A0H5RT21_9EUKA	tr|A0A0H5RT21|A0A0H5RT21_9EUKA	tr|A0A0H5RT21|A0A0H5RT21_9EUKA Uncharacterized protein OS=Spongospora subterranea OX=70186 PE=4 SV=1
tr|A0A0H5RTQ6|A0A0H5RTQ6_9EUKA	tr|A0A0H5RTQ6|A0A0H5RTQ6_9EUKA	tr|A0A0H5RTQ6|A0A0H5RTQ6_9EUKA Uncharacterized protein (Fragment) OS=Spongospora subterranea OX=70186 PE=4 SV=1
tr|A0A0H5RTT2|A0A0H5RTT2_9EUKA	tr|A0A0H5RTT2|A0A0H5RTT2_9EUKA	tr|A0A0H5RTT2|A0A0H5RTT2_9EUKA Uncharacterized protein (Fragment) OS=Spongospora subterranea OX=70186 PE=3 SV=1
tr|A0A0H5RTW7|A0A0H5RTW7_9EUKA	tr|A0A0H5RTW7|A0A0H5RTW7_9EUKA	tr|A0A0H5RTW7|A0A0H5RTW7_9EUKA Uncharacterized protein OS=Spongospora subterranea OX=70186 PE=3 SV=1
tr|A0A0H5RU85|A0A0H5RU85_9EUKA;tr|A0A0H5QWG6|A0A0H5QWG6_9EUKA	tr|A0A0H5RU85|A0A0H5RU85_9EUKA;tr|A0A0H5QWG6|A0A0H5QWG6_9EUKA	tr|A0A0H5RU85|A0A0H5RU85_9EUKA Uncharacterized protein OS=Spongospora subterranea OX=70186 PE=4 SV=1;tr|A0A0H5QWG6|A0A0H5QWG6_9EUKA Uncharacterized protein OS=Spongospora subterranea OX=70186 PE=4 SV=1
tr|A0A0H5RU98|A0A0H5RU98_9EUKA	tr|A0A0H5RU98|A0A0H5RU98_9EUKA	tr|A0A0H5RU98|A0A0H5RU98_9EUKA Uncharacterized protein (Fragment) OS=Spongospora subterranea OX=70186 PE=4 SV=1
tr|A0A0H5RV37|A0A0H5RV37_9EUKA	tr|A0A0H5RV37|A0A0H5RV37_9EUKA	tr|A0A0H5RV37|A0A0H5RV37_9EUKA Uncharacterized protein (Fragment) OS=Spongospora subterranea OX=70186 PE=4 SV=1
tr|A0A0H5RVC7|A0A0H5RVC7_9EUKA	tr|A0A0H5RVC7|A0A0H5RVC7_9EUKA	tr|A0A0H5RVC7|A0A0H5RVC7_9EUKA Uncharacterized protein (Fragment) OS=Spongospora subterranea OX=70186 PE=4 SV=1
tr|A0A0H5RVW0|A0A0H5RVW0_9EUKA	tr|A0A0H5RVW0|A0A0H5RVW0_9EUKA	tr|A0A0H5RVW0|A0A0H5RVW0_9EUKA Uncharacterized protein (Fragment) OS=Spongospora subterranea OX=70186 PE=4 SV=1
tr|Q6SR52|Q6SR52_9EUKA;tr|S5K899|S5K899_9EUKA;tr|S5K894|S5K894_9EUKA;tr|S5K886|S5K886_9EUKA;tr|S5K880|S5K880_9EUKA;tr|S5K2G6|S5K2G6_9EUKA;tr|S5K2G0|S5K2G0_9EUKA;tr|S5K2F6|S5K2F6_9EUKA;tr|S5K2F1|S5K2F1_9EUKA;tr|S5JT12|S5JT12_9EUKA;tr|S5JT03|S5JT03_9EUKA;tr|S5JSZ4|S5JSZ4_9EUKA;tr|S5JSY3|S5JSY3_9EUKA;tr|S5JQI2|S5JQI2_9EUKA;tr|S5JQH6|S5JQH6_9EUKA;tr|S5JQH1|S5JQH1_9EUKA;tr|S5JLM4|S5JLM4_9EUKA;tr|S5JLL…	tr|Q6SR52|Q6SR52_9EUKA;tr|S5K899|S5K899_9EUKA;tr|S5K894|S5K894_9EUKA;tr|S5K886|S5K886_9EUKA;tr|S5K880|S5K880_9EUKA;tr|S5K2G6|S5K2G6_9EUKA;tr|S5K2G0|S5K2G0_9EUKA;tr|S5K2F6|S5K2F6_9EUKA;tr|S5K2F1|S5K2F1_9EUKA;tr|S5JT12|S5JT12_9EUKA;tr|S5JT03|S5JT03_9EUKA;tr|S5JSZ4|S5JSZ4_9EUKA;tr|S5JSY3|S5JSY3_9EUKA;tr|S5JQI2|S5JQI2_9EUKA;tr|S5JQH6|S5JQH6_9EUKA;tr|S5JQH1|S5JQH1_9EUKA;tr|S5JLM4|S5JLM4_9EUKA;tr|S5JLL…	tr|Q6SR52|Q6SR52_9EUKA Actin (Fragment) OS=Spongospora subterranea OX=70186 PE=3 SV=1;tr|S5K899|S5K899_9EUKA Actin (Fragment) OS=Spongospora subterranea f. sp. subterranea OX=166267 PE=3 SV=1;tr|S5K894|S5K894_9EUKA Actin (Fragment) OS=Spongospora subterran
tr|Q6SR54|Q6SR54_9EUKA	tr|Q6SR54|Q6SR54_9EUKA	tr|Q6SR54|Q6SR54_9EUKA Polyubiquitin 1 (Fragment) OS=Spongospora subterranea f. sp. subterranea OX=166267 PE=4 SV=1

## Sheet: Filtered
Protein IDs	Majority protein IDs	Fasta headers
tr|A0A0H5R3Q1|A0A0H5R3Q1_9EUKA	tr|A0A0H5R3Q1|A0A0H5R3Q1_9EUKA	tr|A0A0H5R3Q1|A0A0H5R3Q1_9EUKA Uncharacterized protein OS=Spongospora subterranea OX=70186 PE=3 SV=1
tr|A0A0H5QHR3|A0A0H5QHR3_9EUKA;tr|A0A0H5QFY7|A0A0H5QFY7_9EUKA	tr|A0A0H5QHR3|A0A0H5QHR3_9EUKA;tr|A0A0H5QFY7|A0A0H5QFY7_9EUKA	tr|A0A0H5QHR3|A0A0H5QHR3_9EUKA Uncharacterized protein OS=Spongospora subterranea OX=70186 PE=4 SV=1;tr|A0A0H5QFY7|A0A0H5QFY7_9EUKA Uncharacterized protein OS=Spongospora subterranea OX=70186 PE=4 SV=1
tr|A0A0H5R827|A0A0H5R827_9EUKA	tr|A0A0H5R827|A0A0H5R827_9EUKA	tr|A0A0H5R827|A0A0H5R827_9EUKA Uncharacterized protein (Fragment) OS=Spongospora subterranea OX=70186 PE=4 SV=1
tr|A0A0H5R625|A0A0H5R625_9EUKA	tr|A0A0H5R625|A0A0H5R625_9EUKA	tr|A0A0H5R625|A0A0H5R625_9EUKA Uncharacterized protein OS=Spongospora subterranea OX=70186 PE=4 SV=1
tr|A0A0H5R7W9|A0A0H5R7W9_9EUKA	tr|A0A0H5R7W9|A0A0H5R7W9_9EUKA	tr|A0A0H5R7W9|A0A0H5R7W9_9EUKA Uncharacterized protein OS=Spongospora subterranea OX=70186 PE=3 SV=1
tr|A0A0H5R7M5|A0A0H5R7M5_9EUKA	tr|A0A0H5R7M5|A0A0H5R7M5_9EUKA	tr|A0A0H5R7M5|A0A0H5R7M5_9EUKA Uncharacterized protein (Fragment) OS=Spongospora subterranea OX=70186 PE=4 SV=1
tr|A0A0H5RJN7|A0A0H5RJN7_9EUKA	tr|A0A0H5RJN7|A0A0H5RJN7_9EUKA	tr|A0A0H5RJN7|A0A0H5RJN7_9EUKA Uncharacterized protein OS=Spongospora subterranea OX=70186 PE=4 SV=1
tr|A0A0H5QIQ2|A0A0H5QIQ2_9EUKA	tr|A0A0H5QIQ2|A0A0H5QIQ2_9EUKA	tr|A0A0H5QIQ2|A0A0H5QIQ2_9EUKA Uncharacterized protein (Fragment) OS=Spongospora subterranea OX=70186 PE=4 SV=1
tr|A0A0H5QQY4|A0A0H5QQY4_9EUKA	tr|A0A0H5QQY4|A0A0H5QQY4_9EUKA	tr|A0A0H5QQY4|A0A0H5QQY4_9EUKA Uncharacterized protein OS=Spongospora subterranea OX=70186 PE=3 SV=1
tr|A0A0H5QLK8|A0A0H5QLK8_9EUKA	tr|A0A0H5QLK8|A0A0H5QLK8_9EUKA	tr|A0A0H5QLK8|A0A0H5QLK8_9EUKA Uncharacterized protein OS=Spongospora subterranea OX=70186 PE=4 SV=1
tr|A0A0H5R7U9|A0A0H5R7U9_9EUKA	tr|A0A0H5R7U9|A0A0H5R7U9_9EUKA	tr|A0A0H5R7U9|A0A0H5R7U9_9EUKA Uncharacterized protein OS=Spongospora subterranea OX=70186 PE=4 SV=1
tr|A0A0H5QY26|A0A0H5QY26_9EUKA;tr|A0A0H5QYY1|A0A0H5QYY1_9EUKA	tr|A0A0H5QY26|A0A0H5QY26_9EUKA;tr|A0A0H5QYY1|A0A0H5QYY1_9EUKA	tr|A0A0H5QY26|A0A0H5QY26_9EUKA Uncharacterized protein (Fragment) OS=Spongospora subterranea OX=70186 PE=4 SV=1;tr|A0A0H5QYY1|A0A0H5QYY1_9EUKA Uncharacterized protein OS=Spongospora subterranea OX=70186 PE=4 SV=1
tr|A0A0H5RL13|A0A0H5RL13_9EUKA	tr|A0A0H5RL13|A0A0H5RL13_9EUKA	tr|A0A0H5RL13|A0A0H5RL13_9EUKA Uncharacterized protein OS=Spongospora subterranea OX=70186 PE=4 SV=1
tr|A0A0H5R923|A0A0H5R923_9EUKA	tr|A0A0H5R923|A0A0H5R923_9EUKA	tr|A0A0H5R923|A0A0H5R923_9EUKA Uncharacterized protein OS=Spongospora subterranea OX=70186 PE=4 SV=1
tr|A0A0H5QKZ6|A0A0H5QKZ6_9EUKA;tr|A0A0H5QIV0|A0A0H5QIV0_9EUKA	tr|A0A0H5QKZ6|A0A0H5QKZ6_9EUKA;tr|A0A0H5QIV0|A0A0H5QIV0_9EUKA	tr|A0A0H5QKZ6|A0A0H5QKZ6_9EUKA Uncharacterized protein OS=Spongospora subterranea OX=70186 PE=4 SV=1;tr|A0A0H5QIV0|A0A0H5QIV0_9EUKA Uncharacterized protein (Fragment) OS=Spongospora subterranea OX=70186 PE=4 SV=1
tr|A0A0H5QPE3|A0A0H5QPE3_9EUKA	tr|A0A0H5QPE3|A0A0H5QPE3_9EUKA	tr|A0A0H5QPE3|A0A0H5QPE3_9EUKA Uncharacterized protein (Fragment) OS=Spongospora subterranea OX=70186 PE=4 SV=1
tr|A0A0H5QGT9|A0A0H5QGT9_9EUKA	tr|A0A0H5QGT9|A0A0H5QGT9_9EUKA	tr|A0A0H5QGT9|A0A0H5QGT9_9EUKA Uncharacterized protein (Fragment) OS=Spongospora subterranea OX=70186 PE=4 SV=1
tr|A0A0H5RAS7|A0A0H5RAS7_9EUKA	tr|A0A0H5RAS7|A0A0H5RAS7_9EUKA	tr|A0A0H5RAS7|A0A0H5RAS7_9EUKA Uncharacterized protein (Fragment) OS=Spongospora subterranea OX=70186 PE=4 SV=1
tr|A0A0H5RDC8|A0A0H5RDC8_9EUKA	tr|A0A0H5RDC8|A0A0H5RDC8_9EUKA	tr|A0A0H5RDC8|A0A0H5RDC8_9EUKA Uncharacterized protein (Fragment) OS=Spongospora subterranea OX=70186 PE=4 SV=1
tr|A0A0H5R6E0|A0A0H5R6E0_9EUKA	tr|A0A0H5R6E0|A0A0H5R6E0_9EUKA	tr|A0A0H5R6E0|A0A0H5R6E0_9EUKA Small nuclear ribonucleoprotein E (Fragment) OS=Spongospora subterranea OX=70186 PE=3 SV=1
tr|A0A0H5RKH1|A0A0H5RKH1_9EUKA	tr|A0A0H5RKH1|A0A0H5RKH1_9EUKA	tr|A0A0H5RKH1|A0A0H5RKH1_9EUKA Uncharacterized protein OS=Spongospora subterranea OX=70186 PE=4 SV=1
tr|A0A0H5QUZ7|A0A0H5QUZ7_9EUKA	tr|A0A0H5QUZ7|A0A0H5QUZ7_9EUKA	tr|A0A0H5QUZ7|A0A0H5QUZ7_9EUKA Uncharacterized protein OS=Spongospora subterranea OX=70186 PE=4 SV=1
tr|A0A0H5R615|A0A0H5R615_9EUKA	tr|A0A0H5R615|A0A0H5R615_9EUKA	tr|A0A0H5R615|A0A0H5R615_9EUKA Uncharacterized protein OS=Spongospora subterranea OX=70186 PE=3 SV=1
tr|A0A0H5R0G2|A0A0H5R0G2_9EUKA	tr|A0A0H5R0G2|A0A0H5R0G2_9EUKA	tr|A0A0H5R0G2|A0A0H5R0G2_9EUKA Uncharacterized protein (Fragment) OS=Spongospora subterranea OX=70186 PE=4 SV=1
tr|A0A0H5R4S6|A0A0H5R4S6_9EUKA	tr|A0A0H5R4S6|A0A0H5R4S6_9EUKA	tr|A0A0H5R4S6|A0A0H5R4S6_9EUKA Uncharacterized protein (Fragment) OS=Spongospora subterranea OX=70186 PE=4 SV=1
tr|A0A0H5RG61|A0A0H5RG61_9EUKA	tr|A0A0H5RG61|A0A0H5RG61_9EUKA	tr|A0A0H5RG61|A0A0H5RG61_9EUKA Uncharacterized protein (Fragment) OS=Spongospora subterranea OX=70186 PE=4 SV=1
tr|A0A0H5R511|A0A0H5R511_9EUKA	tr|A0A0H5R511|A0A0H5R511_9EUKA	tr|A0A0H5R511|A0A0H5R511_9EUKA Uncharacterized protein (Fragment) OS=Spongospora subterranea OX=70186 PE=3 SV=1
tr|A0A0H5QP02|A0A0H5QP02_9EUKA	tr|A0A0H5QP02|A0A0H5QP02_9EUKA	tr|A0A0H5QP02|A0A0H5QP02_9EUKA Uncharacterized protein OS=Spongospora subterranea OX=70186 PE=4 SV=1
tr|A0A0H5R9T2|A0A0H5R9T2_9EUKA	tr|A0A0H5R9T2|A0A0H5R9T2_9EUKA	tr|A0A0H5R9T2|A0A0H5R9T2_9EUKA Uncharacterized protein (Fragment) OS=Spongospora subterranea OX=70186 PE=4 SV=1
tr|A0A0H5REQ4|A0A0H5REQ4_9EUKA	tr|A0A0H5REQ4|A0A0H5REQ4_9EUKA	tr|A0A0H5REQ4|A0A0H5REQ4_9EUKA Uncharacterized protein OS=Spongospora subterranea OX=70186 PE=4 SV=1
tr|A0A0H5QGJ1|A0A0H5QGJ1_9EUKA;tr|A0A0H5QHA0|A0A0H5QHA0_9EUKA	tr|A0A0H5QGJ1|A0A0H5QGJ1_9EUKA;tr|A0A0H5QHA0|A0A0H5QHA0_9EUKA	tr|A0A0H5QGJ1|A0A0H5QGJ1_9EUKA Uncharacterized protein OS=Spongospora subterranea OX=70186 PE=4 SV=1;tr|A0A0H5QHA0|A0A0H5QHA0_9EUKA Uncharacterized protein OS=Spongospora subterranea OX=70186 PE=4 SV=1
tr|A0A0H5QUP6|A0A0H5QUP6_9EUKA	tr|A0A0H5QUP6|A0A0H5QUP6_9EUKA	tr|A0A0H5QUP6|A0A0H5QUP6_9EUKA Uncharacterized protein OS=Spongospora subterranea OX=70186 PE=4 SV=1
tr|A0A0H5QV16|A0A0H5QV16_9EUKA	tr|A0A0H5QV16|A0A0H5QV16_9EUKA	tr|A0A0H5QV16|A0A0H5QV16_9EUKA Uncharacterized protein OS=Spongospora subterranea OX=70186 PE=4 SV=1
tr|A0A0H5R8B2|A0A0H5R8B2_9EUKA	tr|A0A0H5R8B2|A0A0H5R8B2_9EUKA	tr|A0A0H5R8B2|A0A0H5R8B2_9EUKA Uncharacterized protein OS=Spongospora subterranea OX=70186 PE=4 SV=1
tr|A0A0H5QI18|A0A0H5QI18_9EUKA	tr|A0A0H5QI18|A0A0H5QI18_9EUKA	tr|A0A0H5QI18|A0A0H5QI18_9EUKA Uncharacterized protein OS=Spongospora subterranea OX=70186 PE=4 SV=1
tr|A0A0H5R4Q5|A0A0H5R4Q5_9EUKA;tr|A0A0H5RFB6|A0A0H5RFB6_9EUKA	tr|A0A0H5R4Q5|A0A0H5R4Q5_9EUKA	tr|A0A0H5R4Q5|A0A0H5R4Q5_9EUKA Uncharacterized protein (Fragment) OS=Spongospora subterranea OX=70186 PE=3 SV=1
tr|A0A0H5R697|A0A0H5R697_9EUKA	tr|A0A0H5R697|A0A0H5R697_9EUKA	tr|A0A0H5R697|A0A0H5R697_9EUKA Serine/threonine-protein phosphatase OS=Spongospora subterranea OX=70186 PE=3 SV=1
tr|A0A0H5R7K3|A0A0H5R7K3_9EUKA	tr|A0A0H5R7K3|A0A0H5R7K3_9EUKA	tr|A0A0H5R7K3|A0A0H5R7K3_9EUKA Uncharacterized protein OS=Spongospora subterranea OX=70186 PE=3 SV=1
tr|A0A0H5R984|A0A0H5R984_9EUKA	tr|A0A0H5R984|A0A0H5R984_9EUKA	tr|A0A0H5R984|A0A0H5R984_9EUKA Uncharacterized protein (Fragment) OS=Spongospora subterranea OX=70186 PE=3 SV=1
tr|A0A0H5QSP9|A0A0H5QSP9_9EUKA	tr|A0A0H5QSP9|A0A0H5QSP9_9EUKA	tr|A0A0H5QSP9|A0A0H5QSP9_9EUKA Uncharacterized protein (Fragment) OS=Spongospora subterranea OX=70186 PE=4 SV=1
tr|A0A0H5RP18|A0A0H5RP18_9EUKA	tr|A0A0H5RP18|A0A0H5RP18_9EUKA	tr|A0A0H5RP18|A0A0H5RP18_9EUKA UDP-glucose 6-dehydrogenase OS=Spongospora subterranea OX=70186 PE=3 SV=1
tr|A0A0H5RM86|A0A0H5RM86_9EUKA;tr|A0A0H5RUQ4|A0A0H5RUQ4_9EUKA	tr|A0A0H5RM86|A0A0H5RM86_9EUKA	tr|A0A0H5RM86|A0A0H5RM86_9EUKA 3-hydroxyisobutyryl-CoA hydrolase, mitochondrial (Fragment) OS=Spongospora subterranea OX=70186 PE=3 SV=1
tr|A0A0H5R7P0|A0A0H5R7P0_9EUKA	tr|A0A0H5R7P0|A0A0H5R7P0_9EUKA	tr|A0A0H5R7P0|A0A0H5R7P0_9EUKA Uncharacterized protein (Fragment) OS=Spongospora subterranea OX=70186 PE=4 SV=1
tr|A0A0H5RHB2|A0A0H5RHB2_9EUKA	tr|A0A0H5RHB2|A0A0H5RHB2_9EUKA	tr|A0A0H5RHB2|A0A0H5RHB2_9EUKA Uncharacterized protein (Fragment) OS=Spongospora subterranea OX=70186 PE=4 SV=1
tr|A0A0H5R9V3|A0A0H5R9V3_9EUKA	tr|A0A0H5R9V3|A0A0H5R9V3_9EUKA	tr|A0A0H5R9V3|A0A0H5R9V3_9EUKA Uncharacterized protein (Fragment) OS=Spongospora subterranea OX=70186 PE=3 SV=1
tr|A0A0H5R811|A0A0H5R811_9EUKA	tr|A0A0H5R811|A0A0H5R811_9EUKA	tr|A0A0H5R811|A0A0H5R811_9EUKA Signal recognition particle 54 kDa protein OS=Spongospora subterranea OX=70186 PE=3 SV=1
tr|A0A0H5R416|A0A0H5R416_9EUKA	tr|A0A0H5R416|A0A0H5R416_9EUKA	tr|A0A0H5R416|A0A0H5R416_9EUKA Uncharacterized protein OS=Spongospora subterranea OX=70186 PE=4 SV=1
tr|A0A0H5R687|A0A0H5R687_9EUKA	tr|A0A0H5R687|A0A0H5R687_9EUKA	tr|A0A0H5R687|A0A0H5R687_9EUKA Uncharacterized protein (Fragment) OS=Spongospora subterranea OX=70186 PE=4 SV=1
tr|A0A0H5QSW2|A0A0H5QSW2_9EUKA	tr|A0A0H5QSW2|A0A0H5QSW2_9EUKA	tr|A0A0H5QSW2|A0A0H5QSW2_9EUKA Uncharacterized protein (Fragment) OS=Spongospora subterranea OX=70186 PE=4 SV=1
tr|A0A0H5R714|A0A0H5R714_9EUKA	tr|A0A0H5R714|A0A0H5R714_9EUKA	tr|A0A0H5R714|A0A0H5R714_9EUKA Uncharacterized protein OS=Spongospora subterranea OX=70186 PE=4 SV=1
tr|A0A0H5QXM1|A0A0H5QXM1_9EUKA	tr|A0A0H5QXM1|A0A0H5QXM1_9EUKA	tr|A0A0H5QXM1|A0A0H5QXM1_9EUKA Uncharacterized protein OS=Spongospora subterranea OX=70186 PE=4 SV=1
tr|A0A0H5QGP7|A0A0H5QGP7_9EUKA	tr|A0A0H5QGP7|A0A0H5QGP7_9EUKA	tr|A0A0H5QGP7|A0A0H5QGP7_9EUKA Uncharacterized protein OS=Spongospora subterranea OX=70186 PE=4 SV=1
tr|A0A0H5QI44|A0A0H5QI44_9EUKA	tr|A0A0H5QI44|A0A0H5QI44_9EUKA	tr|A0A0H5QI44|A0A0H5QI44_9EUKA Aminomethyltransferase OS=Spongospora subterranea OX=70186 PE=3 SV=1
tr|A0A0H5R7C4|A0A0H5R7C4_9EUKA	tr|A0A0H5R7C4|A0A0H5R7C4_9EUKA	tr|A0A0H5R7C4|A0A0H5R7C4_9EUKA Thioredoxin OS=Spongospora subterranea OX=70186 PE=3 SV=1
tr|A0A0H5R4T0|A0A0H5R4T0_9EUKA	tr|A0A0H5R4T0|A0A0H5R4T0_9EUKA	tr|A0A0H5R4T0|A0A0H5R4T0_9EUKA Uncharacterized protein (Fragment) OS=Spongospora subterranea OX=70186 PE=4 SV=1
tr|A0A0H5R5Z0|A0A0H5R5Z0_9EUKA	tr|A0A0H5R5Z0|A0A0H5R5Z0_9EUKA	tr|A0A0H5R5Z0|A0A0H5R5Z0_9EUKA Uncharacterized protein OS=Spongospora subterranea OX=70186 PE=4 SV=1
tr|A0A0H5QIY6|A0A0H5QIY6_9EUKA	tr|A0A0H5QIY6|A0A0H5QIY6_9EUKA	tr|A0A0H5QIY6|A0A0H5QIY6_9EUKA Uncharacterized protein (Fragment) OS=Spongospora subterranea OX=70186 PE=4 SV=1
tr|A0A0H5R4Z7|A0A0H5R4Z7_9EUKA	tr|A0A0H5R4Z7|A0A0H5R4Z7_9EUKA	tr|A0A0H5R4Z7|A0A0H5R4Z7_9EUKA Uncharacterized protein OS=Spongospora subterranea OX=70186 PE=4 SV=1
tr|A0A0H5QSP6|A0A0H5QSP6_9EUKA	tr|A0A0H5QSP6|A0A0H5QSP6_9EUKA	tr|A0A0H5QSP6|A0A0H5QSP6_9EUKA Uncharacterized protein OS=Spongospora subterranea OX=70186 PE=4 SV=1
tr|A0A0H5RVC7|A0A0H5RVC7_9EUKA	tr|A0A0H5RVC7|A0A0H5RVC7_9EUKA	tr|A0A0H5RVC7|A0A0H5RVC7_9EUKA Uncharacterized protein (Fragment) OS=Spongospora subterranea OX=70186 PE=4 SV=1
tr|A0A0H5RF64|A0A0H5RF64_9EUKA;tr|A0A0H5R574|A0A0H5R574_9EUKA	tr|A0A0H5RF64|A0A0H5RF64_9EUKA;tr|A0A0H5R574|A0A0H5R574_9EUKA	tr|A0A0H5RF64|A0A0H5RF64_9EUKA Uncharacterized protein (Fragment) OS=Spongospora subterranea OX=70186 PE=4 SV=1;tr|A0A0H5R574|A0A0H5R574_9EUKA Uncharacterized protein (Fragment) OS=Spongospora subterranea OX=70186 PE=4 SV=1
tr|A0A0H5R388|A0A0H5R388_9EUKA	tr|A0A0H5R388|A0A0H5R388_9EUKA	tr|A0A0H5R388|A0A0H5R388_9EUKA Uncharacterized protein OS=Spongospora subterranea OX=70186 PE=4 SV=1
tr|A0A0H5R5F4|A0A0H5R5F4_9EUKA	tr|A0A0H5R5F4|A0A0H5R5F4_9EUKA	tr|A0A0H5R5F4|A0A0H5R5F4_9EUKA Ubiquitin carboxyl-terminal hydrolase OS=Spongospora subterranea OX=70186 PE=3 SV=1
tr|A0A0H5RAZ9|A0A0H5RAZ9_9EUKA	tr|A0A0H5RAZ9|A0A0H5RAZ9_9EUKA	tr|A0A0H5RAZ9|A0A0H5RAZ9_9EUKA Uncharacterized protein OS=Spongospora subterranea OX=70186 PE=4 SV=1
tr|A0A0H5RP34|A0A0H5RP34_9EUKA	tr|A0A0H5RP34|A0A0H5RP34_9EUKA	tr|A0A0H5RP34|A0A0H5RP34_9EUKA Uncharacterized protein (Fragment) OS=Spongospora subterranea OX=70186 PE=4 SV=1
tr|A0A0H5RKY7|A0A0H5RKY7_9EUKA	tr|A0A0H5RKY7|A0A0H5RKY7_9EUKA	tr|A0A0H5RKY7|A0A0H5RKY7_9EUKA Uncharacterized protein OS=Spongospora subterranea OX=70186 PE=3 SV=1
tr|A0A0H5R6G1|A0A0H5R6G1_9EUKA	tr|A0A0H5R6G1|A0A0H5R6G1_9EUKA	tr|A0A0H5R6G1|A0A0H5R6G1_9EUKA Aspartate aminotransferase OS=Spongospora subterranea OX=70186 PE=4 SV=1
tr|A0A0H5R834|A0A0H5R834_9EUKA	tr|A0A0H5R834|A0A0H5R834_9EUKA	tr|A0A0H5R834|A0A0H5R834_9EUKA Uncharacterized protein OS=Spongospora subterranea OX=70186 PE=4 SV=1
tr|A0A0H5QKI9|A0A0H5QKI9_9EUKA;tr|A0A0H5QID6|A0A0H5QID6_9EUKA	tr|A0A0H5QKI9|A0A0H5QKI9_9EUKA	tr|A0A0H5QKI9|A0A0H5QKI9_9EUKA Glycine cleavage system H protein OS=Spongospora subterranea OX=70186 PE=3 SV=1
tr|A0A0H5R6B5|A0A0H5R6B5_9EUKA	tr|A0A0H5R6B5|A0A0H5R6B5_9EUKA	tr|A0A0H5R6B5|A0A0H5R6B5_9EUKA Uncharacterized protein (Fragment) OS=Spongospora subterranea OX=70186 PE=4 SV=1
tr|A0A0H5R570|A0A0H5R570_9EUKA;tr|A0A0H5QPR1|A0A0H5QPR1_9EUKA;tr|A0A0H5R4P5|A0A0H5R4P5_9EUKA	tr|A0A0H5R570|A0A0H5R570_9EUKA	tr|A0A0H5R570|A0A0H5R570_9EUKA Uncharacterized protein OS=Spongospora subterranea OX=70186 PE=4 SV=1
tr|A0A0H5RFF2|A0A0H5RFF2_9EUKA;tr|A0A0H5RUV2|A0A0H5RUV2_9EUKA	tr|A0A0H5RFF2|A0A0H5RFF2_9EUKA;tr|A0A0H5RUV2|A0A0H5RUV2_9EUKA	tr|A0A0H5RFF2|A0A0H5RFF2_9EUKA Autophagy-related protein (Fragment) OS=Spongospora subterranea OX=70186 PE=3 SV=1;tr|A0A0H5RUV2|A0A0H5RUV2_9EUKA Autophagy-related protein (Fragment) OS=Spongospora subterranea OX=70186 PE=3 SV=1
tr|A0A0H5RBY5|A0A0H5RBY5_9EUKA	tr|A0A0H5RBY5|A0A0H5RBY5_9EUKA	tr|A0A0H5RBY5|A0A0H5RBY5_9EUKA Uncharacterized protein (Fragment) OS=Spongospora subterranea OX=70186 PE=4 SV=1
tr|A0A0H5R5N7|A0A0H5R5N7_9EUKA	tr|A0A0H5R5N7|A0A0H5R5N7_9EUKA	tr|A0A0H5R5N7|A0A0H5R5N7_9EUKA Uncharacterized protein OS=Spongospora subterranea OX=70186 PE=4 SV=1
tr|A0A0H5RHH4|A0A0H5RHH4_9EUKA;tr|A0A0H5R0N5|A0A0H5R0N5_9EUKA	tr|A0A0H5RHH4|A0A0H5RHH4_9EUKA;tr|A0A0H5R0N5|A0A0H5R0N5_9EUKA	tr|A0A0H5RHH4|A0A0H5RHH4_9EUKA Uncharacterized protein (Fragment) OS=Spongospora subterranea OX=70186 PE=4 SV=1;tr|A0A0H5R0N5|A0A0H5R0N5_9EUKA Uncharacterized protein OS=Spongospora subterranea OX=70186 PE=4 SV=1
tr|A0A0H5RKS2|A0A0H5RKS2_9EUKA	tr|A0A0H5RKS2|A0A0H5RKS2_9EUKA	tr|A0A0H5RKS2|A0A0H5RKS2_9EUKA U6 snRNA-associated Sm-like protein LSm3 (Fragment) OS=Spongospora subterranea OX=70186 GN=LSM3 PE=3 SV=1
tr|A0A0H5R5W9|A0A0H5R5W9_9EUKA	tr|A0A0H5R5W9|A0A0H5R5W9_9EUKA	tr|A0A0H5R5W9|A0A0H5R5W9_9EUKA Uncharacterized protein OS=Spongospora subterranea OX=70186 PE=4 SV=1
tr|A0A0H5R792|A0A0H5R792_9EUKA	tr|A0A0H5R792|A0A0H5R792_9EUKA	tr|A0A0H5R792|A0A0H5R792_9EUKA Iron-sulfur cluster assembly protein (Fragment) OS=Spongospora subterranea OX=70186 PE=3 SV=1
tr|A0A0H5QPV8|A0A0H5QPV8_9EUKA;tr|A0A0H5RQ78|A0A0H5RQ78_9EUKA	tr|A0A0H5QPV8|A0A0H5QPV8_9EUKA;tr|A0A0H5RQ78|A0A0H5RQ78_9EUKA	tr|A0A0H5QPV8|A0A0H5QPV8_9EUKA Uncharacterized protein OS=Spongospora subterranea OX=70186 PE=4 SV=1;tr|A0A0H5RQ78|A0A0H5RQ78_9EUKA Uncharacterized protein OS=Spongospora subterranea OX=70186 PE=4 SV=1
tr|A0A0H5RH33|A0A0H5RH33_9EUKA;tr|A0A0H5QZ60|A0A0H5QZ60_9EUKA	tr|A0A0H5RH33|A0A0H5RH33_9EUKA;tr|A0A0H5QZ60|A0A0H5QZ60_9EUKA	tr|A0A0H5RH33|A0A0H5RH33_9EUKA Uncharacterized protein (Fragment) OS=Spongospora subterranea OX=70186 PE=4 SV=1;tr|A0A0H5QZ60|A0A0H5QZ60_9EUKA Uncharacterized protein OS=Spongospora subterranea OX=70186 PE=4 SV=1
tr|A0A0H5RJY1|A0A0H5RJY1_9EUKA	tr|A0A0H5RJY1|A0A0H5RJY1_9EUKA	tr|A0A0H5RJY1|A0A0H5RJY1_9EUKA Uncharacterized protein (Fragment) OS=Spongospora subterranea OX=70186 PE=4 SV=1
tr|A0A0H5R7N9|A0A0H5R7N9_9EUKA	tr|A0A0H5R7N9|A0A0H5R7N9_9EUKA	tr|A0A0H5R7N9|A0A0H5R7N9_9EUKA Uncharacterized protein OS=Spongospora subterranea OX=70186 PE=4 SV=1
tr|A0A0H5RAD5|A0A0H5RAD5_9EUKA	tr|A0A0H5RAD5|A0A0H5RAD5_9EUKA	tr|A0A0H5RAD5|A0A0H5RAD5_9EUKA Uncharacterized protein (Fragment) OS=Spongospora subterranea OX=70186 PE=4 SV=1
tr|A0A0H5RFH1|A0A0H5RFH1_9EUKA;tr|A0A0H5RWC4|A0A0H5RWC4_9EUKA	tr|A0A0H5RFH1|A0A0H5RFH1_9EUKA;tr|A0A0H5RWC4|A0A0H5RWC4_9EUKA	tr|A0A0H5RFH1|A0A0H5RFH1_9EUKA Uncharacterized protein (Fragment) OS=Spongospora subterranea OX=70186 PE=4 SV=1;tr|A0A0H5RWC4|A0A0H5RWC4_9EUKA Uncharacterized protein (Fragment) OS=Spongospora subterranea OX=70186 PE=4 SV=1
tr|A0A0H5R452|A0A0H5R452_9EUKA	tr|A0A0H5R452|A0A0H5R452_9EUKA	tr|A0A0H5R452|A0A0H5R452_9EUKA Uncharacterized protein (Fragment) OS=Spongospora subterranea OX=70186 PE=4 SV=1
tr|A0A0H5R9P3|A0A0H5R9P3_9EUKA	tr|A0A0H5R9P3|A0A0H5R9P3_9EUKA	tr|A0A0H5R9P3|A0A0H5R9P3_9EUKA Uncharacterized protein (Fragment) OS=Spongospora subterranea OX=70186 PE=4 SV=1
tr|A0A0H5R9T0|A0A0H5R9T0_9EUKA	tr|A0A0H5R9T0|A0A0H5R9T0_9EUKA	tr|A0A0H5R9T0|A0A0H5R9T0_9EUKA Uncharacterized protein OS=Spongospora subterranea OX=70186 PE=3 SV=1
tr|A0A0H5R6M5|A0A0H5R6M5_9EUKA	tr|A0A0H5R6M5|A0A0H5R6M5_9EUKA	tr|A0A0H5R6M5|A0A0H5R6M5_9EUKA Uncharacterized protein OS=Spongospora subterranea OX=70186 PE=4 SV=1
tr|A0A0H5R8R1|A0A0H5R8R1_9EUKA	tr|A0A0H5R8R1|A0A0H5R8R1_9EUKA	tr|A0A0H5R8R1|A0A0H5R8R1_9EUKA Uncharacterized protein (Fragment) OS=Spongospora subterranea OX=70186 PE=4 SV=1
tr|A0A0H5RAC5|A0A0H5RAC5_9EUKA	tr|A0A0H5RAC5|A0A0H5RAC5_9EUKA	tr|A0A0H5RAC5|A0A0H5RAC5_9EUKA Uncharacterized protein OS=Spongospora subterranea OX=70186 PE=4 SV=1
tr|A0A0H5R728|A0A0H5R728_9EUKA	tr|A0A0H5R728|A0A0H5R728_9EUKA	tr|A0A0H5R728|A0A0H5R728_9EUKA Uncharacterized protein (Fragment) OS=Spongospora subterranea OX=70186 PE=4 SV=1
tr|A0A0H5RMG9|A0A0H5RMG9_9EUKA	tr|A0A0H5RMG9|A0A0H5RMG9_9EUKA	tr|A0A0H5RMG9|A0A0H5RMG9_9EUKA Uncharacterized protein (Fragment) OS=Spongospora subterranea OX=70186 PE=4 SV=1
tr|A0A0H5R4U4|A0A0H5R4U4_9EUKA	tr|A0A0H5R4U4|A0A0H5R4U4_9EUKA	tr|A0A0H5R4U4|A0A0H5R4U4_9EUKA Uncharacterized protein (Fragment) OS=Spongospora subterranea OX=70186 PE=4 SV=1
tr|A0A0H5R797|A0A0H5R797_9EUKA	tr|A0A0H5R797|A0A0H5R797_9EUKA	tr|A0A0H5R797|A0A0H5R797_9EUKA Uncharacterized protein (Fragment) OS=Spongospora subterranea OX=70186 PE=4 SV=1
tr|A0A0H5QT10|A0A0H5QT10_9EUKA	tr|A0A0H5QT10|A0A0H5QT10_9EUKA	tr|A0A0H5QT10|A0A0H5QT10_9EUKA Uncharacterized protein OS=Spongospora subterranea OX=70186 PE=3 SV=1
tr|A0A0H5RCN3|A0A0H5RCN3_9EUKA	tr|A0A0H5RCN3|A0A0H5RCN3_9EUKA	tr|A0A0H5RCN3|A0A0H5RCN3_9EUKA Uncharacterized protein (Fragment) OS=Spongospora subterranea OX=70186 PE=4 SV=1
tr|A0A0H5QTB1|A0A0H5QTB1_9EUKA	tr|A0A0H5QTB1|A0A0H5QTB1_9EUKA	tr|A0A0H5QTB1|A0A0H5QTB1_9EUKA Uncharacterized protein OS=Spongospora subterranea OX=70186 PE=4 SV=1
tr|A0A0H5R648|A0A0H5R648_9EUKA	tr|A0A0H5R648|A0A0H5R648_9EUKA	tr|A0A0H5R648|A0A0H5R648_9EUKA Uncharacterized protein (Fragment) OS=Spongospora subterranea OX=70186 PE=4 SV=1
tr|A0A0H5R9M1|A0A0H5R9M1_9EUKA	tr|A0A0H5R9M1|A0A0H5R9M1_9EUKA	tr|A0A0H5R9M1|A0A0H5R9M1_9EUKA Uncharacterized protein OS=Spongospora subterranea OX=70186 PE=4 SV=1
tr|A0A0H5R671|A0A0H5R671_9EUKA	tr|A0A0H5R671|A0A0H5R671_9EUKA	tr|A0A0H5R671|A0A0H5R671_9EUKA Uncharacterized protein OS=Spongospora subterranea OX=70186 PE=3 SV=1
tr|A0A0H5R7E8|A0A0H5R7E8_9EUKA	tr|A0A0H5R7E8|A0A0H5R7E8_9EUKA	tr|A0A0H5R7E8|A0A0H5R7E8_9EUKA Uncharacterized protein (Fragment) OS=Spongospora subterranea OX=70186 PE=4 SV=1
tr|A0A0H5RB79|A0A0H5RB79_9EUKA	tr|A0A0H5RB79|A0A0H5RB79_9EUKA	tr|A0A0H5RB79|A0A0H5RB79_9EUKA Uncharacterized protein (Fragment) OS=Spongospora subterranea OX=70186 PE=4 SV=1
tr|A0A0H5R6Y4|A0A0H5R6Y4_9EUKA	tr|A0A0H5R6Y4|A0A0H5R6Y4_9EUKA	tr|A0A0H5R6Y4|A0A0H5R6Y4_9EUKA Uncharacterized protein OS=Spongospora subterranea OX=70186 PE=4 SV=1
tr|A0A0H5QU33|A0A0H5QU33_9EUKA	tr|A0A0H5QU33|A0A0H5QU33_9EUKA	tr|A0A0H5QU33|A0A0H5QU33_9EUKA Uncharacterized protein (Fragment) OS=Spongospora subterranea OX=70186 PE=4 SV=1
tr|A0A0H5R1P4|A0A0H5R1P4_9EUKA;tr|A0A0H5R750|A0A0H5R750_9EUKA	tr|A0A0H5R1P4|A0A0H5R1P4_9EUKA;tr|A0A0H5R750|A0A0H5R750_9EUKA	tr|A0A0H5R1P4|A0A0H5R1P4_9EUKA Uncharacterized protein (Fragment) OS=Spongospora subterranea OX=70186 PE=4 SV=1;tr|A0A0H5R750|A0A0H5R750_9EUKA Uncharacterized protein (Fragment) OS=Spongospora subterranea OX=70186 PE=4 SV=1
tr|A0A0H5QK04|A0A0H5QK04_9EUKA	tr|A0A0H5QK04|A0A0H5QK04_9EUKA	tr|A0A0H5QK04|A0A0H5QK04_9EUKA Uncharacterized protein OS=Spongospora subterranea OX=70186 PE=4 SV=1
tr|A0A0H5R5T8|A0A0H5R5T8_9EUKA	tr|A0A0H5R5T8|A0A0H5R5T8_9EUKA	tr|A0A0H5R5T8|A0A0H5R5T8_9EUKA Uncharacterized protein OS=Spongospora subterranea OX=70186 PE=3 SV=1
tr|A0A0H5R0S2|A0A0H5R0S2_9EUKA;tr|A0A0H5RC13|A0A0H5RC13_9EUKA	tr|A0A0H5R0S2|A0A0H5R0S2_9EUKA;tr|A0A0H5RC13|A0A0H5RC13_9EUKA	tr|A0A0H5R0S2|A0A0H5R0S2_9EUKA Uncharacterized protein OS=Spongospora subterranea OX=70186 PE=4 SV=1;tr|A0A0H5RC13|A0A0H5RC13_9EUKA Uncharacterized protein OS=Spongospora subterranea OX=70186 PE=4 SV=1
tr|A0A0H5R8Q4|A0A0H5R8Q4_9EUKA	tr|A0A0H5R8Q4|A0A0H5R8Q4_9EUKA	tr|A0A0H5R8Q4|A0A0H5R8Q4_9EUKA Uncharacterized protein (Fragment) OS=Spongospora subterranea OX=70186 PE=4 SV=1
tr|A0A0H5R6J9|A0A0H5R6J9_9EUKA	tr|A0A0H5R6J9|A0A0H5R6J9_9EUKA	tr|A0A0H5R6J9|A0A0H5R6J9_9EUKA Malate synthase OS=Spongospora subterranea OX=70186 PE=3 SV=1
tr|A0A0H5R6D4|A0A0H5R6D4_9EUKA	tr|A0A0H5R6D4|A0A0H5R6D4_9EUKA	tr|A0A0H5R6D4|A0A0H5R6D4_9EUKA 3-hydroxyisobutyrate dehydrogenase (Fragment) OS=Spongospora subterranea OX=70186 PE=3 SV=1
tr|A0A0H5R4R9|A0A0H5R4R9_9EUKA	tr|A0A0H5R4R9|A0A0H5R4R9_9EUKA	tr|A0A0H5R4R9|A0A0H5R4R9_9EUKA Uncharacterized protein OS=Spongospora subterranea OX=70186 PE=4 SV=1
tr|A0A0H5RMV1|A0A0H5RMV1_9EUKA	tr|A0A0H5RMV1|A0A0H5RMV1_9EUKA	tr|A0A0H5RMV1|A0A0H5RMV1_9EUKA Uncharacterized protein (Fragment) OS=Spongospora subterranea OX=70186 PE=4 SV=1
tr|A0A0H5R820|A0A0H5R820_9EUKA	tr|A0A0H5R820|A0A0H5R820_9EUKA	tr|A0A0H5R820|A0A0H5R820_9EUKA Uncharacterized protein (Fragment) OS=Spongospora subterranea OX=70186 PE=4 SV=1
tr|A0A0H5QGA5|A0A0H5QGA5_9EUKA	tr|A0A0H5QGA5|A0A0H5QGA5_9EUKA	tr|A0A0H5QGA5|A0A0H5QGA5_9EUKA S-(hydroxymethyl)glutathione dehydrogenase (Fragment) OS=Spongospora subterranea OX=70186 PE=3 SV=1
tr|A0A0H5QQ21|A0A0H5QQ21_9EUKA	tr|A0A0H5QQ21|A0A0H5QQ21_9EUKA	tr|A0A0H5QQ21|A0A0H5QQ21_9EUKA Uncharacterized protein (Fragment) OS=Spongospora subterranea OX=70186 PE=4 SV=1
tr|A0A0H5R031|A0A0H5R031_9EUKA;tr|A0A0H5QGN1|A0A0H5QGN1_9EUKA	tr|A0A0H5R031|A0A0H5R031_9EUKA;tr|A0A0H5QGN1|A0A0H5QGN1_9EUKA	tr|A0A0H5R031|A0A0H5R031_9EUKA Uncharacterized protein (Fragment) OS=Spongospora subterranea OX=70186 PE=3 SV=1;tr|A0A0H5QGN1|A0A0H5QGN1_9EUKA Uncharacterized protein (Fragment) OS=Spongospora subterranea OX=70186 PE=3 SV=1
tr|A0A0H5RAR6|A0A0H5RAR6_9EUKA	tr|A0A0H5RAR6|A0A0H5RAR6_9EUKA	tr|A0A0H5RAR6|A0A0H5RAR6_9EUKA Sulfhydryl oxidase OS=Spongospora subterranea OX=70186 PE=4 SV=1
tr|A0A0H5R685|A0A0H5R685_9EUKA	tr|A0A0H5R685|A0A0H5R685_9EUKA	tr|A0A0H5R685|A0A0H5R685_9EUKA Uncharacterized protein OS=Spongospora subterranea OX=70186 PE=4 SV=1
tr|A0A0H5R5I2|A0A0H5R5I2_9EUKA	tr|A0A0H5R5I2|A0A0H5R5I2_9EUKA	tr|A0A0H5R5I2|A0A0H5R5I2_9EUKA Citrate synthase OS=Spongospora subterranea OX=70186 PE=3 SV=1
tr|A0A0H5RBQ4|A0A0H5RBQ4_9EUKA	tr|A0A0H5RBQ4|A0A0H5RBQ4_9EUKA	tr|A0A0H5RBQ4|A0A0H5RBQ4_9EUKA Uncharacterized protein OS=Spongospora subterranea OX=70186 PE=4 SV=1
tr|A0A0H5QKT6|A0A0H5QKT6_9EUKA	tr|A0A0H5QKT6|A0A0H5QKT6_9EUKA	tr|A0A0H5QKT6|A0A0H5QKT6_9EUKA Uncharacterized protein OS=Spongospora subterranea OX=70186 PE=3 SV=1
tr|A0A0H5RSY0|A0A0H5RSY0_9EUKA	tr|A0A0H5RSY0|A0A0H5RSY0_9EUKA	tr|A0A0H5RSY0|A0A0H5RSY0_9EUKA Uncharacterized protein OS=Spongospora subterranea OX=70186 PE=4 SV=1
tr|A0A0H5QH77|A0A0H5QH77_9EUKA;tr|A0A0H5QJ75|A0A0H5QJ75_9EUKA	tr|A0A0H5QH77|A0A0H5QH77_9EUKA;tr|A0A0H5QJ75|A0A0H5QJ75_9EUKA	tr|A0A0H5QH77|A0A0H5QH77_9EUKA Uncharacterized protein (Fragment) OS=Spongospora subterranea OX=70186 PE=4 SV=1;tr|A0A0H5QJ75|A0A0H5QJ75_9EUKA Uncharacterized protein (Fragment) OS=Spongospora subterranea OX=70186 PE=4 SV=1
tr|A0A0H5QJA3|A0A0H5QJA3_9EUKA	tr|A0A0H5QJA3|A0A0H5QJA3_9EUKA	tr|A0A0H5QJA3|A0A0H5QJA3_9EUKA Uncharacterized protein OS=Spongospora subterranea OX=70186 PE=4 SV=1
tr|A0A0H5R602|A0A0H5R602_9EUKA	tr|A0A0H5R602|A0A0H5R602_9EUKA	tr|A0A0H5R602|A0A0H5R602_9EUKA Transmembrane 9 superfamily member OS=Spongospora subterranea OX=70186 PE=3 SV=1
tr|A0A0H5R551|A0A0H5R551_9EUKA	tr|A0A0H5R551|A0A0H5R551_9EUKA	tr|A0A0H5R551|A0A0H5R551_9EUKA Vacuolar protein sorting-associated protein 29 OS=Spongospora subterranea OX=70186 PE=3 SV=1
tr|A0A0H5R6G0|A0A0H5R6G0_9EUKA	tr|A0A0H5R6G0|A0A0H5R6G0_9EUKA	tr|A0A0H5R6G0|A0A0H5R6G0_9EUKA Uncharacterized protein (Fragment) OS=Spongospora subterranea OX=70186 PE=4 SV=1
tr|A0A0H5QHI0|A0A0H5QHI0_9EUKA	tr|A0A0H5QHI0|A0A0H5QHI0_9EUKA	tr|A0A0H5QHI0|A0A0H5QHI0_9EUKA Uncharacterized protein (Fragment) OS=Spongospora subterranea OX=70186 PE=3 SV=1
tr|A0A0H5R6K5|A0A0H5R6K5_9EUKA	tr|A0A0H5R6K5|A0A0H5R6K5_9EUKA	tr|A0A0H5R6K5|A0A0H5R6K5_9EUKA Uncharacterized protein OS=Spongospora subterranea OX=70186 PE=4 SV=1
tr|A0A0H5R2Q1|A0A0H5R2Q1_9EUKA;tr|A0A0H5RIG8|A0A0H5RIG8_9EUKA	tr|A0A0H5R2Q1|A0A0H5R2Q1_9EUKA;tr|A0A0H5RIG8|A0A0H5RIG8_9EUKA	tr|A0A0H5R2Q1|A0A0H5R2Q1_9EUKA Uncharacterized protein OS=Spongospora subterranea OX=70186 PE=3 SV=1;tr|A0A0H5RIG8|A0A0H5RIG8_9EUKA Uncharacterized protein (Fragment) OS=Spongospora subterranea OX=70186 PE=3 SV=1
tr|A0A096XTW9|A0A096XTW9_9EUKA	tr|A0A096XTW9|A0A096XTW9_9EUKA	tr|A0A096XTW9|A0A096XTW9_9EUKA Cytochrome c oxidase subunit 2 OS=Spongospora subterranea OX=70186 GN=cox2 PE=3 SV=1
tr|A0A0H5R4T8|A0A0H5R4T8_9EUKA	tr|A0A0H5R4T8|A0A0H5R4T8_9EUKA	tr|A0A0H5R4T8|A0A0H5R4T8_9EUKA Uncharacterized protein OS=Spongospora subterranea OX=70186 PE=3 SV=1
tr|A0A0H5QM66|A0A0H5QM66_9EUKA	tr|A0A0H5QM66|A0A0H5QM66_9EUKA	tr|A0A0H5QM66|A0A0H5QM66_9EUKA Uncharacterized protein OS=Spongospora subterranea OX=70186 PE=3 SV=1
tr|A0A0H5R4T4|A0A0H5R4T4_9EUKA	tr|A0A0H5R4T4|A0A0H5R4T4_9EUKA	tr|A0A0H5R4T4|A0A0H5R4T4_9EUKA Uncharacterized protein OS=Spongospora subterranea OX=70186 PE=4 SV=1
tr|A0A0H5QJ44|A0A0H5QJ44_9EUKA	tr|A0A0H5QJ44|A0A0H5QJ44_9EUKA	tr|A0A0H5QJ44|A0A0H5QJ44_9EUKA Uncharacterized protein (Fragment) OS=Spongospora subterranea OX=70186 PE=4 SV=1
tr|A0A0H5RED2|A0A0H5RED2_9EUKA	tr|A0A0H5RED2|A0A0H5RED2_9EUKA	tr|A0A0H5RED2|A0A0H5RED2_9EUKA Uncharacterized protein (Fragment) OS=Spongospora subterranea OX=70186 PE=4 SV=1
tr|A0A0H5QNJ4|A0A0H5QNJ4_9EUKA;tr|A0A0H5QN37|A0A0H5QN37_9EUKA	tr|A0A0H5QNJ4|A0A0H5QNJ4_9EUKA;tr|A0A0H5QN37|A0A0H5QN37_9EUKA	tr|A0A0H5QNJ4|A0A0H5QNJ4_9EUKA Uncharacterized protein OS=Spongospora subterranea OX=70186 PE=4 SV=1;tr|A0A0H5QN37|A0A0H5QN37_9EUKA Uncharacterized protein OS=Spongospora subterranea OX=70186 PE=4 SV=1
tr|A0A0H5R7W7|A0A0H5R7W7_9EUKA	tr|A0A0H5R7W7|A0A0H5R7W7_9EUKA	tr|A0A0H5R7W7|A0A0H5R7W7_9EUKA Uncharacterized protein (Fragment) OS=Spongospora subterranea OX=70186 PE=3 SV=1
tr|A0A0H5R563|A0A0H5R563_9EUKA	tr|A0A0H5R563|A0A0H5R563_9EUKA	tr|A0A0H5R563|A0A0H5R563_9EUKA Uncharacterized protein OS=Spongospora subterranea OX=70186 PE=4 SV=1
tr|A0A0H5QW54|A0A0H5QW54_9EUKA	tr|A0A0H5QW54|A0A0H5QW54_9EUKA	tr|A0A0H5QW54|A0A0H5QW54_9EUKA Uncharacterized protein OS=Spongospora subterranea OX=70186 PE=4 SV=1
tr|A0A0H5QKR0|A0A0H5QKR0_9EUKA	tr|A0A0H5QKR0|A0A0H5QKR0_9EUKA	tr|A0A0H5QKR0|A0A0H5QKR0_9EUKA Uncharacterized protein (Fragment) OS=Spongospora subterranea OX=70186 PE=4 SV=1
tr|A0A0H5R2B7|A0A0H5R2B7_9EUKA;tr|A0A0H5R2T7|A0A0H5R2T7_9EUKA	tr|A0A0H5R2B7|A0A0H5R2B7_9EUKA	tr|A0A0H5R2B7|A0A0H5R2B7_9EUKA Uncharacterized protein OS=Spongospora subterranea OX=70186 PE=3 SV=1
tr|A0A0H5R932|A0A0H5R932_9EUKA	tr|A0A0H5R932|A0A0H5R932_9EUKA	tr|A0A0H5R932|A0A0H5R932_9EUKA Uncharacterized protein (Fragment) OS=Spongospora subterranea OX=70186 PE=4 SV=1
tr|A0A0H5RK05|A0A0H5RK05_9EUKA;tr|A0A0H5RE09|A0A0H5RE09_9EUKA	tr|A0A0H5RK05|A0A0H5RK05_9EUKA	tr|A0A0H5RK05|A0A0H5RK05_9EUKA Uncharacterized protein OS=Spongospora subterranea OX=70186 PE=4 SV=1
tr|A0A0H5R8Z8|A0A0H5R8Z8_9EUKA	tr|A0A0H5R8Z8|A0A0H5R8Z8_9EUKA	tr|A0A0H5R8Z8|A0A0H5R8Z8_9EUKA Uncharacterized protein OS=Spongospora subterranea OX=70186 PE=4 SV=1
tr|A0A0H5R4Y7|A0A0H5R4Y7_9EUKA	tr|A0A0H5R4Y7|A0A0H5R4Y7_9EUKA	tr|A0A0H5R4Y7|A0A0H5R4Y7_9EUKA Uncharacterized protein (Fragment) OS=Spongospora subterranea OX=70186 PE=4 SV=1
tr|A0A0H5R6D9|A0A0H5R6D9_9EUKA	tr|A0A0H5R6D9|A0A0H5R6D9_9EUKA	tr|A0A0H5R6D9|A0A0H5R6D9_9EUKA Uncharacterized protein OS=Spongospora subterranea OX=70186 PE=4 SV=1
tr|A0A0H5R5G5|A0A0H5R5G5_9EUKA	tr|A0A0H5R5G5|A0A0H5R5G5_9EUKA	tr|A0A0H5R5G5|A0A0H5R5G5_9EUKA Uncharacterized protein (Fragment) OS=Spongospora subterranea OX=70186 PE=3 SV=1
tr|A0A0H5R6W9|A0A0H5R6W9_9EUKA	tr|A0A0H5R6W9|A0A0H5R6W9_9EUKA	tr|A0A0H5R6W9|A0A0H5R6W9_9EUKA Uncharacterized protein (Fragment) OS=Spongospora subterranea OX=70186 PE=3 SV=1
tr|A0A0H5R9K1|A0A0H5R9K1_9EUKA	tr|A0A0H5R9K1|A0A0H5R9K1_9EUKA	tr|A0A0H5R9K1|A0A0H5R9K1_9EUKA Uncharacterized protein OS=Spongospora subterranea OX=70186 PE=4 SV=1
tr|A0A0H5R6J1|A0A0H5R6J1_9EUKA	tr|A0A0H5R6J1|A0A0H5R6J1_9EUKA	tr|A0A0H5R6J1|A0A0H5R6J1_9EUKA Uncharacterized protein (Fragment) OS=Spongospora subterranea OX=70186 PE=4 SV=1
tr|A0A0H5R6J2|A0A0H5R6J2_9EUKA	tr|A0A0H5R6J2|A0A0H5R6J2_9EUKA	tr|A0A0H5R6J2|A0A0H5R6J2_9EUKA Uncharacterized protein (Fragment) OS=Spongospora subterranea OX=70186 PE=3 SV=1
tr|A0A0H5R707|A0A0H5R707_9EUKA	tr|A0A0H5R707|A0A0H5R707_9EUKA	tr|A0A0H5R707|A0A0H5R707_9EUKA Uncharacterized protein (Fragment) OS=Spongospora subterranea OX=70186 PE=4 SV=1
tr|A0A0H5RMX9|A0A0H5RMX9_9EUKA	tr|A0A0H5RMX9|A0A0H5RMX9_9EUKA	tr|A0A0H5RMX9|A0A0H5RMX9_9EUKA Uncharacterized protein OS=Spongospora subterranea OX=70186 PE=3 SV=1
tr|A0A0H5RKH6|A0A0H5RKH6_9EUKA	tr|A0A0H5RKH6|A0A0H5RKH6_9EUKA	tr|A0A0H5RKH6|A0A0H5RKH6_9EUKA Uncharacterized protein (Fragment) OS=Spongospora subterranea OX=70186 PE=3 SV=1
tr|A0A0H5R6G6|A0A0H5R6G6_9EUKA	tr|A0A0H5R6G6|A0A0H5R6G6_9EUKA	tr|A0A0H5R6G6|A0A0H5R6G6_9EUKA Uncharacterized protein (Fragment) OS=Spongospora subterranea OX=70186 PE=4 SV=1
tr|A0A0H5QIB4|A0A0H5QIB4_9EUKA	tr|A0A0H5QIB4|A0A0H5QIB4_9EUKA	tr|A0A0H5QIB4|A0A0H5QIB4_9EUKA Uncharacterized protein OS=Spongospora subterranea OX=70186 PE=4 SV=1
tr|A0A0H5R7C6|A0A0H5R7C6_9EUKA	tr|A0A0H5R7C6|A0A0H5R7C6_9EUKA	tr|A0A0H5R7C6|A0A0H5R7C6_9EUKA Uncharacterized protein OS=Spongospora subterranea OX=70186 PE=4 SV=1
tr|A0A0H5R780|A0A0H5R780_9EUKA	tr|A0A0H5R780|A0A0H5R780_9EUKA	tr|A0A0H5R780|A0A0H5R780_9EUKA Uncharacterized protein OS=Spongospora subterranea OX=70186 PE=4 SV=1
tr|A0A0H5R5F8|A0A0H5R5F8_9EUKA;tr|A0A0H5R654|A0A0H5R654_9EUKA	tr|A0A0H5R5F8|A0A0H5R5F8_9EUKA	tr|A0A0H5R5F8|A0A0H5R5F8_9EUKA Uncharacterized protein OS=Spongospora subterranea OX=70186 PE=3 SV=1
tr|A0A0H5R571|A0A0H5R571_9EUKA	tr|A0A0H5R571|A0A0H5R571_9EUKA	tr|A0A0H5R571|A0A0H5R571_9EUKA Uncharacterized protein OS=Spongospora subterranea OX=70186 PE=4 SV=1
tr|A0A0H5QQ41|A0A0H5QQ41_9EUKA;tr|A0A0H5QMR5|A0A0H5QMR5_9EUKA	tr|A0A0H5QQ41|A0A0H5QQ41_9EUKA	tr|A0A0H5QQ41|A0A0H5QQ41_9EUKA Uncharacterized protein (Fragment) OS=Spongospora subterranea OX=70186 PE=3 SV=1
tr|A0A0H5QHM7|A0A0H5QHM7_9EUKA	tr|A0A0H5QHM7|A0A0H5QHM7_9EUKA	tr|A0A0H5QHM7|A0A0H5QHM7_9EUKA Peptide-methionine (R)-S-oxide reductase (Fragment) OS=Spongospora subterranea OX=70186 PE=3 SV=1
tr|A0A0H5R735|A0A0H5R735_9EUKA	tr|A0A0H5R735|A0A0H5R735_9EUKA	tr|A0A0H5R735|A0A0H5R735_9EUKA Uncharacterized protein OS=Spongospora subterranea OX=70186 PE=4 SV=1
tr|A0A0H5QHP7|A0A0H5QHP7_9EUKA	tr|A0A0H5QHP7|A0A0H5QHP7_9EUKA	tr|A0A0H5QHP7|A0A0H5QHP7_9EUKA Uncharacterized protein (Fragment) OS=Spongospora subterranea OX=70186 PE=4 SV=1
tr|A0A0H5R2A2|A0A0H5R2A2_9EUKA	tr|A0A0H5R2A2|A0A0H5R2A2_9EUKA	tr|A0A0H5R2A2|A0A0H5R2A2_9EUKA Uncharacterized protein OS=Spongospora subterranea OX=70186 PE=4 SV=1
tr|A0A0H5R6P4|A0A0H5R6P4_9EUKA	tr|A0A0H5R6P4|A0A0H5R6P4_9EUKA	tr|A0A0H5R6P4|A0A0H5R6P4_9EUKA Elongation factor Tu (Fragment) OS=Spongospora subterranea OX=70186 PE=3 SV=1
tr|A0A0H5QK34|A0A0H5QK34_9EUKA;tr|A0A0H5QKW8|A0A0H5QKW8_9EUKA	tr|A0A0H5QK34|A0A0H5QK34_9EUKA;tr|A0A0H5QKW8|A0A0H5QKW8_9EUKA	tr|A0A0H5QK34|A0A0H5QK34_9EUKA 6-phosphogluconolactonase (Fragment) OS=Spongospora subterranea OX=70186 PE=3 SV=1;tr|A0A0H5QKW8|A0A0H5QKW8_9EUKA 6-phosphogluconolactonase (Fragment) OS=Spongospora subterranea OX=70186 PE=3 SV=1
tr|A0A0H5RKR4|A0A0H5RKR4_9EUKA	tr|A0A0H5RKR4|A0A0H5RKR4_9EUKA	tr|A0A0H5RKR4|A0A0H5RKR4_9EUKA Uncharacterized protein OS=Spongospora subterranea OX=70186 PE=4 SV=1
tr|A0A0H5R282|A0A0H5R282_9EUKA;tr|A0A0H5QJ02|A0A0H5QJ02_9EUKA	tr|A0A0H5R282|A0A0H5R282_9EUKA;tr|A0A0H5QJ02|A0A0H5QJ02_9EUKA	tr|A0A0H5R282|A0A0H5R282_9EUKA Uncharacterized protein OS=Spongospora subterranea OX=70186 PE=4 SV=1;tr|A0A0H5QJ02|A0A0H5QJ02_9EUKA Uncharacterized protein OS=Spongospora subterranea OX=70186 PE=4 SV=1
tr|A0A0H5R4A9|A0A0H5R4A9_9EUKA	tr|A0A0H5R4A9|A0A0H5R4A9_9EUKA	tr|A0A0H5R4A9|A0A0H5R4A9_9EUKA Uncharacterized protein (Fragment) OS=Spongospora subterranea OX=70186 PE=4 SV=1
tr|A0A0H5R6F2|A0A0H5R6F2_9EUKA	tr|A0A0H5R6F2|A0A0H5R6F2_9EUKA	tr|A0A0H5R6F2|A0A0H5R6F2_9EUKA Uncharacterized protein (Fragment) OS=Spongospora subterranea OX=70186 PE=3 SV=1
tr|A0A0H5RKX9|A0A0H5RKX9_9EUKA	tr|A0A0H5RKX9|A0A0H5RKX9_9EUKA	tr|A0A0H5RKX9|A0A0H5RKX9_9EUKA Uncharacterized protein (Fragment) OS=Spongospora subterranea OX=70186 PE=3 SV=1
tr|A0A0H5RL70|A0A0H5RL70_9EUKA	tr|A0A0H5RL70|A0A0H5RL70_9EUKA	tr|A0A0H5RL70|A0A0H5RL70_9EUKA Uncharacterized protein OS=Spongospora subterranea OX=70186 PE=4 SV=1
tr|A0A0H5R862|A0A0H5R862_9EUKA	tr|A0A0H5R862|A0A0H5R862_9EUKA	tr|A0A0H5R862|A0A0H5R862_9EUKA Uncharacterized protein OS=Spongospora subterranea OX=70186 PE=4 SV=1
tr|A0A0H5R1U5|A0A0H5R1U5_9EUKA	tr|A0A0H5R1U5|A0A0H5R1U5_9EUKA	tr|A0A0H5R1U5|A0A0H5R1U5_9EUKA Uncharacterized protein OS=Spongospora subterranea OX=70186 PE=4 SV=1
tr|A0A0H5R6U6|A0A0H5R6U6_9EUKA	tr|A0A0H5R6U6|A0A0H5R6U6_9EUKA	tr|A0A0H5R6U6|A0A0H5R6U6_9EUKA Uncharacterized protein OS=Spongospora subterranea OX=70186 PE=3 SV=1
tr|A0A0H5QFX0|A0A0H5QFX0_9EUKA	tr|A0A0H5QFX0|A0A0H5QFX0_9EUKA	tr|A0A0H5QFX0|A0A0H5QFX0_9EUKA Uncharacterized protein OS=Spongospora subterranea OX=70186 PE=4 SV=1
tr|A0A0H5QP53|A0A0H5QP53_9EUKA	tr|A0A0H5QP53|A0A0H5QP53_9EUKA	tr|A0A0H5QP53|A0A0H5QP53_9EUKA Uncharacterized protein (Fragment) OS=Spongospora subterranea OX=70186 PE=4 SV=1
tr|A0A0H5RL47|A0A0H5RL47_9EUKA	tr|A0A0H5RL47|A0A0H5RL47_9EUKA	tr|A0A0H5RL47|A0A0H5RL47_9EUKA Autophagy-related protein OS=Spongospora subterranea OX=70186 PE=3 SV=1
tr|A0A0H5REB8|A0A0H5REB8_9EUKA	tr|A0A0H5REB8|A0A0H5REB8_9EUKA	tr|A0A0H5REB8|A0A0H5REB8_9EUKA Uncharacterized protein OS=Spongospora subterranea OX=70186 PE=4 SV=1
tr|A0A0H5R6Z2|A0A0H5R6Z2_9EUKA	tr|A0A0H5R6Z2|A0A0H5R6Z2_9EUKA	tr|A0A0H5R6Z2|A0A0H5R6Z2_9EUKA Uncharacterized protein OS=Spongospora subterranea OX=70186 PE=4 SV=1
tr|A0A0H5QIE6|A0A0H5QIE6_9EUKA;tr|A0A0H5QGK8|A0A0H5QGK8_9EUKA	tr|A0A0H5QIE6|A0A0H5QIE6_9EUKA;tr|A0A0H5QGK8|A0A0H5QGK8_9EUKA	tr|A0A0H5QIE6|A0A0H5QIE6_9EUKA Uncharacterized protein OS=Spongospora subterranea OX=70186 PE=4 SV=1;tr|A0A0H5QGK8|A0A0H5QGK8_9EUKA Uncharacterized protein OS=Spongospora subterranea OX=70186 PE=4 SV=1
tr|A0A0H5RGF1|A0A0H5RGF1_9EUKA	tr|A0A0H5RGF1|A0A0H5RGF1_9EUKA	tr|A0A0H5RGF1|A0A0H5RGF1_9EUKA Uncharacterized protein (Fragment) OS=Spongospora subterranea OX=70186 PE=4 SV=1
tr|A0A0H5RK55|A0A0H5RK55_9EUKA	tr|A0A0H5RK55|A0A0H5RK55_9EUKA	tr|A0A0H5RK55|A0A0H5RK55_9EUKA Uncharacterized protein OS=Spongospora subterranea OX=70186 PE=4 SV=1
tr|A0A0H5RQE3|A0A0H5RQE3_9EUKA	tr|A0A0H5RQE3|A0A0H5RQE3_9EUKA	tr|A0A0H5RQE3|A0A0H5RQE3_9EUKA Uncharacterized protein OS=Spongospora subterranea OX=70186 PE=4 SV=1
tr|A0A0H5QI93|A0A0H5QI93_9EUKA;tr|A0A0H5R7E5|A0A0H5R7E5_9EUKA	tr|A0A0H5QI93|A0A0H5QI93_9EUKA	tr|A0A0H5QI93|A0A0H5QI93_9EUKA Uncharacterized protein (Fragment) OS=Spongospora subterranea OX=70186 PE=3 SV=1
tr|A0A0H5RBZ1|A0A0H5RBZ1_9EUKA	tr|A0A0H5RBZ1|A0A0H5RBZ1_9EUKA	tr|A0A0H5RBZ1|A0A0H5RBZ1_9EUKA Uncharacterized protein OS=Spongospora subterranea OX=70186 PE=4 SV=1
tr|A0A0H5RTQ6|A0A0H5RTQ6_9EUKA	tr|A0A0H5RTQ6|A0A0H5RTQ6_9EUKA	tr|A0A0H5RTQ6|A0A0H5RTQ6_9EUKA Uncharacterized protein (Fragment) OS=Spongospora subterranea OX=70186 PE=4 SV=1
tr|A0A0H5QJ85|A0A0H5QJ85_9EUKA	tr|A0A0H5QJ85|A0A0H5QJ85_9EUKA	tr|A0A0H5QJ85|A0A0H5QJ85_9EUKA Uncharacterized protein (Fragment) OS=Spongospora subterranea OX=70186 PE=4 SV=1
tr|A0A0H5R9P2|A0A0H5R9P2_9EUKA	tr|A0A0H5R9P2|A0A0H5R9P2_9EUKA	tr|A0A0H5R9P2|A0A0H5R9P2_9EUKA Uncharacterized protein (Fragment) OS=Spongospora subterranea OX=70186 PE=4 SV=1
tr|A0A0H5RKT8|A0A0H5RKT8_9EUKA	tr|A0A0H5RKT8|A0A0H5RKT8_9EUKA	tr|A0A0H5RKT8|A0A0H5RKT8_9EUKA Uncharacterized protein OS=Spongospora subterranea OX=70186 PE=4 SV=1
tr|A0A0H5R6U1|A0A0H5R6U1_9EUKA	tr|A0A0H5R6U1|A0A0H5R6U1_9EUKA	tr|A0A0H5R6U1|A0A0H5R6U1_9EUKA Uncharacterized protein OS=Spongospora subterranea OX=70186 PE=3 SV=1
tr|A0A0H5RAQ2|A0A0H5RAQ2_9EUKA	tr|A0A0H5RAQ2|A0A0H5RAQ2_9EUKA	tr|A0A0H5RAQ2|A0A0H5RAQ2_9EUKA Ubiquitinyl hydrolase 1 OS=Spongospora subterranea OX=70186 PE=3 SV=1
tr|A0A0H5R5S7|A0A0H5R5S7_9EUKA	tr|A0A0H5R5S7|A0A0H5R5S7_9EUKA	tr|A0A0H5R5S7|A0A0H5R5S7_9EUKA Uncharacterized protein OS=Spongospora subterranea OX=70186 PE=4 SV=1
tr|A0A0H5QIJ9|A0A0H5QIJ9_9EUKA;tr|A0A0H5QKQ9|A0A0H5QKQ9_9EUKA	tr|A0A0H5QIJ9|A0A0H5QIJ9_9EUKA;tr|A0A0H5QKQ9|A0A0H5QKQ9_9EUKA	tr|A0A0H5QIJ9|A0A0H5QIJ9_9EUKA Succinate--CoA ligase [ADP-forming] subunit beta, mitochondrial OS=Spongospora subterranea OX=70186 PE=3 SV=1;tr|A0A0H5QKQ9|A0A0H5QKQ9_9EUKA Uncharacterized protein OS=Spongospora subterranea OX=70186 PE=4 SV=1
tr|A0A0H5R5M1|A0A0H5R5M1_9EUKA	tr|A0A0H5R5M1|A0A0H5R5M1_9EUKA	tr|A0A0H5R5M1|A0A0H5R5M1_9EUKA Uncharacterized protein OS=Spongospora subterranea OX=70186 PE=4 SV=1
tr|A0A0H5R5M6|A0A0H5R5M6_9EUKA	tr|A0A0H5R5M6|A0A0H5R5M6_9EUKA	tr|A0A0H5R5M6|A0A0H5R5M6_9EUKA Uncharacterized protein OS=Spongospora subterranea OX=70186 PE=4 SV=1
tr|A0A0H5RCL2|A0A0H5RCL2_9EUKA	tr|A0A0H5RCL2|A0A0H5RCL2_9EUKA	tr|A0A0H5RCL2|A0A0H5RCL2_9EUKA Uncharacterized protein OS=Spongospora subterranea OX=70186 PE=4 SV=1
tr|A0A0H5RBJ1|A0A0H5RBJ1_9EUKA	tr|A0A0H5RBJ1|A0A0H5RBJ1_9EUKA	tr|A0A0H5RBJ1|A0A0H5RBJ1_9EUKA Uncharacterized protein OS=Spongospora subterranea OX=70186 PE=4 SV=1
tr|A0A0H5RS28|A0A0H5RS28_9EUKA	tr|A0A0H5RS28|A0A0H5RS28_9EUKA	tr|A0A0H5RS28|A0A0H5RS28_9EUKA Uncharacterized protein OS=Spongospora subterranea OX=70186 PE=4 SV=1
tr|A0A0H5RKJ6|A0A0H5RKJ6_9EUKA	tr|A0A0H5RKJ6|A0A0H5RKJ6_9EUKA	tr|A0A0H5RKJ6|A0A0H5RKJ6_9EUKA Uncharacterized protein OS=Spongospora subterranea OX=70186 PE=3 SV=1
tr|A0A0H5QZX0|A0A0H5QZX0_9EUKA;tr|A0A0H5QHI4|A0A0H5QHI4_9EUKA;tr|A0A0H5QGE8|A0A0H5QGE8_9EUKA	tr|A0A0H5QZX0|A0A0H5QZX0_9EUKA;tr|A0A0H5QHI4|A0A0H5QHI4_9EUKA	tr|A0A0H5QZX0|A0A0H5QZX0_9EUKA Uncharacterized protein OS=Spongospora subterranea OX=70186 PE=3 SV=1;tr|A0A0H5QHI4|A0A0H5QHI4_9EUKA Uncharacterized protein OS=Spongospora subterranea OX=70186 PE=3 SV=1
tr|A0A0H5R5C5|A0A0H5R5C5_9EUKA	tr|A0A0H5R5C5|A0A0H5R5C5_9EUKA	tr|A0A0H5R5C5|A0A0H5R5C5_9EUKA Uncharacterized protein OS=Spongospora subterranea OX=70186 PE=4 SV=1
tr|A0A0H5R6C2|A0A0H5R6C2_9EUKA	tr|A0A0H5R6C2|A0A0H5R6C2_9EUKA	tr|A0A0H5R6C2|A0A0H5R6C2_9EUKA Uncharacterized protein OS=Spongospora subterranea OX=70186 PE=3 SV=1
tr|A0A0H5RLH2|A0A0H5RLH2_9EUKA;tr|A0A0H5RC59|A0A0H5RC59_9EUKA	tr|A0A0H5RLH2|A0A0H5RLH2_9EUKA	tr|A0A0H5RLH2|A0A0H5RLH2_9EUKA Uncharacterized protein OS=Spongospora subterranea OX=70186 PE=4 SV=1
tr|A0A0H5R5E9|A0A0H5R5E9_9EUKA	tr|A0A0H5R5E9|A0A0H5R5E9_9EUKA	tr|A0A0H5R5E9|A0A0H5R5E9_9EUKA Uncharacterized protein (Fragment) OS=Spongospora subterranea OX=70186 PE=4 SV=1
tr|A0A0H5R755|A0A0H5R755_9EUKA	tr|A0A0H5R755|A0A0H5R755_9EUKA	tr|A0A0H5R755|A0A0H5R755_9EUKA Uncharacterized protein OS=Spongospora subterranea OX=70186 PE=4 SV=1
tr|A0A0H5QG77|A0A0H5QG77_9EUKA	tr|A0A0H5QG77|A0A0H5QG77_9EUKA	tr|A0A0H5QG77|A0A0H5QG77_9EUKA Uncharacterized protein OS=Spongospora subterranea OX=70186 PE=4 SV=1
tr|A0A0H5R4U2|A0A0H5R4U2_9EUKA	tr|A0A0H5R4U2|A0A0H5R4U2_9EUKA	tr|A0A0H5R4U2|A0A0H5R4U2_9EUKA Glucosamine-6-phosphate isomerase OS=Spongospora subterranea OX=70186 PE=3 SV=1
tr|A0A0H5RA96|A0A0H5RA96_9EUKA;tr|A0A0H5RFS3|A0A0H5RFS3_9EUKA	tr|A0A0H5RA96|A0A0H5RA96_9EUKA;tr|A0A0H5RFS3|A0A0H5RFS3_9EUKA	tr|A0A0H5RA96|A0A0H5RA96_9EUKA Uncharacterized protein OS=Spongospora subterranea OX=70186 PE=4 SV=1;tr|A0A0H5RFS3|A0A0H5RFS3_9EUKA Uncharacterized protein (Fragment) OS=Spongospora subterranea OX=70186 PE=4 SV=1
tr|A0A0H5R5T9|A0A0H5R5T9_9EUKA	tr|A0A0H5R5T9|A0A0H5R5T9_9EUKA	tr|A0A0H5R5T9|A0A0H5R5T9_9EUKA Uncharacterized protein (Fragment) OS=Spongospora subterranea OX=70186 PE=4 SV=1
tr|A0A0H5R4G8|A0A0H5R4G8_9EUKA	tr|A0A0H5R4G8|A0A0H5R4G8_9EUKA	tr|A0A0H5R4G8|A0A0H5R4G8_9EUKA Uncharacterized protein OS=Spongospora subterranea OX=70186 PE=3 SV=1
tr|A0A0H5R681|A0A0H5R681_9EUKA	tr|A0A0H5R681|A0A0H5R681_9EUKA	tr|A0A0H5R681|A0A0H5R681_9EUKA Uncharacterized protein OS=Spongospora subterranea OX=70186 PE=4 SV=1
tr|A0A0H5R8F2|A0A0H5R8F2_9EUKA	tr|A0A0H5R8F2|A0A0H5R8F2_9EUKA	tr|A0A0H5R8F2|A0A0H5R8F2_9EUKA Dolichol-phosphate mannosyltransferase subunit 1 (Fragment) OS=Spongospora subterranea OX=70186 PE=3 SV=1
tr|A0A0H5QRG6|A0A0H5QRG6_9EUKA	tr|A0A0H5QRG6|A0A0H5QRG6_9EUKA	tr|A0A0H5QRG6|A0A0H5QRG6_9EUKA Glutamine-dependent NAD(+) synthetase OS=Spongospora subterranea OX=70186 PE=3 SV=1
tr|A0A0H5R7Y5|A0A0H5R7Y5_9EUKA	tr|A0A0H5R7Y5|A0A0H5R7Y5_9EUKA	tr|A0A0H5R7Y5|A0A0H5R7Y5_9EUKA Uncharacterized protein (Fragment) OS=Spongospora subterranea OX=70186 PE=4 SV=1
tr|A0A0H5RKY3|A0A0H5RKY3_9EUKA	tr|A0A0H5RKY3|A0A0H5RKY3_9EUKA	tr|A0A0H5RKY3|A0A0H5RKY3_9EUKA Uncharacterized protein (Fragment) OS=Spongospora subterranea OX=70186 PE=4 SV=1
tr|A0A0H5R8X3|A0A0H5R8X3_9EUKA	tr|A0A0H5R8X3|A0A0H5R8X3_9EUKA	tr|A0A0H5R8X3|A0A0H5R8X3_9EUKA Uncharacterized protein OS=Spongospora subterranea OX=70186 PE=4 SV=1
tr|A0A0H5R549|A0A0H5R549_9EUKA	tr|A0A0H5R549|A0A0H5R549_9EUKA	tr|A0A0H5R549|A0A0H5R549_9EUKA Proteasome subunit beta OS=Spongospora subterranea OX=70186 PE=3 SV=1
tr|A0A0H5QQJ8|A0A0H5QQJ8_9EUKA	tr|A0A0H5QQJ8|A0A0H5QQJ8_9EUKA	tr|A0A0H5QQJ8|A0A0H5QQJ8_9EUKA Uncharacterized protein OS=Spongospora subterranea OX=70186 PE=4 SV=1
tr|A0A0H5R5T1|A0A0H5R5T1_9EUKA	tr|A0A0H5R5T1|A0A0H5R5T1_9EUKA	tr|A0A0H5R5T1|A0A0H5R5T1_9EUKA Uncharacterized protein OS=Spongospora subterranea OX=70186 PE=4 SV=1
tr|A0A0H5R4M2|A0A0H5R4M2_9EUKA	tr|A0A0H5R4M2|A0A0H5R4M2_9EUKA	tr|A0A0H5R4M2|A0A0H5R4M2_9EUKA Uncharacterized protein OS=Spongospora subterranea OX=70186 PE=4 SV=1
tr|A0A0H5QKT2|A0A0H5QKT2_9EUKA	tr|A0A0H5QKT2|A0A0H5QKT2_9EUKA	tr|A0A0H5QKT2|A0A0H5QKT2_9EUKA Rab GDP dissociation inhibitor (Fragment) OS=Spongospora subterranea OX=70186 PE=3 SV=1
tr|A0A0H5R4F8|A0A0H5R4F8_9EUKA;tr|A0A0H5QLQ1|A0A0H5QLQ1_9EUKA	tr|A0A0H5R4F8|A0A0H5R4F8_9EUKA;tr|A0A0H5QLQ1|A0A0H5QLQ1_9EUKA	tr|A0A0H5R4F8|A0A0H5R4F8_9EUKA Histone H2A (Fragment) OS=Spongospora subterranea OX=70186 PE=3 SV=1;tr|A0A0H5QLQ1|A0A0H5QLQ1_9EUKA Histone H2A OS=Spongospora subterranea OX=70186 PE=3 SV=1
tr|A0A0H5R3S0|A0A0H5R3S0_9EUKA	tr|A0A0H5R3S0|A0A0H5R3S0_9EUKA	tr|A0A0H5R3S0|A0A0H5R3S0_9EUKA Uncharacterized protein (Fragment) OS=Spongospora subterranea OX=70186 PE=3 SV=1
tr|A0A0H5RKZ1|A0A0H5RKZ1_9EUKA	tr|A0A0H5RKZ1|A0A0H5RKZ1_9EUKA	tr|A0A0H5RKZ1|A0A0H5RKZ1_9EUKA Uncharacterized protein OS=Spongospora subterranea OX=70186 PE=4 SV=1
tr|A0A0H5QNZ2|A0A0H5QNZ2_9EUKA	tr|A0A0H5QNZ2|A0A0H5QNZ2_9EUKA	tr|A0A0H5QNZ2|A0A0H5QNZ2_9EUKA Uncharacterized protein OS=Spongospora subterranea OX=70186 PE=4 SV=1
tr|A0A0H5R590|A0A0H5R590_9EUKA	tr|A0A0H5R590|A0A0H5R590_9EUKA	tr|A0A0H5R590|A0A0H5R590_9EUKA Uncharacterized protein (Fragment) OS=Spongospora subterranea OX=70186 PE=3 SV=1
tr|A0A0H5REP0|A0A0H5REP0_9EUKA	tr|A0A0H5REP0|A0A0H5REP0_9EUKA	tr|A0A0H5REP0|A0A0H5REP0_9EUKA Uncharacterized protein (Fragment) OS=Spongospora subterranea OX=70186 PE=4 SV=1
tr|A0A0H5RU85|A0A0H5RU85_9EUKA;tr|A0A0H5QWG6|A0A0H5QWG6_9EUKA	tr|A0A0H5RU85|A0A0H5RU85_9EUKA;tr|A0A0H5QWG6|A0A0H5QWG6_9EUKA	tr|A0A0H5RU85|A0A0H5RU85_9EUKA Uncharacterized protein OS=Spongospora subterranea OX=70186 PE=4 SV=1;tr|A0A0H5QWG6|A0A0H5QWG6_9EUKA Uncharacterized protein OS=Spongospora subterranea OX=70186 PE=4 SV=1
tr|A0A0H5QX57|A0A0H5QX57_9EUKA	tr|A0A0H5QX57|A0A0H5QX57_9EUKA	tr|A0A0H5QX57|A0A0H5QX57_9EUKA Uncharacterized protein OS=Spongospora subterranea OX=70186 PE=4 SV=1
tr|A0A0H5RM91|A0A0H5RM91_9EUKA	tr|A0A0H5RM91|A0A0H5RM91_9EUKA	tr|A0A0H5RM91|A0A0H5RM91_9EUKA Uncharacterized protein (Fragment) OS=Spongospora subterranea OX=70186 PE=4 SV=1
tr|A0A0H5R525|A0A0H5R525_9EUKA	tr|A0A0H5R525|A0A0H5R525_9EUKA	tr|A0A0H5R525|A0A0H5R525_9EUKA Uncharacterized protein (Fragment) OS=Spongospora subterranea OX=70186 PE=4 SV=1
tr|A0A0H5QLU4|A0A0H5QLU4_9EUKA	tr|A0A0H5QLU4|A0A0H5QLU4_9EUKA	tr|A0A0H5QLU4|A0A0H5QLU4_9EUKA Uncharacterized protein (Fragment) OS=Spongospora subterranea OX=70186 PE=4 SV=1
tr|A0A0H5QJT1|A0A0H5QJT1_9EUKA	tr|A0A0H5QJT1|A0A0H5QJT1_9EUKA	tr|A0A0H5QJT1|A0A0H5QJT1_9EUKA Uncharacterized protein OS=Spongospora subterranea OX=70186 PE=4 SV=1
tr|A0A0H5RFI9|A0A0H5RFI9_9EUKA	tr|A0A0H5RFI9|A0A0H5RFI9_9EUKA	tr|A0A0H5RFI9|A0A0H5RFI9_9EUKA Uncharacterized protein (Fragment) OS=Spongospora subterranea OX=70186 PE=4 SV=1
tr|A0A0H5R519|A0A0H5R519_9EUKA	tr|A0A0H5R519|A0A0H5R519_9EUKA	tr|A0A0H5R519|A0A0H5R519_9EUKA Uncharacterized protein OS=Spongospora subterranea OX=70186 PE=3 SV=1
tr|A0A0H5RK69|A0A0H5RK69_9EUKA	tr|A0A0H5RK69|A0A0H5RK69_9EUKA	tr|A0A0H5RK69|A0A0H5RK69_9EUKA Uncharacterized protein OS=Spongospora subterranea OX=70186 PE=4 SV=1
tr|A0A0H5RL60|A0A0H5RL60_9EUKA	tr|A0A0H5RL60|A0A0H5RL60_9EUKA	tr|A0A0H5RL60|A0A0H5RL60_9EUKA Uncharacterized protein (Fragment) OS=Spongospora subterranea OX=70186 PE=4 SV=1
tr|A0A0H5QTJ7|A0A0H5QTJ7_9EUKA	tr|A0A0H5QTJ7|A0A0H5QTJ7_9EUKA	tr|A0A0H5QTJ7|A0A0H5QTJ7_9EUKA Uncharacterized protein (Fragment) OS=Spongospora subterranea OX=70186 PE=3 SV=1
tr|A0A0H5RS16|A0A0H5RS16_9EUKA	tr|A0A0H5RS16|A0A0H5RS16_9EUKA	tr|A0A0H5RS16|A0A0H5RS16_9EUKA Uncharacterized protein (Fragment) OS=Spongospora subterranea OX=70186 PE=4 SV=1
tr|A0A0H5R7Y9|A0A0H5R7Y9_9EUKA	tr|A0A0H5R7Y9|A0A0H5R7Y9_9EUKA	tr|A0A0H5R7Y9|A0A0H5R7Y9_9EUKA Uncharacterized protein (Fragment) OS=Spongospora subterranea OX=70186 PE=3 SV=1
tr|A0A0H5QHM1|A0A0H5QHM1_9EUKA;tr|A0A0H5QGQ7|A0A0H5QGQ7_9EUKA;tr|A0A0H5QIL3|A0A0H5QIL3_9EUKA	tr|A0A0H5QHM1|A0A0H5QHM1_9EUKA;tr|A0A0H5QGQ7|A0A0H5QGQ7_9EUKA	tr|A0A0H5QHM1|A0A0H5QHM1_9EUKA Uncharacterized protein (Fragment) OS=Spongospora subterranea OX=70186 PE=4 SV=1;tr|A0A0H5QGQ7|A0A0H5QGQ7_9EUKA Uncharacterized protein OS=Spongospora subterranea OX=70186 PE=4 SV=1
tr|A0A0H5RA78|A0A0H5RA78_9EUKA	tr|A0A0H5RA78|A0A0H5RA78_9EUKA	tr|A0A0H5RA78|A0A0H5RA78_9EUKA Uncharacterized protein (Fragment) OS=Spongospora subterranea OX=70186 PE=4 SV=1
tr|A0A0H5QI26|A0A0H5QI26_9EUKA;tr|A0A0H5QJ03|A0A0H5QJ03_9EUKA;tr|A0A0H5QJW8|A0A0H5QJW8_9EUKA	tr|A0A0H5QI26|A0A0H5QI26_9EUKA;tr|A0A0H5QJ03|A0A0H5QJ03_9EUKA	tr|A0A0H5QI26|A0A0H5QI26_9EUKA Uncharacterized protein (Fragment) OS=Spongospora subterranea OX=70186 PE=4 SV=1;tr|A0A0H5QJ03|A0A0H5QJ03_9EUKA Uncharacterized protein OS=Spongospora subterranea OX=70186 PE=4 SV=1
tr|A0A0H5R6N1|A0A0H5R6N1_9EUKA	tr|A0A0H5R6N1|A0A0H5R6N1_9EUKA	tr|A0A0H5R6N1|A0A0H5R6N1_9EUKA Uncharacterized protein OS=Spongospora subterranea OX=70186 PE=4 SV=1
tr|A0A0H5QK97|A0A0H5QK97_9EUKA	tr|A0A0H5QK97|A0A0H5QK97_9EUKA	tr|A0A0H5QK97|A0A0H5QK97_9EUKA Uncharacterized protein OS=Spongospora subterranea OX=70186 PE=4 SV=1
tr|A0A0H5QUS4|A0A0H5QUS4_9EUKA	tr|A0A0H5QUS4|A0A0H5QUS4_9EUKA	tr|A0A0H5QUS4|A0A0H5QUS4_9EUKA Uncharacterized protein OS=Spongospora subterranea OX=70186 PE=3 SV=1
tr|A0A0H5R734|A0A0H5R734_9EUKA	tr|A0A0H5R734|A0A0H5R734_9EUKA	tr|A0A0H5R734|A0A0H5R734_9EUKA Uncharacterized protein OS=Spongospora subterranea OX=70186 PE=3 SV=1
tr|A0A0H5R2S4|A0A0H5R2S4_9EUKA	tr|A0A0H5R2S4|A0A0H5R2S4_9EUKA	tr|A0A0H5R2S4|A0A0H5R2S4_9EUKA Uncharacterized protein OS=Spongospora subterranea OX=70186 PE=4 SV=1
tr|A0A0H5RN31|A0A0H5RN31_9EUKA;tr|A0A0H5RD37|A0A0H5RD37_9EUKA	tr|A0A0H5RN31|A0A0H5RN31_9EUKA;tr|A0A0H5RD37|A0A0H5RD37_9EUKA	tr|A0A0H5RN31|A0A0H5RN31_9EUKA Uncharacterized protein OS=Spongospora subterranea OX=70186 PE=3 SV=1;tr|A0A0H5RD37|A0A0H5RD37_9EUKA Uncharacterized protein OS=Spongospora subterranea OX=70186 PE=4 SV=1
tr|A0A0H5QPS0|A0A0H5QPS0_9EUKA;tr|A0A0H5QP60|A0A0H5QP60_9EUKA;tr|A0A0H5QN26|A0A0H5QN26_9EUKA	tr|A0A0H5QPS0|A0A0H5QPS0_9EUKA;tr|A0A0H5QP60|A0A0H5QP60_9EUKA;tr|A0A0H5QN26|A0A0H5QN26_9EUKA	tr|A0A0H5QPS0|A0A0H5QPS0_9EUKA Uncharacterized protein OS=Spongospora subterranea OX=70186 PE=4 SV=1;tr|A0A0H5QP60|A0A0H5QP60_9EUKA Uncharacterized protein OS=Spongospora subterranea OX=70186 PE=4 SV=1;tr|A0A0H5QN26|A0A0H5QN26_9EUKA Uncharacterized protein
tr|A0A0H5QFK2|A0A0H5QFK2_9EUKA;tr|A0A0H5QHB9|A0A0H5QHB9_9EUKA	tr|A0A0H5QFK2|A0A0H5QFK2_9EUKA;tr|A0A0H5QHB9|A0A0H5QHB9_9EUKA	tr|A0A0H5QFK2|A0A0H5QFK2_9EUKA Uncharacterized protein (Fragment) OS=Spongospora subterranea OX=70186 PE=4 SV=1;tr|A0A0H5QHB9|A0A0H5QHB9_9EUKA Uncharacterized protein OS=Spongospora subterranea OX=70186 PE=4 SV=1
tr|A0A0H5R670|A0A0H5R670_9EUKA	tr|A0A0H5R670|A0A0H5R670_9EUKA	tr|A0A0H5R670|A0A0H5R670_9EUKA Uncharacterized protein OS=Spongospora subterranea OX=70186 PE=3 SV=1
tr|A0A0H5QHY2|A0A0H5QHY2_9EUKA	tr|A0A0H5QHY2|A0A0H5QHY2_9EUKA	tr|A0A0H5QHY2|A0A0H5QHY2_9EUKA Uncharacterized protein OS=Spongospora subterranea OX=70186 PE=4 SV=1
tr|A0A0H5RKQ2|A0A0H5RKQ2_9EUKA	tr|A0A0H5RKQ2|A0A0H5RKQ2_9EUKA	tr|A0A0H5RKQ2|A0A0H5RKQ2_9EUKA Dolichyl-diphosphooligosaccharide--protein glycosyltransferase 48 kDa subunit (Fragment) OS=Spongospora subterranea OX=70186 PE=3 SV=1
tr|A0A0H5R682|A0A0H5R682_9EUKA	tr|A0A0H5R682|A0A0H5R682_9EUKA	tr|A0A0H5R682|A0A0H5R682_9EUKA Uncharacterized protein (Fragment) OS=Spongospora subterranea OX=70186 PE=4 SV=1
tr|A0A0H5R5U6|A0A0H5R5U6_9EUKA	tr|A0A0H5R5U6|A0A0H5R5U6_9EUKA	tr|A0A0H5R5U6|A0A0H5R5U6_9EUKA Uncharacterized protein (Fragment) OS=Spongospora subterranea OX=70186 PE=4 SV=1
tr|A0A0H5R4F1|A0A0H5R4F1_9EUKA	tr|A0A0H5R4F1|A0A0H5R4F1_9EUKA	tr|A0A0H5R4F1|A0A0H5R4F1_9EUKA NADH dehydrogenase [ubiquinone] 1 alpha subcomplex subunit 12 OS=Spongospora subterranea OX=70186 PE=3 SV=1
tr|A0A0H5R5S3|A0A0H5R5S3_9EUKA	tr|A0A0H5R5S3|A0A0H5R5S3_9EUKA	tr|A0A0H5R5S3|A0A0H5R5S3_9EUKA Malate dehydrogenase (Fragment) OS=Spongospora subterranea OX=70186 PE=3 SV=1
tr|A0A0H5RK09|A0A0H5RK09_9EUKA	tr|A0A0H5RK09|A0A0H5RK09_9EUKA	tr|A0A0H5RK09|A0A0H5RK09_9EUKA Uncharacterized protein (Fragment) OS=Spongospora subterranea OX=70186 PE=4 SV=1
tr|A0A0H5RA46|A0A0H5RA46_9EUKA	tr|A0A0H5RA46|A0A0H5RA46_9EUKA	tr|A0A0H5RA46|A0A0H5RA46_9EUKA Uncharacterized protein OS=Spongospora subterranea OX=70186 PE=3 SV=1
tr|A0A0H5R507|A0A0H5R507_9EUKA	tr|A0A0H5R507|A0A0H5R507_9EUKA	tr|A0A0H5R507|A0A0H5R507_9EUKA Uncharacterized protein OS=Spongospora subterranea OX=70186 PE=3 SV=1
tr|A0A0H5R5Z3|A0A0H5R5Z3_9EUKA	tr|A0A0H5R5Z3|A0A0H5R5Z3_9EUKA	tr|A0A0H5R5Z3|A0A0H5R5Z3_9EUKA Uncharacterized protein OS=Spongospora subterranea OX=70186 PE=4 SV=1
tr|Q6SR52|Q6SR52_9EUKA;tr|S5K899|S5K899_9EUKA;tr|S5K894|S5K894_9EUKA;tr|S5K886|S5K886_9EUKA;tr|S5K880|S5K880_9EUKA;tr|S5K2G6|S5K2G6_9EUKA;tr|S5K2G0|S5K2G0_9EUKA;tr|S5K2F6|S5K2F6_9EUKA;tr|S5K2F1|S5K2F1_9EUKA;tr|S5JT12|S5JT12_9EUKA;tr|S5JT03|S5JT03_9EUKA;tr|S5JSZ4|S5JSZ4_9EUKA;tr|S5JSY3|S5JSY3_9EUKA;tr|S5JQI2|S5JQI2_9EUKA;tr|S5JQH6|S5JQH6_9EUKA;tr|S5JQH1|S5JQH1_9EUKA;tr|S5JLM4|S5JLM4_9EUKA;tr|S5JLL…	tr|Q6SR52|Q6SR52_9EUKA;tr|S5K899|S5K899_9EUKA;tr|S5K894|S5K894_9EUKA;tr|S5K886|S5K886_9EUKA;tr|S5K880|S5K880_9EUKA;tr|S5K2G6|S5K2G6_9EUKA;tr|S5K2G0|S5K2G0_9EUKA;tr|S5K2F6|S5K2F6_9EUKA;tr|S5K2F1|S5K2F1_9EUKA;tr|S5JT12|S5JT12_9EUKA;tr|S5JT03|S5JT03_9EUKA;tr|S5JSZ4|S5JSZ4_9EUKA;tr|S5JSY3|S5JSY3_9EUKA;tr|S5JQI2|S5JQI2_9EUKA;tr|S5JQH6|S5JQH6_9EUKA;tr|S5JQH1|S5JQH1_9EUKA;tr|S5JLM4|S5JLM4_9EUKA;tr|S5JLL…	tr|Q6SR52|Q6SR52_9EUKA Actin (Fragment) OS=Spongospora subterranea OX=70186 PE=3 SV=1;tr|S5K899|S5K899_9EUKA Actin (Fragment) OS=Spongospora subterranea f. sp. subterranea OX=166267 PE=3 SV=1;tr|S5K894|S5K894_9EUKA Actin (Fragment) OS=Spongospora subterran
tr|A0A0H5R4S7|A0A0H5R4S7_9EUKA	tr|A0A0H5R4S7|A0A0H5R4S7_9EUKA	tr|A0A0H5R4S7|A0A0H5R4S7_9EUKA Uncharacterized protein (Fragment) OS=Spongospora subterranea OX=70186 PE=4 SV=1
tr|A0A0H5RAM6|A0A0H5RAM6_9EUKA	tr|A0A0H5RAM6|A0A0H5RAM6_9EUKA	tr|A0A0H5RAM6|A0A0H5RAM6_9EUKA Uncharacterized protein (Fragment) OS=Spongospora subterranea OX=70186 PE=4 SV=1
tr|A0A0H5RJS9|A0A0H5RJS9_9EUKA	tr|A0A0H5RJS9|A0A0H5RJS9_9EUKA	tr|A0A0H5RJS9|A0A0H5RJS9_9EUKA Proteasome subunit beta OS=Spongospora subterranea OX=70186 PE=3 SV=1
tr|A0A0H5R462|A0A0H5R462_9EUKA	tr|A0A0H5R462|A0A0H5R462_9EUKA	tr|A0A0H5R462|A0A0H5R462_9EUKA Uncharacterized protein OS=Spongospora subterranea OX=70186 PE=4 SV=1
tr|A0A0H5R5D5|A0A0H5R5D5_9EUKA;tr|A0A0H5QQS6|A0A0H5QQS6_9EUKA	tr|A0A0H5R5D5|A0A0H5R5D5_9EUKA;tr|A0A0H5QQS6|A0A0H5QQS6_9EUKA	tr|A0A0H5R5D5|A0A0H5R5D5_9EUKA Uncharacterized protein OS=Spongospora subterranea OX=70186 PE=4 SV=1;tr|A0A0H5QQS6|A0A0H5QQS6_9EUKA Uncharacterized protein (Fragment) OS=Spongospora subterranea OX=70186 PE=4 SV=1
tr|A0A0H5RLX3|A0A0H5RLX3_9EUKA	tr|A0A0H5RLX3|A0A0H5RLX3_9EUKA	tr|A0A0H5RLX3|A0A0H5RLX3_9EUKA Uncharacterized protein (Fragment) OS=Spongospora subterranea OX=70186 PE=4 SV=1
tr|A0A0H5R4Y5|A0A0H5R4Y5_9EUKA	tr|A0A0H5R4Y5|A0A0H5R4Y5_9EUKA	tr|A0A0H5R4Y5|A0A0H5R4Y5_9EUKA Uncharacterized protein OS=Spongospora subterranea OX=70186 PE=4 SV=1
tr|A0A0H5RDZ9|A0A0H5RDZ9_9EUKA	tr|A0A0H5RDZ9|A0A0H5RDZ9_9EUKA	tr|A0A0H5RDZ9|A0A0H5RDZ9_9EUKA Uncharacterized protein (Fragment) OS=Spongospora subterranea OX=70186 PE=4 SV=1
tr|A0A0H5R5A4|A0A0H5R5A4_9EUKA;tr|A0A0H5RGD1|A0A0H5RGD1_9EUKA	tr|A0A0H5R5A4|A0A0H5R5A4_9EUKA	tr|A0A0H5R5A4|A0A0H5R5A4_9EUKA Uncharacterized protein OS=Spongospora subterranea OX=70186 PE=4 SV=1
tr|A0A0H5R3U4|A0A0H5R3U4_9EUKA	tr|A0A0H5R3U4|A0A0H5R3U4_9EUKA	tr|A0A0H5R3U4|A0A0H5R3U4_9EUKA Uncharacterized protein OS=Spongospora subterranea OX=70186 PE=4 SV=1
tr|A0A0H5RTT2|A0A0H5RTT2_9EUKA	tr|A0A0H5RTT2|A0A0H5RTT2_9EUKA	tr|A0A0H5RTT2|A0A0H5RTT2_9EUKA Uncharacterized protein (Fragment) OS=Spongospora subterranea OX=70186 PE=3 SV=1
tr|A0A0H5R4Z2|A0A0H5R4Z2_9EUKA	tr|A0A0H5R4Z2|A0A0H5R4Z2_9EUKA	tr|A0A0H5R4Z2|A0A0H5R4Z2_9EUKA Uncharacterized protein OS=Spongospora subterranea OX=70186 PE=3 SV=1
tr|A0A0H5RDI7|A0A0H5RDI7_9EUKA;tr|A0A0H5RE48|A0A0H5RE48_9EUKA	tr|A0A0H5RDI7|A0A0H5RDI7_9EUKA;tr|A0A0H5RE48|A0A0H5RE48_9EUKA	tr|A0A0H5RDI7|A0A0H5RDI7_9EUKA Uncharacterized protein OS=Spongospora subterranea OX=70186 PE=4 SV=1;tr|A0A0H5RE48|A0A0H5RE48_9EUKA Uncharacterized protein (Fragment) OS=Spongospora subterranea OX=70186 PE=4 SV=1
tr|A0A0H5QPH1|A0A0H5QPH1_9EUKA	tr|A0A0H5QPH1|A0A0H5QPH1_9EUKA	tr|A0A0H5QPH1|A0A0H5QPH1_9EUKA Uncharacterized protein OS=Spongospora subterranea OX=70186 PE=4 SV=1
tr|A0A0H5RNA8|A0A0H5RNA8_9EUKA	tr|A0A0H5RNA8|A0A0H5RNA8_9EUKA	tr|A0A0H5RNA8|A0A0H5RNA8_9EUKA Uncharacterized protein (Fragment) OS=Spongospora subterranea OX=70186 PE=4 SV=1
tr|A0A096XTX9|A0A096XTX9_9EUKA;tr|A0A0H5QRL0|A0A0H5QRL0_9EUKA	tr|A0A096XTX9|A0A096XTX9_9EUKA;tr|A0A0H5QRL0|A0A0H5QRL0_9EUKA	tr|A0A096XTX9|A0A096XTX9_9EUKA NADH dehydrogenase subunit 7 OS=Spongospora subterranea OX=70186 GN=nad7 PE=3 SV=1;tr|A0A0H5QRL0|A0A0H5QRL0_9EUKA Uncharacterized protein (Fragment) OS=Spongospora subterranea OX=70186 PE=4 SV=1
tr|A0A0H5R628|A0A0H5R628_9EUKA	tr|A0A0H5R628|A0A0H5R628_9EUKA	tr|A0A0H5R628|A0A0H5R628_9EUKA Uncharacterized protein (Fragment) OS=Spongospora subterranea OX=70186 PE=4 SV=1
tr|A0A0H5R700|A0A0H5R700_9EUKA	tr|A0A0H5R700|A0A0H5R700_9EUKA	tr|A0A0H5R700|A0A0H5R700_9EUKA Uncharacterized protein (Fragment) OS=Spongospora subterranea OX=70186 PE=4 SV=1
tr|A0A0H5RJZ0|A0A0H5RJZ0_9EUKA;tr|A0A0H5RBS8|A0A0H5RBS8_9EUKA	tr|A0A0H5RJZ0|A0A0H5RJZ0_9EUKA;tr|A0A0H5RBS8|A0A0H5RBS8_9EUKA	tr|A0A0H5RJZ0|A0A0H5RJZ0_9EUKA Uncharacterized protein OS=Spongospora subterranea OX=70186 PE=3 SV=1;tr|A0A0H5RBS8|A0A0H5RBS8_9EUKA Uncharacterized protein (Fragment) OS=Spongospora subterranea OX=70186 PE=3 SV=1
tr|A0A0H5R535|A0A0H5R535_9EUKA	tr|A0A0H5R535|A0A0H5R535_9EUKA	tr|A0A0H5R535|A0A0H5R535_9EUKA Uncharacterized protein (Fragment) OS=Spongospora subterranea OX=70186 PE=4 SV=1
tr|A0A0H5QJC3|A0A0H5QJC3_9EUKA;tr|A0A0H5QHB6|A0A0H5QHB6_9EUKA	tr|A0A0H5QJC3|A0A0H5QJC3_9EUKA;tr|A0A0H5QHB6|A0A0H5QHB6_9EUKA	tr|A0A0H5QJC3|A0A0H5QJC3_9EUKA Uncharacterized protein OS=Spongospora subterranea OX=70186 PE=4 SV=1;tr|A0A0H5QHB6|A0A0H5QHB6_9EUKA Uncharacterized protein OS=Spongospora subterranea OX=70186 PE=4 SV=1
tr|A0A0H5R6F9|A0A0H5R6F9_9EUKA	tr|A0A0H5R6F9|A0A0H5R6F9_9EUKA	tr|A0A0H5R6F9|A0A0H5R6F9_9EUKA Uncharacterized protein OS=Spongospora subterranea OX=70186 PE=4 SV=1
tr|A0A0H5R9G4|A0A0H5R9G4_9EUKA	tr|A0A0H5R9G4|A0A0H5R9G4_9EUKA	tr|A0A0H5R9G4|A0A0H5R9G4_9EUKA Uncharacterized protein OS=Spongospora subterranea OX=70186 PE=3 SV=1
tr|A0A0H5QI42|A0A0H5QI42_9EUKA;tr|A0A0H5QH75|A0A0H5QH75_9EUKA	tr|A0A0H5QI42|A0A0H5QI42_9EUKA;tr|A0A0H5QH75|A0A0H5QH75_9EUKA	tr|A0A0H5QI42|A0A0H5QI42_9EUKA Uncharacterized protein (Fragment) OS=Spongospora subterranea OX=70186 PE=4 SV=1;tr|A0A0H5QH75|A0A0H5QH75_9EUKA Uncharacterized protein OS=Spongospora subterranea OX=70186 PE=4 SV=1
tr|A0A0H5R5Q2|A0A0H5R5Q2_9EUKA	tr|A0A0H5R5Q2|A0A0H5R5Q2_9EUKA	tr|A0A0H5R5Q2|A0A0H5R5Q2_9EUKA Uncharacterized protein OS=Spongospora subterranea OX=70186 PE=4 SV=1
tr|A0A0H5R874|A0A0H5R874_9EUKA	tr|A0A0H5R874|A0A0H5R874_9EUKA	tr|A0A0H5R874|A0A0H5R874_9EUKA Uncharacterized protein (Fragment) OS=Spongospora subterranea OX=70186 PE=3 SV=1
tr|A0A0H5R6H1|A0A0H5R6H1_9EUKA	tr|A0A0H5R6H1|A0A0H5R6H1_9EUKA	tr|A0A0H5R6H1|A0A0H5R6H1_9EUKA Uncharacterized protein OS=Spongospora subterranea OX=70186 PE=4 SV=1
tr|A0A0H5R8P3|A0A0H5R8P3_9EUKA	tr|A0A0H5R8P3|A0A0H5R8P3_9EUKA	tr|A0A0H5R8P3|A0A0H5R8P3_9EUKA Dihydrolipoamide acetyltransferase component of pyruvate dehydrogenase complex (Fragment) OS=Spongospora subterranea OX=70186 PE=3 SV=1
tr|A0A0H5RCK4|A0A0H5RCK4_9EUKA	tr|A0A0H5RCK4|A0A0H5RCK4_9EUKA	tr|A0A0H5RCK4|A0A0H5RCK4_9EUKA Uncharacterized protein OS=Spongospora subterranea OX=70186 PE=3 SV=1
tr|A0A0H5R4D2|A0A0H5R4D2_9EUKA	tr|A0A0H5R4D2|A0A0H5R4D2_9EUKA	tr|A0A0H5R4D2|A0A0H5R4D2_9EUKA Uncharacterized protein (Fragment) OS=Spongospora subterranea OX=70186 PE=4 SV=1
tr|A0A0H5RJD5|A0A0H5RJD5_9EUKA	tr|A0A0H5RJD5|A0A0H5RJD5_9EUKA	tr|A0A0H5RJD5|A0A0H5RJD5_9EUKA Uncharacterized protein (Fragment) OS=Spongospora subterranea OX=70186 PE=3 SV=1
tr|A0A0H5R5R0|A0A0H5R5R0_9EUKA	tr|A0A0H5R5R0|A0A0H5R5R0_9EUKA	tr|A0A0H5R5R0|A0A0H5R5R0_9EUKA Uncharacterized protein OS=Spongospora subterranea OX=70186 PE=4 SV=1
tr|A0A0H5QJ40|A0A0H5QJ40_9EUKA;tr|A0A0H5QJE7|A0A0H5QJE7_9EUKA;tr|A0A0H5R2L1|A0A0H5R2L1_9EUKA	tr|A0A0H5QJ40|A0A0H5QJ40_9EUKA;tr|A0A0H5QJE7|A0A0H5QJE7_9EUKA	tr|A0A0H5QJ40|A0A0H5QJ40_9EUKA Uncharacterized protein OS=Spongospora subterranea OX=70186 PE=4 SV=1;tr|A0A0H5QJE7|A0A0H5QJE7_9EUKA Uncharacterized protein OS=Spongospora subterranea OX=70186 PE=4 SV=1
tr|A0A0H5R4I0|A0A0H5R4I0_9EUKA	tr|A0A0H5R4I0|A0A0H5R4I0_9EUKA	tr|A0A0H5R4I0|A0A0H5R4I0_9EUKA Uncharacterized protein OS=Spongospora subterranea OX=70186 PE=3 SV=1
tr|A0A0H5RK50|A0A0H5RK50_9EUKA	tr|A0A0H5RK50|A0A0H5RK50_9EUKA	tr|A0A0H5RK50|A0A0H5RK50_9EUKA Uncharacterized protein (Fragment) OS=Spongospora subterranea OX=70186 PE=4 SV=1
tr|A0A0H5R003|A0A0H5R003_9EUKA;tr|A0A0H5QGR0|A0A0H5QGR0_9EUKA;tr|A0A0H5QWM0|A0A0H5QWM0_9EUKA	tr|A0A0H5R003|A0A0H5R003_9EUKA;tr|A0A0H5QGR0|A0A0H5QGR0_9EUKA	tr|A0A0H5R003|A0A0H5R003_9EUKA Uncharacterized protein (Fragment) OS=Spongospora subterranea OX=70186 PE=4 SV=1;tr|A0A0H5QGR0|A0A0H5QGR0_9EUKA Uncharacterized protein OS=Spongospora subterranea OX=70186 PE=4 SV=1
tr|A0A0H5R4W5|A0A0H5R4W5_9EUKA	tr|A0A0H5R4W5|A0A0H5R4W5_9EUKA	tr|A0A0H5R4W5|A0A0H5R4W5_9EUKA Uncharacterized protein OS=Spongospora subterranea OX=70186 PE=4 SV=1
tr|A0A0H5R424|A0A0H5R424_9EUKA;tr|A0A0H5QLD5|A0A0H5QLD5_9EUKA	tr|A0A0H5R424|A0A0H5R424_9EUKA;tr|A0A0H5QLD5|A0A0H5QLD5_9EUKA	tr|A0A0H5R424|A0A0H5R424_9EUKA Uncharacterized protein OS=Spongospora subterranea OX=70186 PE=3 SV=1;tr|A0A0H5QLD5|A0A0H5QLD5_9EUKA Uncharacterized protein OS=Spongospora subterranea OX=70186 PE=3 SV=1
tr|A0A0H5R623|A0A0H5R623_9EUKA	tr|A0A0H5R623|A0A0H5R623_9EUKA	tr|A0A0H5R623|A0A0H5R623_9EUKA Uncharacterized protein (Fragment) OS=Spongospora subterranea OX=70186 PE=4 SV=1
tr|A0A0H5R8R6|A0A0H5R8R6_9EUKA	tr|A0A0H5R8R6|A0A0H5R8R6_9EUKA	tr|A0A0H5R8R6|A0A0H5R8R6_9EUKA Uncharacterized protein (Fragment) OS=Spongospora subterranea OX=70186 PE=3 SV=1
tr|A0A0H5R9E3|A0A0H5R9E3_9EUKA	tr|A0A0H5R9E3|A0A0H5R9E3_9EUKA	tr|A0A0H5R9E3|A0A0H5R9E3_9EUKA Uncharacterized protein OS=Spongospora subterranea OX=70186 PE=4 SV=1
tr|A0A0H5R474|A0A0H5R474_9EUKA	tr|A0A0H5R474|A0A0H5R474_9EUKA	tr|A0A0H5R474|A0A0H5R474_9EUKA Superoxide dismutase OS=Spongospora subterranea OX=70186 PE=3 SV=1
tr|A0A0H5R4T7|A0A0H5R4T7_9EUKA	tr|A0A0H5R4T7|A0A0H5R4T7_9EUKA	tr|A0A0H5R4T7|A0A0H5R4T7_9EUKA Proteasome subunit beta OS=Spongospora subterranea OX=70186 PE=3 SV=1
tr|A0A0H5QKS6|A0A0H5QKS6_9EUKA	tr|A0A0H5QKS6|A0A0H5QKS6_9EUKA	tr|A0A0H5QKS6|A0A0H5QKS6_9EUKA Uncharacterized protein OS=Spongospora subterranea OX=70186 PE=3 SV=1
tr|A0A0H5RKE5|A0A0H5RKE5_9EUKA	tr|A0A0H5RKE5|A0A0H5RKE5_9EUKA	tr|A0A0H5RKE5|A0A0H5RKE5_9EUKA Cytochrome b-c1 complex subunit Rieske, mitochondrial OS=Spongospora subterranea OX=70186 PE=4 SV=1
tr|A0A0H5R717|A0A0H5R717_9EUKA	tr|A0A0H5R717|A0A0H5R717_9EUKA	tr|A0A0H5R717|A0A0H5R717_9EUKA Peptidylprolyl isomerase OS=Spongospora subterranea OX=70186 PE=4 SV=1
tr|A0A0H5R5P6|A0A0H5R5P6_9EUKA	tr|A0A0H5R5P6|A0A0H5R5P6_9EUKA	tr|A0A0H5R5P6|A0A0H5R5P6_9EUKA Uncharacterized protein (Fragment) OS=Spongospora subterranea OX=70186 PE=4 SV=1
tr|A0A0H5QMC3|A0A0H5QMC3_9EUKA	tr|A0A0H5QMC3|A0A0H5QMC3_9EUKA	tr|A0A0H5QMC3|A0A0H5QMC3_9EUKA Uncharacterized protein OS=Spongospora subterranea OX=70186 PE=4 SV=1
tr|A0A0H5R4V0|A0A0H5R4V0_9EUKA	tr|A0A0H5R4V0|A0A0H5R4V0_9EUKA	tr|A0A0H5R4V0|A0A0H5R4V0_9EUKA Eukaryotic translation initiation factor 5A OS=Spongospora subterranea OX=70186 PE=3 SV=1
tr|A0A0H5R406|A0A0H5R406_9EUKA	tr|A0A0H5R406|A0A0H5R406_9EUKA	tr|A0A0H5R406|A0A0H5R406_9EUKA Uncharacterized protein (Fragment) OS=Spongospora subterranea OX=70186 PE=4 SV=1
tr|A0A0H5QW83|A0A0H5QW83_9EUKA	tr|A0A0H5QW83|A0A0H5QW83_9EUKA	tr|A0A0H5QW83|A0A0H5QW83_9EUKA Uncharacterized protein OS=Spongospora subterranea OX=70186 PE=4 SV=1
tr|A0A0H5QIU3|A0A0H5QIU3_9EUKA	tr|A0A0H5QIU3|A0A0H5QIU3_9EUKA	tr|A0A0H5QIU3|A0A0H5QIU3_9EUKA Uncharacterized protein OS=Spongospora subterranea OX=70186 PE=4 SV=1
tr|A0A0H5QLN1|A0A0H5QLN1_9EUKA	tr|A0A0H5QLN1|A0A0H5QLN1_9EUKA	tr|A0A0H5QLN1|A0A0H5QLN1_9EUKA Uncharacterized protein OS=Spongospora subterranea OX=70186 PE=3 SV=1
tr|A0A0H5R7M2|A0A0H5R7M2_9EUKA	tr|A0A0H5R7M2|A0A0H5R7M2_9EUKA	tr|A0A0H5R7M2|A0A0H5R7M2_9EUKA Delta-1-pyrroline-5-carboxylate synthase OS=Spongospora subterranea OX=70186 PE=3 SV=1
tr|A0A0H5R724|A0A0H5R724_9EUKA;tr|A0A0H5QLH1|A0A0H5QLH1_9EUKA	tr|A0A0H5R724|A0A0H5R724_9EUKA	tr|A0A0H5R724|A0A0H5R724_9EUKA Uncharacterized protein OS=Spongospora subterranea OX=70186 PE=3 SV=1
tr|A0A0H5R4H6|A0A0H5R4H6_9EUKA	tr|A0A0H5R4H6|A0A0H5R4H6_9EUKA	tr|A0A0H5R4H6|A0A0H5R4H6_9EUKA Uncharacterized protein (Fragment) OS=Spongospora subterranea OX=70186 PE=4 SV=1
tr|A0A0H5R8R2|A0A0H5R8R2_9EUKA	tr|A0A0H5R8R2|A0A0H5R8R2_9EUKA	tr|A0A0H5R8R2|A0A0H5R8R2_9EUKA Uncharacterized protein OS=Spongospora subterranea OX=70186 PE=3 SV=1
tr|A0A0H5QPW7|A0A0H5QPW7_9EUKA;tr|A0A0H5QLD4|A0A0H5QLD4_9EUKA	tr|A0A0H5QPW7|A0A0H5QPW7_9EUKA;tr|A0A0H5QLD4|A0A0H5QLD4_9EUKA	tr|A0A0H5QPW7|A0A0H5QPW7_9EUKA Tubulin beta chain (Fragment) OS=Spongospora subterranea OX=70186 PE=3 SV=1;tr|A0A0H5QLD4|A0A0H5QLD4_9EUKA Tubulin beta chain (Fragment) OS=Spongospora subterranea OX=70186 PE=3 SV=1
tr|A0A0H5R5Z8|A0A0H5R5Z8_9EUKA;tr|A0A0H5QQF7|A0A0H5QQF7_9EUKA	tr|A0A0H5R5Z8|A0A0H5R5Z8_9EUKA	tr|A0A0H5R5Z8|A0A0H5R5Z8_9EUKA Catalase OS=Spongospora subterranea OX=70186 PE=3 SV=1
tr|A0A0H5RKE0|A0A0H5RKE0_9EUKA	tr|A0A0H5RKE0|A0A0H5RKE0_9EUKA	tr|A0A0H5RKE0|A0A0H5RKE0_9EUKA Uncharacterized protein OS=Spongospora subterranea OX=70186 PE=4 SV=1
tr|A0A0H5QJ80|A0A0H5QJ80_9EUKA;tr|A0A0H5QI83|A0A0H5QI83_9EUKA	tr|A0A0H5QJ80|A0A0H5QJ80_9EUKA;tr|A0A0H5QI83|A0A0H5QI83_9EUKA	tr|A0A0H5QJ80|A0A0H5QJ80_9EUKA D-3-phosphoglycerate dehydrogenase OS=Spongospora subterranea OX=70186 PE=3 SV=1;tr|A0A0H5QI83|A0A0H5QI83_9EUKA D-3-phosphoglycerate dehydrogenase (Fragment) OS=Spongospora subterranea OX=70186 PE=3 SV=1
tr|A0A0H5R5E5|A0A0H5R5E5_9EUKA	tr|A0A0H5R5E5|A0A0H5R5E5_9EUKA	tr|A0A0H5R5E5|A0A0H5R5E5_9EUKA Uncharacterized protein OS=Spongospora subterranea OX=70186 PE=4 SV=1
tr|A0A0H5QGV3|A0A0H5QGV3_9EUKA	tr|A0A0H5QGV3|A0A0H5QGV3_9EUKA	tr|A0A0H5QGV3|A0A0H5QGV3_9EUKA Peptide deformylase (Fragment) OS=Spongospora subterranea OX=70186 PE=3 SV=1
tr|A0A0H5R5I7|A0A0H5R5I7_9EUKA	tr|A0A0H5R5I7|A0A0H5R5I7_9EUKA	tr|A0A0H5R5I7|A0A0H5R5I7_9EUKA Uncharacterized protein OS=Spongospora subterranea OX=70186 PE=4 SV=1
tr|A0A0H5R540|A0A0H5R540_9EUKA	tr|A0A0H5R540|A0A0H5R540_9EUKA	tr|A0A0H5R540|A0A0H5R540_9EUKA Uncharacterized protein OS=Spongospora subterranea OX=70186 PE=4 SV=1
tr|A0A0H5R803|A0A0H5R803_9EUKA	tr|A0A0H5R803|A0A0H5R803_9EUKA	tr|A0A0H5R803|A0A0H5R803_9EUKA Uncharacterized protein OS=Spongospora subterranea OX=70186 PE=4 SV=1
tr|A0A0H5R546|A0A0H5R546_9EUKA	tr|A0A0H5R546|A0A0H5R546_9EUKA	tr|A0A0H5R546|A0A0H5R546_9EUKA Uncharacterized protein OS=Spongospora subterranea OX=70186 PE=4 SV=1
tr|A0A0H5QXB6|A0A0H5QXB6_9EUKA	tr|A0A0H5QXB6|A0A0H5QXB6_9EUKA	tr|A0A0H5QXB6|A0A0H5QXB6_9EUKA Uncharacterized protein OS=Spongospora subterranea OX=70186 PE=4 SV=1
tr|A0A0H5R7G3|A0A0H5R7G3_9EUKA	tr|A0A0H5R7G3|A0A0H5R7G3_9EUKA	tr|A0A0H5R7G3|A0A0H5R7G3_9EUKA Uncharacterized protein OS=Spongospora subterranea OX=70186 PE=4 SV=1
tr|A0A0H5QIP5|A0A0H5QIP5_9EUKA	tr|A0A0H5QIP5|A0A0H5QIP5_9EUKA	tr|A0A0H5QIP5|A0A0H5QIP5_9EUKA Uncharacterized protein OS=Spongospora subterranea OX=70186 PE=3 SV=1
tr|A0A0H5RDM0|A0A0H5RDM0_9EUKA	tr|A0A0H5RDM0|A0A0H5RDM0_9EUKA	tr|A0A0H5RDM0|A0A0H5RDM0_9EUKA Uncharacterized protein OS=Spongospora subterranea OX=70186 PE=3 SV=1
tr|A0A0H5QMS2|A0A0H5QMS2_9EUKA;tr|A0A0H5QNB3|A0A0H5QNB3_9EUKA	tr|A0A0H5QMS2|A0A0H5QMS2_9EUKA;tr|A0A0H5QNB3|A0A0H5QNB3_9EUKA	tr|A0A0H5QMS2|A0A0H5QMS2_9EUKA Uncharacterized protein (Fragment) OS=Spongospora subterranea OX=70186 PE=3 SV=1;tr|A0A0H5QNB3|A0A0H5QNB3_9EUKA Uncharacterized protein (Fragment) OS=Spongospora subterranea OX=70186 PE=3 SV=1
tr|A0A0H5RJQ5|A0A0H5RJQ5_9EUKA	tr|A0A0H5RJQ5|A0A0H5RJQ5_9EUKA	tr|A0A0H5RJQ5|A0A0H5RJQ5_9EUKA Proteasome subunit beta OS=Spongospora subterranea OX=70186 PE=3 SV=1
tr|A0A0H5QLC0|A0A0H5QLC0_9EUKA	tr|A0A0H5QLC0|A0A0H5QLC0_9EUKA	tr|A0A0H5QLC0|A0A0H5QLC0_9EUKA Uncharacterized protein (Fragment) OS=Spongospora subterranea OX=70186 PE=4 SV=1
tr|A0A0H5QI72|A0A0H5QI72_9EUKA	tr|A0A0H5QI72|A0A0H5QI72_9EUKA	tr|A0A0H5QI72|A0A0H5QI72_9EUKA Uncharacterized protein OS=Spongospora subterranea OX=70186 PE=3 SV=1
tr|A0A0H5R6W3|A0A0H5R6W3_9EUKA	tr|A0A0H5R6W3|A0A0H5R6W3_9EUKA	tr|A0A0H5R6W3|A0A0H5R6W3_9EUKA Uncharacterized protein OS=Spongospora subterranea OX=70186 PE=4 SV=1
tr|A0A0H5RJS2|A0A0H5RJS2_9EUKA	tr|A0A0H5RJS2|A0A0H5RJS2_9EUKA	tr|A0A0H5RJS2|A0A0H5RJS2_9EUKA Uncharacterized protein (Fragment) OS=Spongospora subterranea OX=70186 PE=3 SV=1
tr|A0A0H5RFV6|A0A0H5RFV6_9EUKA	tr|A0A0H5RFV6|A0A0H5RFV6_9EUKA	tr|A0A0H5RFV6|A0A0H5RFV6_9EUKA Uncharacterized protein (Fragment) OS=Spongospora subterranea OX=70186 PE=4 SV=1
tr|A0A0H5R5F9|A0A0H5R5F9_9EUKA	tr|A0A0H5R5F9|A0A0H5R5F9_9EUKA	tr|A0A0H5R5F9|A0A0H5R5F9_9EUKA Nascent polypeptide-associated complex subunit beta (Fragment) OS=Spongospora subterranea OX=70186 PE=3 SV=1
tr|A0A0H5R3P0|A0A0H5R3P0_9EUKA	tr|A0A0H5R3P0|A0A0H5R3P0_9EUKA	tr|A0A0H5R3P0|A0A0H5R3P0_9EUKA Uncharacterized protein OS=Spongospora subterranea OX=70186 PE=3 SV=1
tr|A0A0H5R412|A0A0H5R412_9EUKA	tr|A0A0H5R412|A0A0H5R412_9EUKA	tr|A0A0H5R412|A0A0H5R412_9EUKA Uncharacterized protein OS=Spongospora subterranea OX=70186 PE=4 SV=1
tr|A0A0H5R3U8|A0A0H5R3U8_9EUKA	tr|A0A0H5R3U8|A0A0H5R3U8_9EUKA	tr|A0A0H5R3U8|A0A0H5R3U8_9EUKA Uncharacterized protein OS=Spongospora subterranea OX=70186 PE=3 SV=1
tr|A0A0H5R5U4|A0A0H5R5U4_9EUKA	tr|A0A0H5R5U4|A0A0H5R5U4_9EUKA	tr|A0A0H5R5U4|A0A0H5R5U4_9EUKA Peptidylprolyl isomerase (Fragment) OS=Spongospora subterranea OX=70186 PE=4 SV=1
tr|A0A0H5QI53|A0A0H5QI53_9EUKA	tr|A0A0H5QI53|A0A0H5QI53_9EUKA	tr|A0A0H5QI53|A0A0H5QI53_9EUKA 60S ribosomal protein L36 OS=Spongospora subterranea OX=70186 PE=3 SV=1
tr|A0A0H5RU98|A0A0H5RU98_9EUKA	tr|A0A0H5RU98|A0A0H5RU98_9EUKA	tr|A0A0H5RU98|A0A0H5RU98_9EUKA Uncharacterized protein (Fragment) OS=Spongospora subterranea OX=70186 PE=4 SV=1
tr|A0A0H5QRL8|A0A0H5QRL8_9EUKA;tr|A0A0H5R8J9|A0A0H5R8J9_9EUKA	tr|A0A0H5QRL8|A0A0H5QRL8_9EUKA;tr|A0A0H5R8J9|A0A0H5R8J9_9EUKA	tr|A0A0H5QRL8|A0A0H5QRL8_9EUKA Uncharacterized protein OS=Spongospora subterranea OX=70186 PE=4 SV=1;tr|A0A0H5R8J9|A0A0H5R8J9_9EUKA Uncharacterized protein (Fragment) OS=Spongospora subterranea OX=70186 PE=4 SV=1
tr|A0A0H5RC42|A0A0H5RC42_9EUKA	tr|A0A0H5RC42|A0A0H5RC42_9EUKA	tr|A0A0H5RC42|A0A0H5RC42_9EUKA Uncharacterized protein OS=Spongospora subterranea OX=70186 PE=3 SV=1
tr|A0A0H5R6B1|A0A0H5R6B1_9EUKA	tr|A0A0H5R6B1|A0A0H5R6B1_9EUKA	tr|A0A0H5R6B1|A0A0H5R6B1_9EUKA Uncharacterized protein (Fragment) OS=Spongospora subterranea OX=70186 PE=4 SV=1
tr|A0A0H5RCI4|A0A0H5RCI4_9EUKA;tr|A0A0H5QK28|A0A0H5QK28_9EUKA	tr|A0A0H5RCI4|A0A0H5RCI4_9EUKA	tr|A0A0H5RCI4|A0A0H5RCI4_9EUKA Uncharacterized protein (Fragment) OS=Spongospora subterranea OX=70186 PE=3 SV=1
tr|A0A0H5R6A1|A0A0H5R6A1_9EUKA	tr|A0A0H5R6A1|A0A0H5R6A1_9EUKA	tr|A0A0H5R6A1|A0A0H5R6A1_9EUKA Uncharacterized protein (Fragment) OS=Spongospora subterranea OX=70186 PE=4 SV=1
tr|A0A0H5QUS8|A0A0H5QUS8_9EUKA;tr|A0A0H5QVI1|A0A0H5QVI1_9EUKA	tr|A0A0H5QUS8|A0A0H5QUS8_9EUKA	tr|A0A0H5QUS8|A0A0H5QUS8_9EUKA Protein arginine methyltransferase NDUFAF7 (Fragment) OS=Spongospora subterranea OX=70186 PE=3 SV=1
tr|A0A0H5R633|A0A0H5R633_9EUKA	tr|A0A0H5R633|A0A0H5R633_9EUKA	tr|A0A0H5R633|A0A0H5R633_9EUKA Uncharacterized protein OS=Spongospora subterranea OX=70186 PE=4 SV=1
tr|A0A0H5R854|A0A0H5R854_9EUKA	tr|A0A0H5R854|A0A0H5R854_9EUKA	tr|A0A0H5R854|A0A0H5R854_9EUKA Uncharacterized protein OS=Spongospora subterranea OX=70186 PE=4 SV=1
tr|A0A0H5R8Y3|A0A0H5R8Y3_9EUKA	tr|A0A0H5R8Y3|A0A0H5R8Y3_9EUKA	tr|A0A0H5R8Y3|A0A0H5R8Y3_9EUKA Uncharacterized protein OS=Spongospora subterranea OX=70186 PE=4 SV=1
tr|A0A0H5RKB4|A0A0H5RKB4_9EUKA	tr|A0A0H5RKB4|A0A0H5RKB4_9EUKA	tr|A0A0H5RKB4|A0A0H5RKB4_9EUKA Proteasome subunit beta OS=Spongospora subterranea OX=70186 PE=3 SV=1
tr|A0A0H5R4R5|A0A0H5R4R5_9EUKA	tr|A0A0H5R4R5|A0A0H5R4R5_9EUKA	tr|A0A0H5R4R5|A0A0H5R4R5_9EUKA Uncharacterized protein OS=Spongospora subterranea OX=70186 PE=3 SV=1
tr|A0A0H5QN76|A0A0H5QN76_9EUKA	tr|A0A0H5QN76|A0A0H5QN76_9EUKA	tr|A0A0H5QN76|A0A0H5QN76_9EUKA Uncharacterized protein (Fragment) OS=Spongospora subterranea OX=70186 PE=4 SV=1
tr|A0A0H5RDK9|A0A0H5RDK9_9EUKA	tr|A0A0H5RDK9|A0A0H5RDK9_9EUKA	tr|A0A0H5RDK9|A0A0H5RDK9_9EUKA Autophagy-related protein 3 OS=Spongospora subterranea OX=70186 PE=3 SV=1
tr|A0A0H5R722|A0A0H5R722_9EUKA	tr|A0A0H5R722|A0A0H5R722_9EUKA	tr|A0A0H5R722|A0A0H5R722_9EUKA Uncharacterized protein (Fragment) OS=Spongospora subterranea OX=70186 PE=4 SV=1
tr|A0A0H5RJV7|A0A0H5RJV7_9EUKA	tr|A0A0H5RJV7|A0A0H5RJV7_9EUKA	tr|A0A0H5RJV7|A0A0H5RJV7_9EUKA Uncharacterized protein OS=Spongospora subterranea OX=70186 PE=4 SV=1
tr|A0A0H5RD11|A0A0H5RD11_9EUKA	tr|A0A0H5RD11|A0A0H5RD11_9EUKA	tr|A0A0H5RD11|A0A0H5RD11_9EUKA Uncharacterized protein (Fragment) OS=Spongospora subterranea OX=70186 PE=4 SV=1
tr|A0A0H5REW4|A0A0H5REW4_9EUKA	tr|A0A0H5REW4|A0A0H5REW4_9EUKA	tr|A0A0H5REW4|A0A0H5REW4_9EUKA Uncharacterized protein (Fragment) OS=Spongospora subterranea OX=70186 PE=3 SV=1
tr|A0A0H5R4S3|A0A0H5R4S3_9EUKA	tr|A0A0H5R4S3|A0A0H5R4S3_9EUKA	tr|A0A0H5R4S3|A0A0H5R4S3_9EUKA Uncharacterized protein (Fragment) OS=Spongospora subterranea OX=70186 PE=3 SV=1
tr|A0A0H5RFL6|A0A0H5RFL6_9EUKA	tr|A0A0H5RFL6|A0A0H5RFL6_9EUKA	tr|A0A0H5RFL6|A0A0H5RFL6_9EUKA Uncharacterized protein (Fragment) OS=Spongospora subterranea OX=70186 PE=4 SV=1
tr|A0A0H5QTQ7|A0A0H5QTQ7_9EUKA;tr|A0A0H5QSM4|A0A0H5QSM4_9EUKA	tr|A0A0H5QTQ7|A0A0H5QTQ7_9EUKA;tr|A0A0H5QSM4|A0A0H5QSM4_9EUKA	tr|A0A0H5QTQ7|A0A0H5QTQ7_9EUKA Uncharacterized protein OS=Spongospora subterranea OX=70186 PE=4 SV=1;tr|A0A0H5QSM4|A0A0H5QSM4_9EUKA Uncharacterized protein OS=Spongospora subterranea OX=70186 PE=4 SV=1
tr|A0A0H5QLT1|A0A0H5QLT1_9EUKA	tr|A0A0H5QLT1|A0A0H5QLT1_9EUKA	tr|A0A0H5QLT1|A0A0H5QLT1_9EUKA Uncharacterized protein OS=Spongospora subterranea OX=70186 PE=4 SV=1
tr|A0A0H5R5K1|A0A0H5R5K1_9EUKA	tr|A0A0H5R5K1|A0A0H5R5K1_9EUKA	tr|A0A0H5R5K1|A0A0H5R5K1_9EUKA Uncharacterized protein (Fragment) OS=Spongospora subterranea OX=70186 PE=4 SV=1
tr|A0A0H5R6U4|A0A0H5R6U4_9EUKA	tr|A0A0H5R6U4|A0A0H5R6U4_9EUKA	tr|A0A0H5R6U4|A0A0H5R6U4_9EUKA Uncharacterized protein OS=Spongospora subterranea OX=70186 PE=4 SV=1
tr|A0A0H5R491|A0A0H5R491_9EUKA	tr|A0A0H5R491|A0A0H5R491_9EUKA	tr|A0A0H5R491|A0A0H5R491_9EUKA Uncharacterized protein OS=Spongospora subterranea OX=70186 PE=4 SV=1
tr|A0A0H5R5D8|A0A0H5R5D8_9EUKA	tr|A0A0H5R5D8|A0A0H5R5D8_9EUKA	tr|A0A0H5R5D8|A0A0H5R5D8_9EUKA Succinate--CoA ligase [ADP-forming] subunit beta, mitochondrial OS=Spongospora subterranea OX=70186 PE=3 SV=1
tr|A0A0H5R5U2|A0A0H5R5U2_9EUKA	tr|A0A0H5R5U2|A0A0H5R5U2_9EUKA	tr|A0A0H5R5U2|A0A0H5R5U2_9EUKA Uncharacterized protein (Fragment) OS=Spongospora subterranea OX=70186 PE=4 SV=1
tr|A0A0H5R6W4|A0A0H5R6W4_9EUKA	tr|A0A0H5R6W4|A0A0H5R6W4_9EUKA	tr|A0A0H5R6W4|A0A0H5R6W4_9EUKA Uncharacterized protein OS=Spongospora subterranea OX=70186 PE=4 SV=1
tr|A0A0H5QI54|A0A0H5QI54_9EUKA;tr|A0A0H5QK74|A0A0H5QK74_9EUKA	tr|A0A0H5QI54|A0A0H5QI54_9EUKA;tr|A0A0H5QK74|A0A0H5QK74_9EUKA	tr|A0A0H5QI54|A0A0H5QI54_9EUKA Uncharacterized protein OS=Spongospora subterranea OX=70186 PE=4 SV=1;tr|A0A0H5QK74|A0A0H5QK74_9EUKA Uncharacterized protein OS=Spongospora subterranea OX=70186 PE=4 SV=1
tr|A0A0H5R586|A0A0H5R586_9EUKA	tr|A0A0H5R586|A0A0H5R586_9EUKA	tr|A0A0H5R586|A0A0H5R586_9EUKA Uncharacterized protein OS=Spongospora subterranea OX=70186 PE=3 SV=1
tr|A0A0H5RN56|A0A0H5RN56_9EUKA	tr|A0A0H5RN56|A0A0H5RN56_9EUKA	tr|A0A0H5RN56|A0A0H5RN56_9EUKA Uncharacterized protein OS=Spongospora subterranea OX=70186 PE=4 SV=1
tr|A0A0H5R7A6|A0A0H5R7A6_9EUKA	tr|A0A0H5R7A6|A0A0H5R7A6_9EUKA	tr|A0A0H5R7A6|A0A0H5R7A6_9EUKA Uncharacterized protein OS=Spongospora subterranea OX=70186 PE=4 SV=1
tr|A0A0H5QGZ2|A0A0H5QGZ2_9EUKA	tr|A0A0H5QGZ2|A0A0H5QGZ2_9EUKA	tr|A0A0H5QGZ2|A0A0H5QGZ2_9EUKA Uncharacterized protein OS=Spongospora subterranea OX=70186 PE=3 SV=1
tr|A0A0H5QTA0|A0A0H5QTA0_9EUKA	tr|A0A0H5QTA0|A0A0H5QTA0_9EUKA	tr|A0A0H5QTA0|A0A0H5QTA0_9EUKA Uncharacterized protein OS=Spongospora subterranea OX=70186 PE=4 SV=1
tr|A0A0H5QFM0|A0A0H5QFM0_9EUKA	tr|A0A0H5QFM0|A0A0H5QFM0_9EUKA	tr|A0A0H5QFM0|A0A0H5QFM0_9EUKA Uncharacterized protein OS=Spongospora subterranea OX=70186 PE=4 SV=1
tr|A0A0H5RF18|A0A0H5RF18_9EUKA;tr|A0A0H5QQ56|A0A0H5QQ56_9EUKA	tr|A0A0H5RF18|A0A0H5RF18_9EUKA	tr|A0A0H5RF18|A0A0H5RF18_9EUKA Uncharacterized protein (Fragment) OS=Spongospora subterranea OX=70186 PE=3 SV=1
tr|A0A0H5QHY9|A0A0H5QHY9_9EUKA	tr|A0A0H5QHY9|A0A0H5QHY9_9EUKA	tr|A0A0H5QHY9|A0A0H5QHY9_9EUKA Uncharacterized protein OS=Spongospora subterranea OX=70186 PE=4 SV=1
tr|A0A0H5R497|A0A0H5R497_9EUKA	tr|A0A0H5R497|A0A0H5R497_9EUKA	tr|A0A0H5R497|A0A0H5R497_9EUKA Pyruvate dehydrogenase E1 component subunit beta OS=Spongospora subterranea OX=70186 PE=4 SV=1
tr|A0A0H5R6G8|A0A0H5R6G8_9EUKA	tr|A0A0H5R6G8|A0A0H5R6G8_9EUKA	tr|A0A0H5R6G8|A0A0H5R6G8_9EUKA Uncharacterized protein OS=Spongospora subterranea OX=70186 PE=4 SV=1
tr|A0A0H5R6S3|A0A0H5R6S3_9EUKA	tr|A0A0H5R6S3|A0A0H5R6S3_9EUKA	tr|A0A0H5R6S3|A0A0H5R6S3_9EUKA Uncharacterized protein OS=Spongospora subterranea OX=70186 PE=4 SV=1
tr|A0A0H5RV37|A0A0H5RV37_9EUKA	tr|A0A0H5RV37|A0A0H5RV37_9EUKA	tr|A0A0H5RV37|A0A0H5RV37_9EUKA Uncharacterized protein (Fragment) OS=Spongospora subterranea OX=70186 PE=4 SV=1
tr|A0A0H5R5B4|A0A0H5R5B4_9EUKA	tr|A0A0H5R5B4|A0A0H5R5B4_9EUKA	tr|A0A0H5R5B4|A0A0H5R5B4_9EUKA Proteasome subunit alpha type OS=Spongospora subterranea OX=70186 PE=3 SV=1
tr|A0A0H5R4C7|A0A0H5R4C7_9EUKA	tr|A0A0H5R4C7|A0A0H5R4C7_9EUKA	tr|A0A0H5R4C7|A0A0H5R4C7_9EUKA Uncharacterized protein OS=Spongospora subterranea OX=70186 PE=4 SV=1
tr|A0A0H5RFW9|A0A0H5RFW9_9EUKA	tr|A0A0H5RFW9|A0A0H5RFW9_9EUKA	tr|A0A0H5RFW9|A0A0H5RFW9_9EUKA Uncharacterized protein (Fragment) OS=Spongospora subterranea OX=70186 PE=4 SV=1
tr|A0A0H5QJF7|A0A0H5QJF7_9EUKA	tr|A0A0H5QJF7|A0A0H5QJF7_9EUKA	tr|A0A0H5QJF7|A0A0H5QJF7_9EUKA Uncharacterized protein OS=Spongospora subterranea OX=70186 PE=4 SV=1
tr|A0A0H5QNE0|A0A0H5QNE0_9EUKA	tr|A0A0H5QNE0|A0A0H5QNE0_9EUKA	tr|A0A0H5QNE0|A0A0H5QNE0_9EUKA Nucleoside diphosphate kinase OS=Spongospora subterranea OX=70186 PE=3 SV=1
tr|A0A0H5R3J3|A0A0H5R3J3_9EUKA	tr|A0A0H5R3J3|A0A0H5R3J3_9EUKA	tr|A0A0H5R3J3|A0A0H5R3J3_9EUKA Uncharacterized protein (Fragment) OS=Spongospora subterranea OX=70186 PE=3 SV=1
tr|A0A0H5R4X0|A0A0H5R4X0_9EUKA	tr|A0A0H5R4X0|A0A0H5R4X0_9EUKA	tr|A0A0H5R4X0|A0A0H5R4X0_9EUKA Uncharacterized protein (Fragment) OS=Spongospora subterranea OX=70186 PE=3 SV=1
tr|Q6SR54|Q6SR54_9EUKA	tr|Q6SR54|Q6SR54_9EUKA	tr|Q6SR54|Q6SR54_9EUKA Polyubiquitin 1 (Fragment) OS=Spongospora subterranea f. sp. subterranea OX=166267 PE=4 SV=1
tr|A0A0H5R4X4|A0A0H5R4X4_9EUKA	tr|A0A0H5R4X4|A0A0H5R4X4_9EUKA	tr|A0A0H5R4X4|A0A0H5R4X4_9EUKA Uncharacterized protein (Fragment) OS=Spongospora subterranea OX=70186 PE=3 SV=1
tr|A0A0H5R516|A0A0H5R516_9EUKA	tr|A0A0H5R516|A0A0H5R516_9EUKA	tr|A0A0H5R516|A0A0H5R516_9EUKA Uncharacterized protein OS=Spongospora subterranea OX=70186 PE=4 SV=1
tr|A0A0H5RDK0|A0A0H5RDK0_9EUKA;tr|A0A0H5R3T7|A0A0H5R3T7_9EUKA	tr|A0A0H5RDK0|A0A0H5RDK0_9EUKA;tr|A0A0H5R3T7|A0A0H5R3T7_9EUKA	tr|A0A0H5RDK0|A0A0H5RDK0_9EUKA Uncharacterized protein (Fragment) OS=Spongospora subterranea OX=70186 PE=4 SV=1;tr|A0A0H5R3T7|A0A0H5R3T7_9EUKA Uncharacterized protein (Fragment) OS=Spongospora subterranea OX=70186 PE=4 SV=1
tr|A0A0H5R428|A0A0H5R428_9EUKA	tr|A0A0H5R428|A0A0H5R428_9EUKA	tr|A0A0H5R428|A0A0H5R428_9EUKA Superoxide dismutase [Cu-Zn] OS=Spongospora subterranea OX=70186 PE=3 SV=1
tr|A0A0H5R5B1|A0A0H5R5B1_9EUKA	tr|A0A0H5R5B1|A0A0H5R5B1_9EUKA	tr|A0A0H5R5B1|A0A0H5R5B1_9EUKA Uncharacterized protein (Fragment) OS=Spongospora subterranea OX=70186 PE=4 SV=1
tr|A0A0H5R573|A0A0H5R573_9EUKA	tr|A0A0H5R573|A0A0H5R573_9EUKA	tr|A0A0H5R573|A0A0H5R573_9EUKA Uncharacterized protein OS=Spongospora subterranea OX=70186 PE=4 SV=1
tr|A0A0H5RKQ7|A0A0H5RKQ7_9EUKA	tr|A0A0H5RKQ7|A0A0H5RKQ7_9EUKA	tr|A0A0H5RKQ7|A0A0H5RKQ7_9EUKA Uncharacterized protein (Fragment) OS=Spongospora subterranea OX=70186 PE=4 SV=1
tr|A0A0H5QH35|A0A0H5QH35_9EUKA	tr|A0A0H5QH35|A0A0H5QH35_9EUKA	tr|A0A0H5QH35|A0A0H5QH35_9EUKA ATP-dependent (S)-NAD(P)H-hydrate dehydratase OS=Spongospora subterranea OX=70186 PE=3 SV=1
tr|A0A0H5RN14|A0A0H5RN14_9EUKA	tr|A0A0H5RN14|A0A0H5RN14_9EUKA	tr|A0A0H5RN14|A0A0H5RN14_9EUKA RuvB-like helicase (Fragment) OS=Spongospora subterranea OX=70186 PE=3 SV=1
tr|A0A0H5R8I9|A0A0H5R8I9_9EUKA	tr|A0A0H5R8I9|A0A0H5R8I9_9EUKA	tr|A0A0H5R8I9|A0A0H5R8I9_9EUKA Uncharacterized protein (Fragment) OS=Spongospora subterranea OX=70186 PE=4 SV=1
tr|A0A0H5QIS6|A0A0H5QIS6_9EUKA;tr|A0A0H5RWI9|A0A0H5RWI9_9EUKA	tr|A0A0H5QIS6|A0A0H5QIS6_9EUKA	tr|A0A0H5QIS6|A0A0H5QIS6_9EUKA Uncharacterized protein OS=Spongospora subterranea OX=70186 PE=3 SV=1
tr|A0A0H5R5J9|A0A0H5R5J9_9EUKA	tr|A0A0H5R5J9|A0A0H5R5J9_9EUKA	tr|A0A0H5R5J9|A0A0H5R5J9_9EUKA Uncharacterized protein OS=Spongospora subterranea OX=70186 PE=4 SV=1
tr|A0A0H5R6F4|A0A0H5R6F4_9EUKA;tr|A0A0H5QWX9|A0A0H5QWX9_9EUKA	tr|A0A0H5R6F4|A0A0H5R6F4_9EUKA	tr|A0A0H5R6F4|A0A0H5R6F4_9EUKA Uncharacterized protein (Fragment) OS=Spongospora subterranea OX=70186 PE=4 SV=1
tr|A0A0H5R430|A0A0H5R430_9EUKA	tr|A0A0H5R430|A0A0H5R430_9EUKA	tr|A0A0H5R430|A0A0H5R430_9EUKA Uncharacterized protein (Fragment) OS=Spongospora subterranea OX=70186 PE=4 SV=1
tr|A0A0H5R532|A0A0H5R532_9EUKA	tr|A0A0H5R532|A0A0H5R532_9EUKA	tr|A0A0H5R532|A0A0H5R532_9EUKA Uncharacterized protein OS=Spongospora subterranea OX=70186 PE=4 SV=1
tr|A0A0H5RLT9|A0A0H5RLT9_9EUKA	tr|A0A0H5RLT9|A0A0H5RLT9_9EUKA	tr|A0A0H5RLT9|A0A0H5RLT9_9EUKA Uncharacterized protein OS=Spongospora subterranea OX=70186 PE=4 SV=1
tr|A0A0H5R568|A0A0H5R568_9EUKA	tr|A0A0H5R568|A0A0H5R568_9EUKA	tr|A0A0H5R568|A0A0H5R568_9EUKA Proteasome subunit alpha type OS=Spongospora subterranea OX=70186 PE=3 SV=1
tr|A0A0H5R5D3|A0A0H5R5D3_9EUKA	tr|A0A0H5R5D3|A0A0H5R5D3_9EUKA	tr|A0A0H5R5D3|A0A0H5R5D3_9EUKA Uncharacterized protein (Fragment) OS=Spongospora subterranea OX=70186 PE=4 SV=1
tr|A0A0H5R562|A0A0H5R562_9EUKA	tr|A0A0H5R562|A0A0H5R562_9EUKA	tr|A0A0H5R562|A0A0H5R562_9EUKA Uncharacterized protein OS=Spongospora subterranea OX=70186 PE=4 SV=1
tr|A0A0H5R4S0|A0A0H5R4S0_9EUKA	tr|A0A0H5R4S0|A0A0H5R4S0_9EUKA	tr|A0A0H5R4S0|A0A0H5R4S0_9EUKA Uncharacterized protein (Fragment) OS=Spongospora subterranea OX=70186 PE=3 SV=1
tr|A0A0H5RGN0|A0A0H5RGN0_9EUKA	tr|A0A0H5RGN0|A0A0H5RGN0_9EUKA	tr|A0A0H5RGN0|A0A0H5RGN0_9EUKA Uncharacterized protein (Fragment) OS=Spongospora subterranea OX=70186 PE=4 SV=1
tr|A0A0H5QL15|A0A0H5QL15_9EUKA	tr|A0A0H5QL15|A0A0H5QL15_9EUKA	tr|A0A0H5QL15|A0A0H5QL15_9EUKA Uncharacterized protein OS=Spongospora subterranea OX=70186 PE=4 SV=1
tr|A0A0H5REK8|A0A0H5REK8_9EUKA	tr|A0A0H5REK8|A0A0H5REK8_9EUKA	tr|A0A0H5REK8|A0A0H5REK8_9EUKA Uncharacterized protein (Fragment) OS=Spongospora subterranea OX=70186 PE=4 SV=1
tr|A0A0H5R5Y0|A0A0H5R5Y0_9EUKA	tr|A0A0H5R5Y0|A0A0H5R5Y0_9EUKA	tr|A0A0H5R5Y0|A0A0H5R5Y0_9EUKA Uncharacterized protein OS=Spongospora subterranea OX=70186 PE=3 SV=1
tr|A0A0H5QH16|A0A0H5QH16_9EUKA	tr|A0A0H5QH16|A0A0H5QH16_9EUKA	tr|A0A0H5QH16|A0A0H5QH16_9EUKA Uncharacterized protein OS=Spongospora subterranea OX=70186 PE=4 SV=1
tr|A0A0H5R877|A0A0H5R877_9EUKA	tr|A0A0H5R877|A0A0H5R877_9EUKA	tr|A0A0H5R877|A0A0H5R877_9EUKA Phosphoacetylglucosamine mutase OS=Spongospora subterranea OX=70186 PE=3 SV=1
tr|A0A0H5R6J8|A0A0H5R6J8_9EUKA	tr|A0A0H5R6J8|A0A0H5R6J8_9EUKA	tr|A0A0H5R6J8|A0A0H5R6J8_9EUKA Uncharacterized protein OS=Spongospora subterranea OX=70186 PE=4 SV=1
tr|A0A0H5R881|A0A0H5R881_9EUKA	tr|A0A0H5R881|A0A0H5R881_9EUKA	tr|A0A0H5R881|A0A0H5R881_9EUKA Uncharacterized protein OS=Spongospora subterranea OX=70186 PE=4 SV=1
tr|A0A0H5R4F7|A0A0H5R4F7_9EUKA	tr|A0A0H5R4F7|A0A0H5R4F7_9EUKA	tr|A0A0H5R4F7|A0A0H5R4F7_9EUKA Uncharacterized protein OS=Spongospora subterranea OX=70186 PE=4 SV=1
tr|A0A0H5QUB3|A0A0H5QUB3_9EUKA	tr|A0A0H5QUB3|A0A0H5QUB3_9EUKA	tr|A0A0H5QUB3|A0A0H5QUB3_9EUKA Uncharacterized protein (Fragment) OS=Spongospora subterranea OX=70186 PE=4 SV=1
tr|A0A0H5R6D8|A0A0H5R6D8_9EUKA	tr|A0A0H5R6D8|A0A0H5R6D8_9EUKA	tr|A0A0H5R6D8|A0A0H5R6D8_9EUKA Uncharacterized protein (Fragment) OS=Spongospora subterranea OX=70186 PE=4 SV=1
tr|A0A0H5R5G7|A0A0H5R5G7_9EUKA	tr|A0A0H5R5G7|A0A0H5R5G7_9EUKA	tr|A0A0H5R5G7|A0A0H5R5G7_9EUKA Uncharacterized protein (Fragment) OS=Spongospora subterranea OX=70186 PE=4 SV=1
tr|A0A0H5R5J8|A0A0H5R5J8_9EUKA	tr|A0A0H5R5J8|A0A0H5R5J8_9EUKA	tr|A0A0H5R5J8|A0A0H5R5J8_9EUKA S-adenosylmethionine synthase (Fragment) OS=Spongospora subterranea OX=70186 PE=3 SV=1
tr|A0A0H5R8K1|A0A0H5R8K1_9EUKA	tr|A0A0H5R8K1|A0A0H5R8K1_9EUKA	tr|A0A0H5R8K1|A0A0H5R8K1_9EUKA Uncharacterized protein OS=Spongospora subterranea OX=70186 PE=4 SV=1
tr|A0A0H5RK13|A0A0H5RK13_9EUKA	tr|A0A0H5RK13|A0A0H5RK13_9EUKA	tr|A0A0H5RK13|A0A0H5RK13_9EUKA Uncharacterized protein OS=Spongospora subterranea OX=70186 PE=4 SV=1
tr|A0A0H5R4Y8|A0A0H5R4Y8_9EUKA	tr|A0A0H5R4Y8|A0A0H5R4Y8_9EUKA	tr|A0A0H5R4Y8|A0A0H5R4Y8_9EUKA 60S acidic ribosomal protein P0 OS=Spongospora subterranea OX=70186 PE=3 SV=1
tr|A0A0H5R0W8|A0A0H5R0W8_9EUKA	tr|A0A0H5R0W8|A0A0H5R0W8_9EUKA	tr|A0A0H5R0W8|A0A0H5R0W8_9EUKA Uncharacterized protein (Fragment) OS=Spongospora subterranea OX=70186 PE=4 SV=1
tr|A0A0H5R4Z8|A0A0H5R4Z8_9EUKA	tr|A0A0H5R4Z8|A0A0H5R4Z8_9EUKA	tr|A0A0H5R4Z8|A0A0H5R4Z8_9EUKA Uncharacterized protein OS=Spongospora subterranea OX=70186 PE=4 SV=1
tr|A0A0H5R4Y3|A0A0H5R4Y3_9EUKA	tr|A0A0H5R4Y3|A0A0H5R4Y3_9EUKA	tr|A0A0H5R4Y3|A0A0H5R4Y3_9EUKA Uncharacterized protein OS=Spongospora subterranea OX=70186 PE=3 SV=1
tr|A0A0H5R5U0|A0A0H5R5U0_9EUKA	tr|A0A0H5R5U0|A0A0H5R5U0_9EUKA	tr|A0A0H5R5U0|A0A0H5R5U0_9EUKA Ferritin (Fragment) OS=Spongospora subterranea OX=70186 PE=3 SV=1
tr|A0A0H5R7N6|A0A0H5R7N6_9EUKA	tr|A0A0H5R7N6|A0A0H5R7N6_9EUKA	tr|A0A0H5R7N6|A0A0H5R7N6_9EUKA Uncharacterized protein OS=Spongospora subterranea OX=70186 PE=3 SV=1
tr|A0A0H5QHB7|A0A0H5QHB7_9EUKA	tr|A0A0H5QHB7|A0A0H5QHB7_9EUKA	tr|A0A0H5QHB7|A0A0H5QHB7_9EUKA Uncharacterized protein OS=Spongospora subterranea OX=70186 PE=4 SV=1
tr|A0A0H5R7P8|A0A0H5R7P8_9EUKA	tr|A0A0H5R7P8|A0A0H5R7P8_9EUKA	tr|A0A0H5R7P8|A0A0H5R7P8_9EUKA Uncharacterized protein OS=Spongospora subterranea OX=70186 PE=3 SV=1
tr|A0A0H5R9R2|A0A0H5R9R2_9EUKA	tr|A0A0H5R9R2|A0A0H5R9R2_9EUKA	tr|A0A0H5R9R2|A0A0H5R9R2_9EUKA Uncharacterized protein OS=Spongospora subterranea OX=70186 PE=4 SV=1
tr|A0A0H5RMA9|A0A0H5RMA9_9EUKA	tr|A0A0H5RMA9|A0A0H5RMA9_9EUKA	tr|A0A0H5RMA9|A0A0H5RMA9_9EUKA Uncharacterized protein OS=Spongospora subterranea OX=70186 PE=4 SV=1
tr|A0A0H5R7X4|A0A0H5R7X4_9EUKA	tr|A0A0H5R7X4|A0A0H5R7X4_9EUKA	tr|A0A0H5R7X4|A0A0H5R7X4_9EUKA Uncharacterized protein OS=Spongospora subterranea OX=70186 PE=3 SV=1
tr|A0A0H5R4K4|A0A0H5R4K4_9EUKA	tr|A0A0H5R4K4|A0A0H5R4K4_9EUKA	tr|A0A0H5R4K4|A0A0H5R4K4_9EUKA Uncharacterized protein (Fragment) OS=Spongospora subterranea OX=70186 PE=4 SV=1
tr|A0A0H5RJJ4|A0A0H5RJJ4_9EUKA	tr|A0A0H5RJJ4|A0A0H5RJJ4_9EUKA	tr|A0A0H5RJJ4|A0A0H5RJJ4_9EUKA Glutamine synthetase OS=Spongospora subterranea OX=70186 PE=3 SV=1
tr|A0A0H5R411|A0A0H5R411_9EUKA	tr|A0A0H5R411|A0A0H5R411_9EUKA	tr|A0A0H5R411|A0A0H5R411_9EUKA Uncharacterized protein OS=Spongospora subterranea OX=70186 PE=4 SV=1
tr|A0A0H5R7Z2|A0A0H5R7Z2_9EUKA	tr|A0A0H5R7Z2|A0A0H5R7Z2_9EUKA	tr|A0A0H5R7Z2|A0A0H5R7Z2_9EUKA Uncharacterized protein OS=Spongospora subterranea OX=70186 PE=4 SV=1
tr|A0A0H5QHC1|A0A0H5QHC1_9EUKA	tr|A0A0H5QHC1|A0A0H5QHC1_9EUKA	tr|A0A0H5QHC1|A0A0H5QHC1_9EUKA Uncharacterized protein OS=Spongospora subterranea OX=70186 PE=4 SV=1
tr|A0A0H5R558|A0A0H5R558_9EUKA	tr|A0A0H5R558|A0A0H5R558_9EUKA	tr|A0A0H5R558|A0A0H5R558_9EUKA Uncharacterized protein (Fragment) OS=Spongospora subterranea OX=70186 PE=4 SV=1
tr|A0A0H5R3V8|A0A0H5R3V8_9EUKA	tr|A0A0H5R3V8|A0A0H5R3V8_9EUKA	tr|A0A0H5R3V8|A0A0H5R3V8_9EUKA Uncharacterized protein (Fragment) OS=Spongospora subterranea OX=70186 PE=4 SV=1
tr|A0A0H5R3P7|A0A0H5R3P7_9EUKA;tr|A0A0H5RDN3|A0A0H5RDN3_9EUKA	tr|A0A0H5R3P7|A0A0H5R3P7_9EUKA;tr|A0A0H5RDN3|A0A0H5RDN3_9EUKA	tr|A0A0H5R3P7|A0A0H5R3P7_9EUKA Uncharacterized protein (Fragment) OS=Spongospora subterranea OX=70186 PE=3 SV=1;tr|A0A0H5RDN3|A0A0H5RDN3_9EUKA Uncharacterized protein (Fragment) OS=Spongospora subterranea OX=70186 PE=3 SV=1
tr|A0A0H5R3T9|A0A0H5R3T9_9EUKA	tr|A0A0H5R3T9|A0A0H5R3T9_9EUKA	tr|A0A0H5R3T9|A0A0H5R3T9_9EUKA Uncharacterized protein (Fragment) OS=Spongospora subterranea OX=70186 PE=4 SV=1
tr|A0A0H5R4X9|A0A0H5R4X9_9EUKA	tr|A0A0H5R4X9|A0A0H5R4X9_9EUKA	tr|A0A0H5R4X9|A0A0H5R4X9_9EUKA Uncharacterized protein OS=Spongospora subterranea OX=70186 PE=3 SV=1
tr|A0A0H5QM30|A0A0H5QM30_9EUKA;tr|A0A0H5RFC2|A0A0H5RFC2_9EUKA;tr|A0A0H5REY7|A0A0H5REY7_9EUKA	tr|A0A0H5QM30|A0A0H5QM30_9EUKA	tr|A0A0H5QM30|A0A0H5QM30_9EUKA Alpha-mannosidase OS=Spongospora subterranea OX=70186 PE=3 SV=1
tr|A0A0H5RD00|A0A0H5RD00_9EUKA	tr|A0A0H5RD00|A0A0H5RD00_9EUKA	tr|A0A0H5RD00|A0A0H5RD00_9EUKA Uncharacterized protein OS=Spongospora subterranea OX=70186 PE=4 SV=1
tr|A0A0H5RKX5|A0A0H5RKX5_9EUKA	tr|A0A0H5RKX5|A0A0H5RKX5_9EUKA	tr|A0A0H5RKX5|A0A0H5RKX5_9EUKA Citrate synthase (Fragment) OS=Spongospora subterranea OX=70186 PE=3 SV=1
tr|A0A0H5RKV1|A0A0H5RKV1_9EUKA	tr|A0A0H5RKV1|A0A0H5RKV1_9EUKA	tr|A0A0H5RKV1|A0A0H5RKV1_9EUKA Uncharacterized protein OS=Spongospora subterranea OX=70186 PE=4 SV=1
tr|A0A0H5RQN7|A0A0H5RQN7_9EUKA;tr|A0A0H5QYE1|A0A0H5QYE1_9EUKA	tr|A0A0H5RQN7|A0A0H5RQN7_9EUKA	tr|A0A0H5RQN7|A0A0H5RQN7_9EUKA Ornithine aminotransferase (Fragment) OS=Spongospora subterranea OX=70186 PE=3 SV=1
tr|A0A0H5RLZ1|A0A0H5RLZ1_9EUKA	tr|A0A0H5RLZ1|A0A0H5RLZ1_9EUKA	tr|A0A0H5RLZ1|A0A0H5RLZ1_9EUKA Pyruvate kinase OS=Spongospora subterranea OX=70186 PE=3 SV=1
tr|A0A0H5R5T6|A0A0H5R5T6_9EUKA	tr|A0A0H5R5T6|A0A0H5R5T6_9EUKA	tr|A0A0H5R5T6|A0A0H5R5T6_9EUKA Proteasome subunit alpha type (Fragment) OS=Spongospora subterranea OX=70186 PE=3 SV=1
tr|A0A0H5R8W3|A0A0H5R8W3_9EUKA	tr|A0A0H5R8W3|A0A0H5R8W3_9EUKA	tr|A0A0H5R8W3|A0A0H5R8W3_9EUKA Serine hydroxymethyltransferase OS=Spongospora subterranea OX=70186 PE=3 SV=1
tr|A0A0H5R4M0|A0A0H5R4M0_9EUKA;tr|A0A0H5RFX4|A0A0H5RFX4_9EUKA	tr|A0A0H5R4M0|A0A0H5R4M0_9EUKA;tr|A0A0H5RFX4|A0A0H5RFX4_9EUKA	tr|A0A0H5R4M0|A0A0H5R4M0_9EUKA Uncharacterized protein (Fragment) OS=Spongospora subterranea OX=70186 PE=4 SV=1;tr|A0A0H5RFX4|A0A0H5RFX4_9EUKA Uncharacterized protein (Fragment) OS=Spongospora subterranea OX=70186 PE=4 SV=1
tr|A0A0H5R554|A0A0H5R554_9EUKA	tr|A0A0H5R554|A0A0H5R554_9EUKA	tr|A0A0H5R554|A0A0H5R554_9EUKA Uncharacterized protein OS=Spongospora subterranea OX=70186 PE=4 SV=1
tr|A0A0H5R4R6|A0A0H5R4R6_9EUKA;tr|A0A0H5RS47|A0A0H5RS47_9EUKA	tr|A0A0H5R4R6|A0A0H5R4R6_9EUKA;tr|A0A0H5RS47|A0A0H5RS47_9EUKA	tr|A0A0H5R4R6|A0A0H5R4R6_9EUKA Peptidylprolyl isomerase (Fragment) OS=Spongospora subterranea OX=70186 PE=4 SV=1;tr|A0A0H5RS47|A0A0H5RS47_9EUKA Peptidylprolyl isomerase (Fragment) OS=Spongospora subterranea OX=70186 PE=4 SV=1
tr|A0A0H5R4R4|A0A0H5R4R4_9EUKA	tr|A0A0H5R4R4|A0A0H5R4R4_9EUKA	tr|A0A0H5R4R4|A0A0H5R4R4_9EUKA Proteasome subunit alpha type OS=Spongospora subterranea OX=70186 PE=3 SV=1
tr|A0A0H5QJS9|A0A0H5QJS9_9EUKA	tr|A0A0H5QJS9|A0A0H5QJS9_9EUKA	tr|A0A0H5QJS9|A0A0H5QJS9_9EUKA Uncharacterized protein (Fragment) OS=Spongospora subterranea OX=70186 PE=4 SV=1
tr|A0A0H5RSQ6|A0A0H5RSQ6_9EUKA	tr|A0A0H5RSQ6|A0A0H5RSQ6_9EUKA	tr|A0A0H5RSQ6|A0A0H5RSQ6_9EUKA Uncharacterized protein OS=Spongospora subterranea OX=70186 PE=4 SV=1
tr|A0A0H5R4N8|A0A0H5R4N8_9EUKA	tr|A0A0H5R4N8|A0A0H5R4N8_9EUKA	tr|A0A0H5R4N8|A0A0H5R4N8_9EUKA Uncharacterized protein (Fragment) OS=Spongospora subterranea OX=70186 PE=3 SV=1
tr|A0A0H5R4P2|A0A0H5R4P2_9EUKA	tr|A0A0H5R4P2|A0A0H5R4P2_9EUKA	tr|A0A0H5R4P2|A0A0H5R4P2_9EUKA Uncharacterized protein (Fragment) OS=Spongospora subterranea OX=70186 PE=3 SV=1
tr|A0A0H5R3Q5|A0A0H5R3Q5_9EUKA	tr|A0A0H5R3Q5|A0A0H5R3Q5_9EUKA	tr|A0A0H5R3Q5|A0A0H5R3Q5_9EUKA Uncharacterized protein OS=Spongospora subterranea OX=70186 PE=4 SV=1
tr|A0A0H5R3R2|A0A0H5R3R2_9EUKA	tr|A0A0H5R3R2|A0A0H5R3R2_9EUKA	tr|A0A0H5R3R2|A0A0H5R3R2_9EUKA Uncharacterized protein OS=Spongospora subterranea OX=70186 PE=3 SV=1
tr|A0A0H5R8S7|A0A0H5R8S7_9EUKA	tr|A0A0H5R8S7|A0A0H5R8S7_9EUKA	tr|A0A0H5R8S7|A0A0H5R8S7_9EUKA Uncharacterized protein (Fragment) OS=Spongospora subterranea OX=70186 PE=3 SV=1
tr|A0A0H5RKL3|A0A0H5RKL3_9EUKA;tr|A0A0H5RFP8|A0A0H5RFP8_9EUKA	tr|A0A0H5RKL3|A0A0H5RKL3_9EUKA	tr|A0A0H5RKL3|A0A0H5RKL3_9EUKA Pentafunctional AROM polypeptide OS=Spongospora subterranea OX=70186 PE=3 SV=1
tr|A0A0H5R5U3|A0A0H5R5U3_9EUKA	tr|A0A0H5R5U3|A0A0H5R5U3_9EUKA	tr|A0A0H5R5U3|A0A0H5R5U3_9EUKA Uncharacterized protein OS=Spongospora subterranea OX=70186 PE=4 SV=1
tr|A0A0H5R6R0|A0A0H5R6R0_9EUKA	tr|A0A0H5R6R0|A0A0H5R6R0_9EUKA	tr|A0A0H5R6R0|A0A0H5R6R0_9EUKA Uncharacterized protein (Fragment) OS=Spongospora subterranea OX=70186 PE=4 SV=1
tr|A0A0H5RJU9|A0A0H5RJU9_9EUKA;tr|A0A0H5RTB6|A0A0H5RTB6_9EUKA	tr|A0A0H5RJU9|A0A0H5RJU9_9EUKA	tr|A0A0H5RJU9|A0A0H5RJU9_9EUKA Fumarylacetoacetase OS=Spongospora subterranea OX=70186 PE=3 SV=1
tr|A0A0H5R3Y5|A0A0H5R3Y5_9EUKA;tr|A0A0H5RF49|A0A0H5RF49_9EUKA	tr|A0A0H5R3Y5|A0A0H5R3Y5_9EUKA;tr|A0A0H5RF49|A0A0H5RF49_9EUKA	tr|A0A0H5R3Y5|A0A0H5R3Y5_9EUKA Uncharacterized protein OS=Spongospora subterranea OX=70186 PE=3 SV=1;tr|A0A0H5RF49|A0A0H5RF49_9EUKA Uncharacterized protein (Fragment) OS=Spongospora subterranea OX=70186 PE=4 SV=1
tr|A0A0H5QI76|A0A0H5QI76_9EUKA	tr|A0A0H5QI76|A0A0H5QI76_9EUKA	tr|A0A0H5QI76|A0A0H5QI76_9EUKA GTP-binding nuclear protein OS=Spongospora subterranea OX=70186 PE=3 SV=1
tr|A0A0H5R4H7|A0A0H5R4H7_9EUKA	tr|A0A0H5R4H7|A0A0H5R4H7_9EUKA	tr|A0A0H5R4H7|A0A0H5R4H7_9EUKA Uncharacterized protein (Fragment) OS=Spongospora subterranea OX=70186 PE=3 SV=1
tr|A0A0H5RJJ9|A0A0H5RJJ9_9EUKA	tr|A0A0H5RJJ9|A0A0H5RJJ9_9EUKA	tr|A0A0H5RJJ9|A0A0H5RJJ9_9EUKA Uncharacterized protein (Fragment) OS=Spongospora subterranea OX=70186 PE=3 SV=1
tr|A0A0H5RJE6|A0A0H5RJE6_9EUKA;tr|A0A0H5RFU8|A0A0H5RFU8_9EUKA	tr|A0A0H5RJE6|A0A0H5RJE6_9EUKA	tr|A0A0H5RJE6|A0A0H5RJE6_9EUKA Uncharacterized protein OS=Spongospora subterranea OX=70186 PE=3 SV=1
tr|A0A0H5R4M9|A0A0H5R4M9_9EUKA	tr|A0A0H5R4M9|A0A0H5R4M9_9EUKA	tr|A0A0H5R4M9|A0A0H5R4M9_9EUKA Uncharacterized protein (Fragment) OS=Spongospora subterranea OX=70186 PE=4 SV=1
tr|A0A0H5RGB4|A0A0H5RGB4_9EUKA	tr|A0A0H5RGB4|A0A0H5RGB4_9EUKA	tr|A0A0H5RGB4|A0A0H5RGB4_9EUKA Uncharacterized protein (Fragment) OS=Spongospora subterranea OX=70186 PE=4 SV=1
tr|A0A0H5RKK5|A0A0H5RKK5_9EUKA	tr|A0A0H5RKK5|A0A0H5RKK5_9EUKA	tr|A0A0H5RKK5|A0A0H5RKK5_9EUKA Uncharacterized protein (Fragment) OS=Spongospora subterranea OX=70186 PE=4 SV=1
tr|A0A0H5R706|A0A0H5R706_9EUKA	tr|A0A0H5R706|A0A0H5R706_9EUKA	tr|A0A0H5R706|A0A0H5R706_9EUKA Uncharacterized protein OS=Spongospora subterranea OX=70186 PE=3 SV=1
tr|A0A0H5R741|A0A0H5R741_9EUKA	tr|A0A0H5R741|A0A0H5R741_9EUKA	tr|A0A0H5R741|A0A0H5R741_9EUKA Uncharacterized protein OS=Spongospora subterranea OX=70186 PE=3 SV=1
tr|A0A0H5R630|A0A0H5R630_9EUKA	tr|A0A0H5R630|A0A0H5R630_9EUKA	tr|A0A0H5R630|A0A0H5R630_9EUKA Pyruvate dehydrogenase E1 component subunit alpha (Fragment) OS=Spongospora subterranea OX=70186 PE=4 SV=1
tr|A0A0H5RAY7|A0A0H5RAY7_9EUKA	tr|A0A0H5RAY7|A0A0H5RAY7_9EUKA	tr|A0A0H5RAY7|A0A0H5RAY7_9EUKA 4-hydroxyphenylpyruvate dioxygenase OS=Spongospora subterranea OX=70186 PE=3 SV=1
tr|A0A0H5RJN2|A0A0H5RJN2_9EUKA	tr|A0A0H5RJN2|A0A0H5RJN2_9EUKA	tr|A0A0H5RJN2|A0A0H5RJN2_9EUKA Transketolase OS=Spongospora subterranea OX=70186 PE=3 SV=1
tr|A0A0H5R523|A0A0H5R523_9EUKA	tr|A0A0H5R523|A0A0H5R523_9EUKA	tr|A0A0H5R523|A0A0H5R523_9EUKA Uncharacterized protein OS=Spongospora subterranea OX=70186 PE=4 SV=1
tr|A0A0H5R4Z4|A0A0H5R4Z4_9EUKA	tr|A0A0H5R4Z4|A0A0H5R4Z4_9EUKA	tr|A0A0H5R4Z4|A0A0H5R4Z4_9EUKA Uncharacterized protein OS=Spongospora subterranea OX=70186 PE=3 SV=1
tr|A0A0H5R4K3|A0A0H5R4K3_9EUKA;tr|A0A0H5RA56|A0A0H5RA56_9EUKA	tr|A0A0H5R4K3|A0A0H5R4K3_9EUKA;tr|A0A0H5RA56|A0A0H5RA56_9EUKA	tr|A0A0H5R4K3|A0A0H5R4K3_9EUKA 40S ribosomal protein S12 OS=Spongospora subterranea OX=70186 PE=3 SV=1;tr|A0A0H5RA56|A0A0H5RA56_9EUKA 40S ribosomal protein S12 (Fragment) OS=Spongospora subterranea OX=70186 PE=3 SV=1
tr|A0A0H5R4J9|A0A0H5R4J9_9EUKA	tr|A0A0H5R4J9|A0A0H5R4J9_9EUKA	tr|A0A0H5R4J9|A0A0H5R4J9_9EUKA Uncharacterized protein (Fragment) OS=Spongospora subterranea OX=70186 PE=3 SV=1
tr|A0A0H5RT21|A0A0H5RT21_9EUKA	tr|A0A0H5RT21|A0A0H5RT21_9EUKA	tr|A0A0H5RT21|A0A0H5RT21_9EUKA Uncharacterized protein OS=Spongospora subterranea OX=70186 PE=4 SV=1
tr|A0A0H5R4Q8|A0A0H5R4Q8_9EUKA	tr|A0A0H5R4Q8|A0A0H5R4Q8_9EUKA	tr|A0A0H5R4Q8|A0A0H5R4Q8_9EUKA Uncharacterized protein OS=Spongospora subterranea OX=70186 PE=4 SV=1
tr|A0A0H5R509|A0A0H5R509_9EUKA;tr|A0A0H5RT07|A0A0H5RT07_9EUKA	tr|A0A0H5R509|A0A0H5R509_9EUKA	tr|A0A0H5R509|A0A0H5R509_9EUKA Uncharacterized protein OS=Spongospora subterranea OX=70186 PE=4 SV=1
tr|A0A0H5R7A7|A0A0H5R7A7_9EUKA	tr|A0A0H5R7A7|A0A0H5R7A7_9EUKA	tr|A0A0H5R7A7|A0A0H5R7A7_9EUKA Uncharacterized protein OS=Spongospora subterranea OX=70186 PE=3 SV=1
tr|A0A0H5R476|A0A0H5R476_9EUKA	tr|A0A0H5R476|A0A0H5R476_9EUKA	tr|A0A0H5R476|A0A0H5R476_9EUKA Uncharacterized protein (Fragment) OS=Spongospora subterranea OX=70186 PE=4 SV=1
tr|A0A0H5R541|A0A0H5R541_9EUKA	tr|A0A0H5R541|A0A0H5R541_9EUKA	tr|A0A0H5R541|A0A0H5R541_9EUKA Peroxiredoxin OS=Spongospora subterranea OX=70186 PE=3 SV=1
tr|A0A0H5R431|A0A0H5R431_9EUKA;tr|A0A0H5RCR2|A0A0H5RCR2_9EUKA	tr|A0A0H5R431|A0A0H5R431_9EUKA	tr|A0A0H5R431|A0A0H5R431_9EUKA Uncharacterized protein OS=Spongospora subterranea OX=70186 PE=4 SV=1
tr|A0A0H5R4C3|A0A0H5R4C3_9EUKA	tr|A0A0H5R4C3|A0A0H5R4C3_9EUKA	tr|A0A0H5R4C3|A0A0H5R4C3_9EUKA Uncharacterized protein (Fragment) OS=Spongospora subterranea OX=70186 PE=4 SV=1
tr|A0A0H5RAQ6|A0A0H5RAQ6_9EUKA	tr|A0A0H5RAQ6|A0A0H5RAQ6_9EUKA	tr|A0A0H5RAQ6|A0A0H5RAQ6_9EUKA Transaldolase OS=Spongospora subterranea OX=70186 PE=4 SV=1
tr|A0A0H5RFQ6|A0A0H5RFQ6_9EUKA	tr|A0A0H5RFQ6|A0A0H5RFQ6_9EUKA	tr|A0A0H5RFQ6|A0A0H5RFQ6_9EUKA Uncharacterized protein (Fragment) OS=Spongospora subterranea OX=70186 PE=4 SV=1
tr|A0A0H5RK60|A0A0H5RK60_9EUKA	tr|A0A0H5RK60|A0A0H5RK60_9EUKA	tr|A0A0H5RK60|A0A0H5RK60_9EUKA Uncharacterized protein OS=Spongospora subterranea OX=70186 PE=3 SV=1
tr|A0A0H5R4R0|A0A0H5R4R0_9EUKA	tr|A0A0H5R4R0|A0A0H5R4R0_9EUKA	tr|A0A0H5R4R0|A0A0H5R4R0_9EUKA Histone H2B (Fragment) OS=Spongospora subterranea OX=70186 PE=3 SV=1
tr|A0A0H5R5D1|A0A0H5R5D1_9EUKA;tr|A0A0H5REL9|A0A0H5REL9_9EUKA	tr|A0A0H5R5D1|A0A0H5R5D1_9EUKA	tr|A0A0H5R5D1|A0A0H5R5D1_9EUKA Uncharacterized protein (Fragment) OS=Spongospora subterranea OX=70186 PE=3 SV=1
tr|A0A0H5R483|A0A0H5R483_9EUKA;tr|A0A0H5RRJ3|A0A0H5RRJ3_9EUKA	tr|A0A0H5R483|A0A0H5R483_9EUKA;tr|A0A0H5RRJ3|A0A0H5RRJ3_9EUKA	tr|A0A0H5R483|A0A0H5R483_9EUKA Uncharacterized protein OS=Spongospora subterranea OX=70186 PE=4 SV=1;tr|A0A0H5RRJ3|A0A0H5RRJ3_9EUKA Uncharacterized protein (Fragment) OS=Spongospora subterranea OX=70186 PE=4 SV=1
tr|A0A0H5R4J7|A0A0H5R4J7_9EUKA;tr|A0A0H5QN20|A0A0H5QN20_9EUKA	tr|A0A0H5R4J7|A0A0H5R4J7_9EUKA	tr|A0A0H5R4J7|A0A0H5R4J7_9EUKA Uncharacterized protein (Fragment) OS=Spongospora subterranea OX=70186 PE=4 SV=1
tr|A0A0H5RJV1|A0A0H5RJV1_9EUKA	tr|A0A0H5RJV1|A0A0H5RJV1_9EUKA	tr|A0A0H5RJV1|A0A0H5RJV1_9EUKA Glutathione reductase OS=Spongospora subterranea OX=70186 PE=3 SV=1
tr|A0A0H5R529|A0A0H5R529_9EUKA;tr|A0A0H5QNU2|A0A0H5QNU2_9EUKA	tr|A0A0H5R529|A0A0H5R529_9EUKA	tr|A0A0H5R529|A0A0H5R529_9EUKA Uncharacterized protein OS=Spongospora subterranea OX=70186 PE=3 SV=1
tr|A0A0H5R4E6|A0A0H5R4E6_9EUKA	tr|A0A0H5R4E6|A0A0H5R4E6_9EUKA	tr|A0A0H5R4E6|A0A0H5R4E6_9EUKA Histone H2A OS=Spongospora subterranea OX=70186 PE=3 SV=1
tr|A0A0H5QZN9|A0A0H5QZN9_9EUKA;tr|A0A0H5RCU7|A0A0H5RCU7_9EUKA	tr|A0A0H5QZN9|A0A0H5QZN9_9EUKA	tr|A0A0H5QZN9|A0A0H5QZN9_9EUKA Uncharacterized protein OS=Spongospora subterranea OX=70186 PE=4 SV=1
tr|A0A0H5QJD6|A0A0H5QJD6_9EUKA	tr|A0A0H5QJD6|A0A0H5QJD6_9EUKA	tr|A0A0H5QJD6|A0A0H5QJD6_9EUKA S-formylglutathione hydrolase OS=Spongospora subterranea OX=70186 PE=3 SV=1
tr|A0A0H5R652|A0A0H5R652_9EUKA	tr|A0A0H5R652|A0A0H5R652_9EUKA	tr|A0A0H5R652|A0A0H5R652_9EUKA Uncharacterized protein (Fragment) OS=Spongospora subterranea OX=70186 PE=4 SV=1
tr|A0A0H5R3W2|A0A0H5R3W2_9EUKA	tr|A0A0H5R3W2|A0A0H5R3W2_9EUKA	tr|A0A0H5R3W2|A0A0H5R3W2_9EUKA Uncharacterized protein (Fragment) OS=Spongospora subterranea OX=70186 PE=3 SV=1
tr|A0A0H5QG10|A0A0H5QG10_9EUKA;tr|A0A0H5RVB4|A0A0H5RVB4_9EUKA	tr|A0A0H5QG10|A0A0H5QG10_9EUKA;tr|A0A0H5RVB4|A0A0H5RVB4_9EUKA	tr|A0A0H5QG10|A0A0H5QG10_9EUKA Uncharacterized protein (Fragment) OS=Spongospora subterranea OX=70186 PE=4 SV=1;tr|A0A0H5RVB4|A0A0H5RVB4_9EUKA Uncharacterized protein (Fragment) OS=Spongospora subterranea OX=70186 PE=4 SV=1
tr|A0A0H5R3R3|A0A0H5R3R3_9EUKA	tr|A0A0H5R3R3|A0A0H5R3R3_9EUKA	tr|A0A0H5R3R3|A0A0H5R3R3_9EUKA Histone H2B (Fragment) OS=Spongospora subterranea OX=70186 PE=3 SV=1
tr|A0A0H5QPN7|A0A0H5QPN7_9EUKA	tr|A0A0H5QPN7|A0A0H5QPN7_9EUKA	tr|A0A0H5QPN7|A0A0H5QPN7_9EUKA Uncharacterized protein OS=Spongospora subterranea OX=70186 PE=3 SV=1
tr|A0A0H5QRF3|A0A0H5QRF3_9EUKA;tr|A0A0H5QRE8|A0A0H5QRE8_9EUKA	tr|A0A0H5QRF3|A0A0H5QRF3_9EUKA;tr|A0A0H5QRE8|A0A0H5QRE8_9EUKA	tr|A0A0H5QRF3|A0A0H5QRF3_9EUKA Uncharacterized protein OS=Spongospora subterranea OX=70186 PE=4 SV=1;tr|A0A0H5QRE8|A0A0H5QRE8_9EUKA Uncharacterized protein OS=Spongospora subterranea OX=70186 PE=4 SV=1
tr|A0A0H5QKE5|A0A0H5QKE5_9EUKA	tr|A0A0H5QKE5|A0A0H5QKE5_9EUKA	tr|A0A0H5QKE5|A0A0H5QKE5_9EUKA Uncharacterized protein OS=Spongospora subterranea OX=70186 PE=4 SV=1
tr|A0A0H5QMC8|A0A0H5QMC8_9EUKA	tr|A0A0H5QMC8|A0A0H5QMC8_9EUKA	tr|A0A0H5QMC8|A0A0H5QMC8_9EUKA Uncharacterized protein OS=Spongospora subterranea OX=70186 PE=3 SV=1
tr|A0A0H5R5Z4|A0A0H5R5Z4_9EUKA	tr|A0A0H5R5Z4|A0A0H5R5Z4_9EUKA	tr|A0A0H5R5Z4|A0A0H5R5Z4_9EUKA T-complex protein 1 subunit delta OS=Spongospora subterranea OX=70186 PE=3 SV=1
tr|A0A0H5R6A8|A0A0H5R6A8_9EUKA	tr|A0A0H5R6A8|A0A0H5R6A8_9EUKA	tr|A0A0H5R6A8|A0A0H5R6A8_9EUKA Dihydrolipoyl dehydrogenase OS=Spongospora subterranea OX=70186 PE=3 SV=1
tr|A0A0H5QGJ8|A0A0H5QGJ8_9EUKA;tr|A0A0H5QGJ0|A0A0H5QGJ0_9EUKA	tr|A0A0H5QGJ8|A0A0H5QGJ8_9EUKA;tr|A0A0H5QGJ0|A0A0H5QGJ0_9EUKA	tr|A0A0H5QGJ8|A0A0H5QGJ8_9EUKA Uncharacterized protein OS=Spongospora subterranea OX=70186 PE=4 SV=1;tr|A0A0H5QGJ0|A0A0H5QGJ0_9EUKA Uncharacterized protein OS=Spongospora subterranea OX=70186 PE=4 SV=1
tr|A0A0H5R596|A0A0H5R596_9EUKA	tr|A0A0H5R596|A0A0H5R596_9EUKA	tr|A0A0H5R596|A0A0H5R596_9EUKA Uncharacterized protein OS=Spongospora subterranea OX=70186 PE=4 SV=1
tr|A0A0H5R4L7|A0A0H5R4L7_9EUKA	tr|A0A0H5R4L7|A0A0H5R4L7_9EUKA	tr|A0A0H5R4L7|A0A0H5R4L7_9EUKA Uncharacterized protein OS=Spongospora subterranea OX=70186 PE=4 SV=1
tr|A0A0H5R7I5|A0A0H5R7I5_9EUKA;REV__tr|A0A0H5R7I5|A0A0H5R7I5_9EUKA	tr|A0A0H5R7I5|A0A0H5R7I5_9EUKA	tr|A0A0H5R7I5|A0A0H5R7I5_9EUKA Malate dehydrogenase (Fragment) OS=Spongospora subterranea OX=70186 PE=3 SV=1
tr|A0A0H5R723|A0A0H5R723_9EUKA	tr|A0A0H5R723|A0A0H5R723_9EUKA	tr|A0A0H5R723|A0A0H5R723_9EUKA Uncharacterized protein OS=Spongospora subterranea OX=70186 PE=4 SV=1
tr|A0A0H5RF65|A0A0H5RF65_9EUKA	tr|A0A0H5RF65|A0A0H5RF65_9EUKA	tr|A0A0H5RF65|A0A0H5RF65_9EUKA Uncharacterized protein (Fragment) OS=Spongospora subterranea OX=70186 PE=4 SV=1
tr|A0A0H5R2Z0|A0A0H5R2Z0_9EUKA	tr|A0A0H5R2Z0|A0A0H5R2Z0_9EUKA	tr|A0A0H5R2Z0|A0A0H5R2Z0_9EUKA Uncharacterized protein (Fragment) OS=Spongospora subterranea OX=70186 PE=4 SV=1
tr|A0A0H5R4N2|A0A0H5R4N2_9EUKA	tr|A0A0H5R4N2|A0A0H5R4N2_9EUKA	tr|A0A0H5R4N2|A0A0H5R4N2_9EUKA Serine hydroxymethyltransferase OS=Spongospora subterranea OX=70186 PE=3 SV=1
tr|A0A0H5R6N9|A0A0H5R6N9_9EUKA	tr|A0A0H5R6N9|A0A0H5R6N9_9EUKA	tr|A0A0H5R6N9|A0A0H5R6N9_9EUKA Isocitrate dehydrogenase [NADP] OS=Spongospora subterranea OX=70186 PE=3 SV=1
tr|A0A0H5R4L2|A0A0H5R4L2_9EUKA;tr|A0A0H5RFZ2|A0A0H5RFZ2_9EUKA	tr|A0A0H5R4L2|A0A0H5R4L2_9EUKA	tr|A0A0H5R4L2|A0A0H5R4L2_9EUKA Uncharacterized protein OS=Spongospora subterranea OX=70186 PE=3 SV=1
tr|A0A0H5R4R7|A0A0H5R4R7_9EUKA	tr|A0A0H5R4R7|A0A0H5R4R7_9EUKA	tr|A0A0H5R4R7|A0A0H5R4R7_9EUKA 40S ribosomal protein S8 (Fragment) OS=Spongospora subterranea OX=70186 PE=3 SV=1
tr|A0A0H5RJ84|A0A0H5RJ84_9EUKA	tr|A0A0H5RJ84|A0A0H5RJ84_9EUKA	tr|A0A0H5RJ84|A0A0H5RJ84_9EUKA Peptidyl-prolyl cis-trans isomerase (Fragment) OS=Spongospora subterranea OX=70186 PE=3 SV=1
tr|A0A0H5QS67|A0A0H5QS67_9EUKA	tr|A0A0H5QS67|A0A0H5QS67_9EUKA	tr|A0A0H5QS67|A0A0H5QS67_9EUKA Histone H4 OS=Spongospora subterranea OX=70186 PE=3 SV=1
tr|A0A0H5R8Y7|A0A0H5R8Y7_9EUKA	tr|A0A0H5R8Y7|A0A0H5R8Y7_9EUKA	tr|A0A0H5R8Y7|A0A0H5R8Y7_9EUKA Uncharacterized protein (Fragment) OS=Spongospora subterranea OX=70186 PE=4 SV=1
tr|A0A0H5RKS8|A0A0H5RKS8_9EUKA	tr|A0A0H5RKS8|A0A0H5RKS8_9EUKA	tr|A0A0H5RKS8|A0A0H5RKS8_9EUKA Uncharacterized protein (Fragment) OS=Spongospora subterranea OX=70186 PE=3 SV=1
tr|A0A0H5QNC6|A0A0H5QNC6_9EUKA	tr|A0A0H5QNC6|A0A0H5QNC6_9EUKA	tr|A0A0H5QNC6|A0A0H5QNC6_9EUKA Uncharacterized protein OS=Spongospora subterranea OX=70186 PE=4 SV=1
tr|A0A0H5QLS8|A0A0H5QLS8_9EUKA	tr|A0A0H5QLS8|A0A0H5QLS8_9EUKA	tr|A0A0H5QLS8|A0A0H5QLS8_9EUKA Uncharacterized protein (Fragment) OS=Spongospora subterranea OX=70186 PE=4 SV=1
tr|A0A0H5R4F4|A0A0H5R4F4_9EUKA	tr|A0A0H5R4F4|A0A0H5R4F4_9EUKA	tr|A0A0H5R4F4|A0A0H5R4F4_9EUKA ATP synthase subunit gamma (Fragment) OS=Spongospora subterranea OX=70186 PE=3 SV=1
tr|A0A0H5R5I1|A0A0H5R5I1_9EUKA	tr|A0A0H5R5I1|A0A0H5R5I1_9EUKA	tr|A0A0H5R5I1|A0A0H5R5I1_9EUKA Uncharacterized protein (Fragment) OS=Spongospora subterranea OX=70186 PE=4 SV=1
tr|A0A0H5R4P6|A0A0H5R4P6_9EUKA	tr|A0A0H5R4P6|A0A0H5R4P6_9EUKA	tr|A0A0H5R4P6|A0A0H5R4P6_9EUKA Uncharacterized protein (Fragment) OS=Spongospora subterranea OX=70186 PE=4 SV=1
tr|A0A0H5R3Y0|A0A0H5R3Y0_9EUKA	tr|A0A0H5R3Y0|A0A0H5R3Y0_9EUKA	tr|A0A0H5R3Y0|A0A0H5R3Y0_9EUKA Uncharacterized protein OS=Spongospora subterranea OX=70186 PE=4 SV=1
tr|A0A0H5R9I4|A0A0H5R9I4_9EUKA	tr|A0A0H5R9I4|A0A0H5R9I4_9EUKA	tr|A0A0H5R9I4|A0A0H5R9I4_9EUKA Uncharacterized protein (Fragment) OS=Spongospora subterranea OX=70186 PE=4 SV=1
tr|A0A0H5RSE3|A0A0H5RSE3_9EUKA	tr|A0A0H5RSE3|A0A0H5RSE3_9EUKA	tr|A0A0H5RSE3|A0A0H5RSE3_9EUKA Uncharacterized protein OS=Spongospora subterranea OX=70186 PE=3 SV=1
tr|A0A0H5QIF8|A0A0H5QIF8_9EUKA	tr|A0A0H5QIF8|A0A0H5QIF8_9EUKA	tr|A0A0H5QIF8|A0A0H5QIF8_9EUKA Uncharacterized protein OS=Spongospora subterranea OX=70186 PE=4 SV=1
tr|A0A0H5RJL5|A0A0H5RJL5_9EUKA	tr|A0A0H5RJL5|A0A0H5RJL5_9EUKA	tr|A0A0H5RJL5|A0A0H5RJL5_9EUKA Phosphoglycerate kinase OS=Spongospora subterranea OX=70186 PE=3 SV=1
tr|A0A0H5R5N8|A0A0H5R5N8_9EUKA	tr|A0A0H5R5N8|A0A0H5R5N8_9EUKA	tr|A0A0H5R5N8|A0A0H5R5N8_9EUKA Uncharacterized protein (Fragment) OS=Spongospora subterranea OX=70186 PE=4 SV=1
tr|A0A0H5R512|A0A0H5R512_9EUKA	tr|A0A0H5R512|A0A0H5R512_9EUKA	tr|A0A0H5R512|A0A0H5R512_9EUKA Fructose-bisphosphate aldolase OS=Spongospora subterranea OX=70186 PE=3 SV=1
tr|A0A0H5R3X2|A0A0H5R3X2_9EUKA	tr|A0A0H5R3X2|A0A0H5R3X2_9EUKA	tr|A0A0H5R3X2|A0A0H5R3X2_9EUKA 40S ribosomal protein S7 (Fragment) OS=Spongospora subterranea OX=70186 PE=3 SV=1
tr|A0A0H5QQB9|A0A0H5QQB9_9EUKA	tr|A0A0H5QQB9|A0A0H5QQB9_9EUKA	tr|A0A0H5QQB9|A0A0H5QQB9_9EUKA Glucose-6-phosphate isomerase OS=Spongospora subterranea OX=70186 PE=3 SV=1
tr|A0A0H5R3N6|A0A0H5R3N6_9EUKA	tr|A0A0H5R3N6|A0A0H5R3N6_9EUKA	tr|A0A0H5R3N6|A0A0H5R3N6_9EUKA Uncharacterized protein (Fragment) OS=Spongospora subterranea OX=70186 PE=4 SV=1
tr|A0A0H5QP55|A0A0H5QP55_9EUKA	tr|A0A0H5QP55|A0A0H5QP55_9EUKA	tr|A0A0H5QP55|A0A0H5QP55_9EUKA Uncharacterized protein (Fragment) OS=Spongospora subterranea OX=70186 PE=4 SV=1
tr|A0A0H5R593|A0A0H5R593_9EUKA	tr|A0A0H5R593|A0A0H5R593_9EUKA	tr|A0A0H5R593|A0A0H5R593_9EUKA Uncharacterized protein OS=Spongospora subterranea OX=70186 PE=4 SV=1
tr|A0A0H5QHT1|A0A0H5QHT1_9EUKA	tr|A0A0H5QHT1|A0A0H5QHT1_9EUKA	tr|A0A0H5QHT1|A0A0H5QHT1_9EUKA Uncharacterized protein (Fragment) OS=Spongospora subterranea OX=70186 PE=3 SV=1
tr|A0A0H5R559|A0A0H5R559_9EUKA	tr|A0A0H5R559|A0A0H5R559_9EUKA	tr|A0A0H5R559|A0A0H5R559_9EUKA Uncharacterized protein (Fragment) OS=Spongospora subterranea OX=70186 PE=3 SV=1
tr|A0A0H5R4M5|A0A0H5R4M5_9EUKA	tr|A0A0H5R4M5|A0A0H5R4M5_9EUKA	tr|A0A0H5R4M5|A0A0H5R4M5_9EUKA Ribosomal protein OS=Spongospora subterranea OX=70186 PE=3 SV=1
tr|A0A0H5RCS7|A0A0H5RCS7_9EUKA	tr|A0A0H5RCS7|A0A0H5RCS7_9EUKA	tr|A0A0H5RCS7|A0A0H5RCS7_9EUKA Uncharacterized protein OS=Spongospora subterranea OX=70186 PE=4 SV=1
tr|A0A0H5R5K9|A0A0H5R5K9_9EUKA	tr|A0A0H5R5K9|A0A0H5R5K9_9EUKA	tr|A0A0H5R5K9|A0A0H5R5K9_9EUKA T-complex protein 1 subunit gamma OS=Spongospora subterranea OX=70186 PE=3 SV=1
tr|A0A0H5R4L5|A0A0H5R4L5_9EUKA	tr|A0A0H5R4L5|A0A0H5R4L5_9EUKA	tr|A0A0H5R4L5|A0A0H5R4L5_9EUKA Uncharacterized protein (Fragment) OS=Spongospora subterranea OX=70186 PE=4 SV=1
tr|A0A0H5QJL7|A0A0H5QJL7_9EUKA	tr|A0A0H5QJL7|A0A0H5QJL7_9EUKA	tr|A0A0H5QJL7|A0A0H5QJL7_9EUKA Uncharacterized protein (Fragment) OS=Spongospora subterranea OX=70186 PE=4 SV=1
tr|A0A0H5R5R7|A0A0H5R5R7_9EUKA	tr|A0A0H5R5R7|A0A0H5R5R7_9EUKA	tr|A0A0H5R5R7|A0A0H5R5R7_9EUKA Uncharacterized protein OS=Spongospora subterranea OX=70186 PE=4 SV=1
tr|A0A0H5R4U1|A0A0H5R4U1_9EUKA	tr|A0A0H5R4U1|A0A0H5R4U1_9EUKA	tr|A0A0H5R4U1|A0A0H5R4U1_9EUKA Uncharacterized protein (Fragment) OS=Spongospora subterranea OX=70186 PE=4 SV=1
tr|A0A0H5RB81|A0A0H5RB81_9EUKA	tr|A0A0H5RB81|A0A0H5RB81_9EUKA	tr|A0A0H5RB81|A0A0H5RB81_9EUKA Uncharacterized protein (Fragment) OS=Spongospora subterranea OX=70186 PE=4 SV=1
tr|A0A0H5R5B5|A0A0H5R5B5_9EUKA	tr|A0A0H5R5B5|A0A0H5R5B5_9EUKA	tr|A0A0H5R5B5|A0A0H5R5B5_9EUKA Uncharacterized protein OS=Spongospora subterranea OX=70186 PE=3 SV=1
tr|A0A0H5R569|A0A0H5R569_9EUKA	tr|A0A0H5R569|A0A0H5R569_9EUKA	tr|A0A0H5R569|A0A0H5R569_9EUKA T-complex protein 1 subunit eta (Fragment) OS=Spongospora subterranea OX=70186 PE=3 SV=1
tr|A0A0H5RJI7|A0A0H5RJI7_9EUKA	tr|A0A0H5RJI7|A0A0H5RJI7_9EUKA	tr|A0A0H5RJI7|A0A0H5RJI7_9EUKA Uncharacterized protein OS=Spongospora subterranea OX=70186 PE=4 SV=1
tr|A0A0H5RTW7|A0A0H5RTW7_9EUKA	tr|A0A0H5RTW7|A0A0H5RTW7_9EUKA	tr|A0A0H5RTW7|A0A0H5RTW7_9EUKA Uncharacterized protein OS=Spongospora subterranea OX=70186 PE=3 SV=1
tr|A0A0H5R4D7|A0A0H5R4D7_9EUKA	tr|A0A0H5R4D7|A0A0H5R4D7_9EUKA	tr|A0A0H5R4D7|A0A0H5R4D7_9EUKA Uncharacterized protein OS=Spongospora subterranea OX=70186 PE=4 SV=1
tr|A0A0H5R501|A0A0H5R501_9EUKA	tr|A0A0H5R501|A0A0H5R501_9EUKA	tr|A0A0H5R501|A0A0H5R501_9EUKA Polyadenylate-binding protein OS=Spongospora subterranea OX=70186 PE=3 SV=1
tr|A0A0H5R4N4|A0A0H5R4N4_9EUKA;tr|A0A0H5RTT8|A0A0H5RTT8_9EUKA	tr|A0A0H5R4N4|A0A0H5R4N4_9EUKA	tr|A0A0H5R4N4|A0A0H5R4N4_9EUKA Uncharacterized protein OS=Spongospora subterranea OX=70186 PE=3 SV=1
tr|A0A0H5R7G1|A0A0H5R7G1_9EUKA	tr|A0A0H5R7G1|A0A0H5R7G1_9EUKA	tr|A0A0H5R7G1|A0A0H5R7G1_9EUKA ATP synthase subunit alpha (Fragment) OS=Spongospora subterranea OX=70186 PE=4 SV=1
tr|A0A0H5R609|A0A0H5R609_9EUKA;tr|A0A0H5RDI9|A0A0H5RDI9_9EUKA	tr|A0A0H5R609|A0A0H5R609_9EUKA	tr|A0A0H5R609|A0A0H5R609_9EUKA Uncharacterized protein OS=Spongospora subterranea OX=70186 PE=4 SV=1
tr|A0A0H5RJH9|A0A0H5RJH9_9EUKA	tr|A0A0H5RJH9|A0A0H5RJH9_9EUKA	tr|A0A0H5RJH9|A0A0H5RJH9_9EUKA 40S ribosomal protein S4 OS=Spongospora subterranea OX=70186 PE=3 SV=1
tr|A0A0H5RB82|A0A0H5RB82_9EUKA	tr|A0A0H5RB82|A0A0H5RB82_9EUKA	tr|A0A0H5RB82|A0A0H5RB82_9EUKA Uncharacterized protein OS=Spongospora subterranea OX=70186 PE=3 SV=1
tr|A0A0H5R415|A0A0H5R415_9EUKA	tr|A0A0H5R415|A0A0H5R415_9EUKA	tr|A0A0H5R415|A0A0H5R415_9EUKA Uncharacterized protein (Fragment) OS=Spongospora subterranea OX=70186 PE=4 SV=1
tr|A0A0H5R5S4|A0A0H5R5S4_9EUKA	tr|A0A0H5R5S4|A0A0H5R5S4_9EUKA	tr|A0A0H5R5S4|A0A0H5R5S4_9EUKA Glucose-6-phosphate 1-dehydrogenase OS=Spongospora subterranea OX=70186 PE=3 SV=1
tr|A0A0H5R5A7|A0A0H5R5A7_9EUKA	tr|A0A0H5R5A7|A0A0H5R5A7_9EUKA	tr|A0A0H5R5A7|A0A0H5R5A7_9EUKA Uncharacterized protein OS=Spongospora subterranea OX=70186 PE=4 SV=1
tr|A0A0H5R3T2|A0A0H5R3T2_9EUKA	tr|A0A0H5R3T2|A0A0H5R3T2_9EUKA	tr|A0A0H5R3T2|A0A0H5R3T2_9EUKA Adenosylhomocysteinase OS=Spongospora subterranea OX=70186 PE=3 SV=1
tr|A0A0H5R448|A0A0H5R448_9EUKA;tr|A0A0H5RFM3|A0A0H5RFM3_9EUKA;tr|A0A0H5RUU7|A0A0H5RUU7_9EUKA	tr|A0A0H5R448|A0A0H5R448_9EUKA	tr|A0A0H5R448|A0A0H5R448_9EUKA Uncharacterized protein (Fragment) OS=Spongospora subterranea OX=70186 PE=3 SV=1
tr|A0A096XTV6|A0A096XTV6_9EUKA;REV__tr|A0A0H5RKG1|A0A0H5RKG1_9EUKA	tr|A0A096XTV6|A0A096XTV6_9EUKA	tr|A0A096XTV6|A0A096XTV6_9EUKA ATP synthase subunit alpha OS=Spongospora subterranea OX=70186 GN=atp1 PE=3 SV=1
tr|A0A0H5R4Q2|A0A0H5R4Q2_9EUKA;tr|A0A0H5RCH9|A0A0H5RCH9_9EUKA	tr|A0A0H5R4Q2|A0A0H5R4Q2_9EUKA	tr|A0A0H5R4Q2|A0A0H5R4Q2_9EUKA ATP synthase subunit beta OS=Spongospora subterranea OX=70186 PE=3 SV=1
tr|A0A0H5QUY9|A0A0H5QUY9_9EUKA	tr|A0A0H5QUY9|A0A0H5QUY9_9EUKA	tr|A0A0H5QUY9|A0A0H5QUY9_9EUKA Uncharacterized protein OS=Spongospora subterranea OX=70186 PE=4 SV=1
tr|A0A0H5RJZ5|A0A0H5RJZ5_9EUKA;tr|A0A0H5QMU3|A0A0H5QMU3_9EUKA;tr|A0A0H5R3V6|A0A0H5R3V6_9EUKA;tr|A0A0H5QKN9|A0A0H5QKN9_9EUKA	tr|A0A0H5RJZ5|A0A0H5RJZ5_9EUKA	tr|A0A0H5RJZ5|A0A0H5RJZ5_9EUKA Aconitate hydratase, mitochondrial (Fragment) OS=Spongospora subterranea OX=70186 PE=3 SV=1
tr|A0A0H5R7U7|A0A0H5R7U7_9EUKA	tr|A0A0H5R7U7|A0A0H5R7U7_9EUKA	tr|A0A0H5R7U7|A0A0H5R7U7_9EUKA Aminopeptidase (Fragment) OS=Spongospora subterranea OX=70186 PE=3 SV=1
tr|A0A0H5R3N1|A0A0H5R3N1_9EUKA;tr|A0A0H5RDL5|A0A0H5RDL5_9EUKA	tr|A0A0H5R3N1|A0A0H5R3N1_9EUKA	tr|A0A0H5R3N1|A0A0H5R3N1_9EUKA Uncharacterized protein OS=Spongospora subterranea OX=70186 PE=3 SV=1
tr|A0A0H5QWM6|A0A0H5QWM6_9EUKA	tr|A0A0H5QWM6|A0A0H5QWM6_9EUKA	tr|A0A0H5QWM6|A0A0H5QWM6_9EUKA Uncharacterized protein (Fragment) OS=Spongospora subterranea OX=70186 PE=4 SV=1
tr|A0A0H5R6B2|A0A0H5R6B2_9EUKA;tr|A0A0H5QSW5|A0A0H5QSW5_9EUKA	tr|A0A0H5R6B2|A0A0H5R6B2_9EUKA;tr|A0A0H5QSW5|A0A0H5QSW5_9EUKA	tr|A0A0H5R6B2|A0A0H5R6B2_9EUKA Uncharacterized protein OS=Spongospora subterranea OX=70186 PE=4 SV=1;tr|A0A0H5QSW5|A0A0H5QSW5_9EUKA Uncharacterized protein (Fragment) OS=Spongospora subterranea OX=70186 PE=4 SV=1
tr|A0A0H5R4K8|A0A0H5R4K8_9EUKA	tr|A0A0H5R4K8|A0A0H5R4K8_9EUKA	tr|A0A0H5R4K8|A0A0H5R4K8_9EUKA Uncharacterized protein OS=Spongospora subterranea OX=70186 PE=4 SV=1
tr|A0A0H5QZP3|A0A0H5QZP3_9EUKA;tr|A0A0H5RG68|A0A0H5RG68_9EUKA	tr|A0A0H5QZP3|A0A0H5QZP3_9EUKA	tr|A0A0H5QZP3|A0A0H5QZP3_9EUKA Uncharacterized protein (Fragment) OS=Spongospora subterranea OX=70186 PE=3 SV=1
tr|A0A0H5RJG3|A0A0H5RJG3_9EUKA;tr|A0A0H5RE95|A0A0H5RE95_9EUKA;tr|A0A0H5RG09|A0A0H5RG09_9EUKA	tr|A0A0H5RJG3|A0A0H5RJG3_9EUKA	tr|A0A0H5RJG3|A0A0H5RJG3_9EUKA Uncharacterized protein OS=Spongospora subterranea OX=70186 PE=4 SV=1
