# Supplementary material for: Optimisation of Sporosori Purification and Protein Extraction Techniques for the Biotrophic Protozoan Plant Pathogen Spongospora subterranea
Source: Molecules. 2020 Jul 8;25(14):3109. doi: 10.3390/molecules25143109 (PMC7397026; doi:10.3390/molecules25143109)
Supplement: Supplementary file 1 [file molecules-25-03109-s001.zip › S3- T-test. Purified vs Non-purified.xlsx]

## Sheet: t-test
Significant	#NAME?	Difference	Protein IDs	Majority protein IDs	Fasta headers	Symbol color	Symbol type	Symbol size	Peptides	Razor + unique peptides	Unique peptides	Sequence coverage [%]	Unique + razor sequence coverage [%]	Unique sequence coverage [%]	Mol. weight [kDa]	Q-value	Score	Intensity	MS/MS count	LFQ intensity Purified 1	LFQ intensity Purified 2	LFQ intensity Purified 3	LFQ intensity Purified 4	LFQ intensity Non-Purified 1	LFQ intensity Non-Purified 2	LFQ intensity Non-Purified 3	LFQ intensity Non-Purified 4
	0.0688096	-0.0402303	tr|A0A096XTV6|A0A096XTV6_9EUKA;REV__tr|A0A0H5RKG1|A0A0H5RKG1_9EUKA	tr|A0A096XTV6|A0A096XTV6_9EUKA	tr|A0A096XTV6|A0A096XTV6_9EUKA ATP synthase subunit alpha OS=Spongospora subterranea OX=70186 GN=atp1 PE=3 SV=1	Color2 [DarkGray]	1	4	45	45	5	60.7	60.7	6.3	55.957	0	323.31	48889000000	501	32.162	31.8271	31.989	32.5029	32.2485	31.7148	32.32	32.3587
	0.555927	1.42555	tr|A0A096XTW9|A0A096XTW9_9EUKA	tr|A0A096XTW9|A0A096XTW9_9EUKA	tr|A0A096XTW9|A0A096XTW9_9EUKA Cytochrome c oxidase subunit 2 OS=Spongospora subterranea OX=70186 GN=cox2 PE=3 SV=1	Color2 [DarkGray]	1	4	4	4	4	16.7	16.7	16.7	25.795	0	16.296	1465000000	15	27.4484	26.5008	27.1078	27.372	27.0025	26.3798	22.1904	27.1541
	1.00131	0.680565	tr|A0A096XTX9|A0A096XTX9_9EUKA;tr|A0A0H5QRL0|A0A0H5QRL0_9EUKA	tr|A0A096XTX9|A0A096XTX9_9EUKA;tr|A0A0H5QRL0|A0A0H5QRL0_9EUKA	tr|A0A096XTX9|A0A096XTX9_9EUKA NADH dehydrogenase subunit 7 OS=Spongospora subterranea OX=70186 GN=nad7 PE=3 SV=1;tr|A0A0H5QRL0|A0A0H5QRL0_9EUKA Uncharacterized protein (Fragment) OS=Spongospora subterranea OX=70186 PE=4 SV=1	Color2 [DarkGray]	1	4	8	8	8	26.3	26.3	26.3	45.121	0	16.261	563890000	11	25.8695	25.5305	25.6585	26.2138	25.6119	24.2044	25.3584	25.3756
+	2.92491	-4.20004	tr|A0A0H5QET7|A0A0H5QET7_9EUKA	tr|A0A0H5QET7|A0A0H5QET7_9EUKA	tr|A0A0H5QET7|A0A0H5QET7_9EUKA Uncharacterized protein OS=Spongospora subterranea OX=70186 PE=3 SV=1	Color2 [DarkGray]	1	4	7	7	7	35.5	35.5	35.5	26.884	0	13.272	581160000	17	23.2922	22.6705	21.4732	23.5274	26.925	25.5674	28.337	26.934
+	1.16016	-1.63048	tr|A0A0H5QFK2|A0A0H5QFK2_9EUKA;tr|A0A0H5QHB9|A0A0H5QHB9_9EUKA	tr|A0A0H5QFK2|A0A0H5QFK2_9EUKA;tr|A0A0H5QHB9|A0A0H5QHB9_9EUKA	tr|A0A0H5QFK2|A0A0H5QFK2_9EUKA Uncharacterized protein (Fragment) OS=Spongospora subterranea OX=70186 PE=4 SV=1;tr|A0A0H5QHB9|A0A0H5QHB9_9EUKA Uncharacterized protein OS=Spongospora subterranea OX=70186 PE=4 SV=1	Color2 [DarkGray]	1	4	5	5	5	20.5	20.5	20.5	12.811	0	56.72	770850000	32	23.8588	24.818	26.3855	26.0248	28.029	25.7835	26.8702	26.9264
	0.890573	-0.133372	tr|A0A0H5QFM0|A0A0H5QFM0_9EUKA	tr|A0A0H5QFM0|A0A0H5QFM0_9EUKA	tr|A0A0H5QFM0|A0A0H5QFM0_9EUKA Uncharacterized protein OS=Spongospora subterranea OX=70186 PE=4 SV=1	Color2 [DarkGray]	1	4	11	11	11	51	51	51	22.135	0	45.142	2028000000	53	27.4255	27.5568	27.3754	27.6269	27.528	27.7128	27.5643	27.713
	0.640569	-0.462351	tr|A0A0H5QFX0|A0A0H5QFX0_9EUKA	tr|A0A0H5QFX0|A0A0H5QFX0_9EUKA	tr|A0A0H5QFX0|A0A0H5QFX0_9EUKA Uncharacterized protein OS=Spongospora subterranea OX=70186 PE=4 SV=1	Color2 [DarkGray]	1	4	6	6	6	33.8	33.8	33.8	17.663	0	34.242	2068200000	97	27.1154	28.1097	27.2584	27.8738	27.6695	28.7703	27.9928	27.7741
	0.778374	0.517199	tr|A0A0H5QHR3|A0A0H5QHR3_9EUKA;tr|A0A0H5QFY7|A0A0H5QFY7_9EUKA	tr|A0A0H5QHR3|A0A0H5QHR3_9EUKA;tr|A0A0H5QFY7|A0A0H5QFY7_9EUKA	tr|A0A0H5QHR3|A0A0H5QHR3_9EUKA Uncharacterized protein OS=Spongospora subterranea OX=70186 PE=4 SV=1;tr|A0A0H5QFY7|A0A0H5QFY7_9EUKA Uncharacterized protein OS=Spongospora subterranea OX=70186 PE=4 SV=1	Color2 [DarkGray]	1	4	2	2	2	3.6	3.6	3.6	72.894	0.0023502	2.9025	85355000	5	23.2097	23.6476	23.1809	23.8495	22.4131	23.7329	22.6914	22.9815
	0.34713	0.336084	tr|A0A0H5QG10|A0A0H5QG10_9EUKA;tr|A0A0H5RVB4|A0A0H5RVB4_9EUKA	tr|A0A0H5QG10|A0A0H5QG10_9EUKA;tr|A0A0H5RVB4|A0A0H5RVB4_9EUKA	tr|A0A0H5QG10|A0A0H5QG10_9EUKA Uncharacterized protein (Fragment) OS=Spongospora subterranea OX=70186 PE=4 SV=1;tr|A0A0H5RVB4|A0A0H5RVB4_9EUKA Uncharacterized protein (Fragment) OS=Spongospora subterranea OX=70186 PE=4 SV=1	Color2 [DarkGray]	1	4	19	19	19	76	76	76	17.982	0	323.31	51125000000	442	32.1828	32.1203	32.1061	32.4916	32.3512	30.6806	32.1554	32.3692
	0.192546	0.349701	tr|A0A0H5QG77|A0A0H5QG77_9EUKA	tr|A0A0H5QG77|A0A0H5QG77_9EUKA	tr|A0A0H5QG77|A0A0H5QG77_9EUKA Uncharacterized protein OS=Spongospora subterranea OX=70186 PE=4 SV=1	Color2 [DarkGray]	1	4	6	6	6	17.4	17.4	17.4	56.572	0	17.796	763200000	13	26.0677	26.2309	25.8254	26.0225	26.2218	23.569	26.3874	26.5695
+	1.57815	2.09719	tr|A0A0H5QGA5|A0A0H5QGA5_9EUKA	tr|A0A0H5QGA5|A0A0H5QGA5_9EUKA	tr|A0A0H5QGA5|A0A0H5QGA5_9EUKA S-(hydroxymethyl)glutathione dehydrogenase (Fragment) OS=Spongospora subterranea OX=70186 PE=3 SV=1	Color2 [DarkGray]	1	4	4	4	4	17.8	17.8	17.8	41.696	0	45.9	398950000	9	25.8471	25.0208	25.4793	25.8606	23.8616	22.2655	22.4661	25.2257
	0.0351631	-0.0412312	tr|A0A0H5QGD3|A0A0H5QGD3_9EUKA	tr|A0A0H5QGD3|A0A0H5QGD3_9EUKA	tr|A0A0H5QGD3|A0A0H5QGD3_9EUKA Aldehyde dehydrogenase OS=Spongospora subterranea OX=70186 PE=3 SV=1	Color2 [DarkGray]	1	4	2	2	2	4.8	4.8	4.8	53.139	0.0013106	4.2997	131080000	7	23.9928	23.1219	23.7937	23.8561	24.0946	22.7536	24.3842	23.6971
	0.00710967	0.00285673	tr|A0A0H5QGJ8|A0A0H5QGJ8_9EUKA;tr|A0A0H5QGJ0|A0A0H5QGJ0_9EUKA	tr|A0A0H5QGJ8|A0A0H5QGJ8_9EUKA;tr|A0A0H5QGJ0|A0A0H5QGJ0_9EUKA	tr|A0A0H5QGJ8|A0A0H5QGJ8_9EUKA Uncharacterized protein OS=Spongospora subterranea OX=70186 PE=4 SV=1;tr|A0A0H5QGJ0|A0A0H5QGJ0_9EUKA Uncharacterized protein OS=Spongospora subterranea OX=70186 PE=4 SV=1	Color2 [DarkGray]	1	4	25	25	25	45.9	45.9	45.9	65.555	0	212.31	6762700000	158	29.2341	29.5181	29.1624	29.2965	29.5883	29.0744	29.3418	29.1952
	0.944673	-0.291915	tr|A0A0H5R031|A0A0H5R031_9EUKA;tr|A0A0H5QGN1|A0A0H5QGN1_9EUKA	tr|A0A0H5R031|A0A0H5R031_9EUKA;tr|A0A0H5QGN1|A0A0H5QGN1_9EUKA	tr|A0A0H5R031|A0A0H5R031_9EUKA Uncharacterized protein (Fragment) OS=Spongospora subterranea OX=70186 PE=3 SV=1;tr|A0A0H5QGN1|A0A0H5QGN1_9EUKA Uncharacterized protein (Fragment) OS=Spongospora subterranea OX=70186 PE=3 SV=1	Color2 [DarkGray]	1	4	4	4	4	6.2	6.2	6.2	88.575	0	6.0662	537180000	6	25.3821	25.476	25.3377	25.7682	25.5139	25.9811	26.0077	25.6289
+	1.37908	1.59439	tr|A0A0H5QGP7|A0A0H5QGP7_9EUKA	tr|A0A0H5QGP7|A0A0H5QGP7_9EUKA	tr|A0A0H5QGP7|A0A0H5QGP7_9EUKA Uncharacterized protein OS=Spongospora subterranea OX=70186 PE=4 SV=1	Color2 [DarkGray]	1	4	3	3	3	31	31	31	11	0	5.0831	382580000	6	25.7919	25.1967	24.8032	25.8408	24.9494	22.5674	24.5723	23.1659
	0.505931	-0.115507	tr|A0A0H5R003|A0A0H5R003_9EUKA;tr|A0A0H5QGR0|A0A0H5QGR0_9EUKA;tr|A0A0H5QWM0|A0A0H5QWM0_9EUKA	tr|A0A0H5R003|A0A0H5R003_9EUKA;tr|A0A0H5QGR0|A0A0H5QGR0_9EUKA	tr|A0A0H5R003|A0A0H5R003_9EUKA Uncharacterized protein (Fragment) OS=Spongospora subterranea OX=70186 PE=4 SV=1;tr|A0A0H5QGR0|A0A0H5QGR0_9EUKA Uncharacterized protein OS=Spongospora subterranea OX=70186 PE=4 SV=1	Color2 [DarkGray]	1	4	7	7	7	35.4	35.4	35.4	40.765	0	158.78	2103300000	55	27.6968	27.5507	27.677	27.3662	27.632	27.8813	27.5418	27.6976
	0.240052	0.137592	tr|A0A0H5QGT9|A0A0H5QGT9_9EUKA	tr|A0A0H5QGT9|A0A0H5QGT9_9EUKA	tr|A0A0H5QGT9|A0A0H5QGT9_9EUKA Uncharacterized protein (Fragment) OS=Spongospora subterranea OX=70186 PE=4 SV=1	Color2 [DarkGray]	1	4	2	2	2	11.2	11.2	11.2	26.692	0	4.6423	226430000	14	24.7454	24.582	24.6246	24.3518	24.3909	24.7006	23.8449	24.8169
	0.0686554	0.0481801	tr|A0A0H5QGV3|A0A0H5QGV3_9EUKA	tr|A0A0H5QGV3|A0A0H5QGV3_9EUKA	tr|A0A0H5QGV3|A0A0H5QGV3_9EUKA Peptide deformylase (Fragment) OS=Spongospora subterranea OX=70186 PE=3 SV=1	Color2 [DarkGray]	1	4	9	9	9	51.9	51.9	51.9	27.183	0	25.727	1638400000	46	27.0626	27.1923	26.9079	27.4309	27.2503	26.4324	27.3204	27.3978
	0.387386	0.109885	tr|A0A0H5QGZ2|A0A0H5QGZ2_9EUKA	tr|A0A0H5QGZ2|A0A0H5QGZ2_9EUKA	tr|A0A0H5QGZ2|A0A0H5QGZ2_9EUKA Uncharacterized protein OS=Spongospora subterranea OX=70186 PE=3 SV=1	Color2 [DarkGray]	1	4	11	11	11	54.9	54.9	54.9	21.939	0	35.128	2147300000	48	27.6167	27.7582	27.7762	27.7854	27.4301	27.9663	27.5381	27.5625
	0.333223	0.376487	tr|A0A0H5QH16|A0A0H5QH16_9EUKA	tr|A0A0H5QH16|A0A0H5QH16_9EUKA	tr|A0A0H5QH16|A0A0H5QH16_9EUKA Uncharacterized protein OS=Spongospora subterranea OX=70186 PE=4 SV=1	Color2 [DarkGray]	1	4	11	11	11	14.2	14.2	14.2	108.24	0	38.33	913900000	33	26.436	26.4655	26.3002	26.7754	26.5789	24.7158	26.4401	26.7365
	0.685395	-0.143997	tr|A0A0H5QH35|A0A0H5QH35_9EUKA	tr|A0A0H5QH35|A0A0H5QH35_9EUKA	tr|A0A0H5QH35|A0A0H5QH35_9EUKA ATP-dependent (S)-NAD(P)H-hydrate dehydratase OS=Spongospora subterranea OX=70186 PE=3 SV=1	Color2 [DarkGray]	1	4	11	11	11	48.9	48.9	48.9	36.152	0	95.787	1536000000	47	27.2455	27.0299	26.9378	27.3043	27.2171	27.2819	27.177	27.4175
	0.520073	0.589148	tr|A0A0H5QH77|A0A0H5QH77_9EUKA;tr|A0A0H5QJ75|A0A0H5QJ75_9EUKA	tr|A0A0H5QH77|A0A0H5QH77_9EUKA;tr|A0A0H5QJ75|A0A0H5QJ75_9EUKA	tr|A0A0H5QH77|A0A0H5QH77_9EUKA Uncharacterized protein (Fragment) OS=Spongospora subterranea OX=70186 PE=4 SV=1;tr|A0A0H5QJ75|A0A0H5QJ75_9EUKA Uncharacterized protein (Fragment) OS=Spongospora subterranea OX=70186 PE=4 SV=1	Color2 [DarkGray]	1	4	3	3	3	13.8	13.8	13.8	24.368	0	24.077	571290000	8	24.2359	26.0354	26.213	26.4933	25.0625	24.9102	25.3115	25.3367
	0.526428	0.90344	tr|A0A0H5QJC3|A0A0H5QJC3_9EUKA;tr|A0A0H5QHB6|A0A0H5QHB6_9EUKA	tr|A0A0H5QJC3|A0A0H5QJC3_9EUKA;tr|A0A0H5QHB6|A0A0H5QHB6_9EUKA	tr|A0A0H5QJC3|A0A0H5QJC3_9EUKA Uncharacterized protein OS=Spongospora subterranea OX=70186 PE=4 SV=1;tr|A0A0H5QHB6|A0A0H5QHB6_9EUKA Uncharacterized protein OS=Spongospora subterranea OX=70186 PE=4 SV=1	Color2 [DarkGray]	1	4	8	8	8	48.5	48.5	48.5	25.04	0	54.939	760970000	15	26.4339	25.7885	25.9613	26.5212	26.1477	22.961	25.9355	26.0469
	0.655055	-0.150584	tr|A0A0H5QHB7|A0A0H5QHB7_9EUKA	tr|A0A0H5QHB7|A0A0H5QHB7_9EUKA	tr|A0A0H5QHB7|A0A0H5QHB7_9EUKA Uncharacterized protein OS=Spongospora subterranea OX=70186 PE=4 SV=1	Color2 [DarkGray]	1	4	16	16	16	16.8	16.8	16.8	140.93	0	67.916	2128700000	61	27.201	27.5073	27.2725	27.499	27.6535	27.4932	27.312	27.6235
+	1.44243	1.03545	tr|A0A0H5QHC1|A0A0H5QHC1_9EUKA	tr|A0A0H5QHC1|A0A0H5QHC1_9EUKA	tr|A0A0H5QHC1|A0A0H5QHC1_9EUKA Uncharacterized protein OS=Spongospora subterranea OX=70186 PE=4 SV=1	Color2 [DarkGray]	1	4	14	14	14	36.8	36.8	36.8	41.963	0	78.394	3359200000	78	28.5039	28.2372	28.3231	28.9236	27.9072	26.4578	27.4778	28.0031
	0.575901	-0.311592	tr|A0A0H5QHE5|A0A0H5QHE5_9EUKA;tr|A0A0H5QIG8|A0A0H5QIG8_9EUKA	tr|A0A0H5QHE5|A0A0H5QHE5_9EUKA;tr|A0A0H5QIG8|A0A0H5QIG8_9EUKA	tr|A0A0H5QHE5|A0A0H5QHE5_9EUKA Uncharacterized protein OS=Spongospora subterranea OX=70186 PE=4 SV=1;tr|A0A0H5QIG8|A0A0H5QIG8_9EUKA Pyruvate carboxylase OS=Spongospora subterranea OX=70186 PE=4 SV=1	Color2 [DarkGray]	1	4	4	4	4	5.6	5.6	5.6	113.32	0	16.929	174240000	9	24.1544	23.4817	24.1465	23.6998	24.284	23.6179	24.4185	24.4084
	0.207844	-0.161844	tr|A0A0H5QHH7|A0A0H5QHH7_9EUKA	tr|A0A0H5QHH7|A0A0H5QHH7_9EUKA	tr|A0A0H5QHH7|A0A0H5QHH7_9EUKA Uncharacterized protein OS=Spongospora subterranea OX=70186 PE=4 SV=1	Color2 [DarkGray]	1	4	2	2	2	5.7	5.7	5.7	38.565	0.004171	1.7192	137780000	2	23.9343	22.9589	23.845	24.1513	24.0493	23.4101	24.144	23.9334
	0.436215	0.751215	tr|A0A0H5QHI0|A0A0H5QHI0_9EUKA	tr|A0A0H5QHI0|A0A0H5QHI0_9EUKA	tr|A0A0H5QHI0|A0A0H5QHI0_9EUKA Uncharacterized protein (Fragment) OS=Spongospora subterranea OX=70186 PE=3 SV=1	Color2 [DarkGray]	1	4	4	4	4	29	29	29	27.849	0	57.211	1070300000	24	26.9484	26.5471	26.5773	26.5973	26.6077	23.6308	26.7977	26.6291
	0.341542	0.424545	tr|A0A0H5QHK3|A0A0H5QHK3_9EUKA	tr|A0A0H5QHK3|A0A0H5QHK3_9EUKA	tr|A0A0H5QHK3|A0A0H5QHK3_9EUKA Uncharacterized protein (Fragment) OS=Spongospora subterranea OX=70186 PE=4 SV=1	Color2 [DarkGray]	1	4	3	3	3	18	18	18	29.557	0	7.8808	257740000	13	23.5967	24.4741	24.5276	25.2687	23.0205	23.7565	24.6091	24.7829
	1.31239	-0.512669	tr|A0A0H5QHM1|A0A0H5QHM1_9EUKA;tr|A0A0H5QGQ7|A0A0H5QGQ7_9EUKA;tr|A0A0H5QIL3|A0A0H5QIL3_9EUKA	tr|A0A0H5QHM1|A0A0H5QHM1_9EUKA;tr|A0A0H5QGQ7|A0A0H5QGQ7_9EUKA	tr|A0A0H5QHM1|A0A0H5QHM1_9EUKA Uncharacterized protein (Fragment) OS=Spongospora subterranea OX=70186 PE=4 SV=1;tr|A0A0H5QGQ7|A0A0H5QGQ7_9EUKA Uncharacterized protein OS=Spongospora subterranea OX=70186 PE=4 SV=1	Color2 [DarkGray]	1	4	6	6	6	14	14	14	62.153	0	17.355	458180000	28	25.1231	25.4737	25.2341	24.9028	25.4292	26.1682	25.7244	25.4627
+	1.58991	2.47206	tr|A0A0H5QHM7|A0A0H5QHM7_9EUKA	tr|A0A0H5QHM7|A0A0H5QHM7_9EUKA	tr|A0A0H5QHM7|A0A0H5QHM7_9EUKA Peptide-methionine (R)-S-oxide reductase (Fragment) OS=Spongospora subterranea OX=70186 PE=3 SV=1	Color2 [DarkGray]	1	4	5	5	5	37.4	37.4	37.4	19.202	0	43.829	633900000	13	26.152	26.0499	25.7989	26.2378	25.9882	23.2353	22.9816	22.1452
	0.11183	-0.0883098	tr|A0A0H5QHP7|A0A0H5QHP7_9EUKA	tr|A0A0H5QHP7|A0A0H5QHP7_9EUKA	tr|A0A0H5QHP7|A0A0H5QHP7_9EUKA Uncharacterized protein (Fragment) OS=Spongospora subterranea OX=70186 PE=4 SV=1	Color2 [DarkGray]	1	4	4	4	4	34.2	34.2	34.2	17.274	0	15.317	511640000	14	25.2153	26.0715	25.6926	24.7967	25.5317	25.7526	25.5405	25.3044
	0.411788	0.287868	tr|A0A0H5QHT1|A0A0H5QHT1_9EUKA	tr|A0A0H5QHT1|A0A0H5QHT1_9EUKA	tr|A0A0H5QHT1|A0A0H5QHT1_9EUKA Uncharacterized protein (Fragment) OS=Spongospora subterranea OX=70186 PE=3 SV=1	Color2 [DarkGray]	1	4	28	20	20	53	41.4	41.4	38.554	0	323.31	68606000000	665	32.8983	32.203	32.6085	33.0731	32.4403	31.7313	32.5793	32.8806
	0.131132	0.0601463	tr|A0A0H5QHY2|A0A0H5QHY2_9EUKA	tr|A0A0H5QHY2|A0A0H5QHY2_9EUKA	tr|A0A0H5QHY2|A0A0H5QHY2_9EUKA Uncharacterized protein OS=Spongospora subterranea OX=70186 PE=4 SV=1	Color2 [DarkGray]	1	4	7	7	7	22.1	22.1	22.1	53.196	0	18.279	847320000	18	26.3308	26.7594	26.3189	26.3011	26.3394	26.0033	26.5604	26.5665
	0.893327	1.38116	tr|A0A0H5QHY9|A0A0H5QHY9_9EUKA	tr|A0A0H5QHY9|A0A0H5QHY9_9EUKA	tr|A0A0H5QHY9|A0A0H5QHY9_9EUKA Uncharacterized protein OS=Spongospora subterranea OX=70186 PE=4 SV=1	Color2 [DarkGray]	1	4	11	11	11	54	54	54	14.8	0	21.661	2442200000	54	28.0518	28.0223	28.1332	28.0658	27.2951	24.3655	27.314	27.774
	0.206856	-0.107245	tr|A0A0H5QI18|A0A0H5QI18_9EUKA	tr|A0A0H5QI18|A0A0H5QI18_9EUKA	tr|A0A0H5QI18|A0A0H5QI18_9EUKA Uncharacterized protein OS=Spongospora subterranea OX=70186 PE=4 SV=1	Color2 [DarkGray]	1	4	3	3	3	8.1	8.1	8.1	45.417	0	5.8005	115710000	6	23.8227	23.5803	23.695	23.4929	23.8363	23.1905	23.9447	24.0483
	0.684331	1.53192	tr|A0A0H5QI26|A0A0H5QI26_9EUKA;tr|A0A0H5QJ03|A0A0H5QJ03_9EUKA;tr|A0A0H5QJW8|A0A0H5QJW8_9EUKA	tr|A0A0H5QI26|A0A0H5QI26_9EUKA;tr|A0A0H5QJ03|A0A0H5QJ03_9EUKA	tr|A0A0H5QI26|A0A0H5QI26_9EUKA Uncharacterized protein (Fragment) OS=Spongospora subterranea OX=70186 PE=4 SV=1;tr|A0A0H5QJ03|A0A0H5QJ03_9EUKA Uncharacterized protein OS=Spongospora subterranea OX=70186 PE=4 SV=1	Color2 [DarkGray]	1	4	7	7	7	20.6	20.6	20.6	59.385	0	20.283	622920000	24	26.0795	26.0315	25.9965	25.8418	26.2083	23.0554	26.3934	22.1645
	0.169035	0.497452	tr|A0A0H5QJ16|A0A0H5QJ16_9EUKA;tr|A0A0H5QI38|A0A0H5QI38_9EUKA	tr|A0A0H5QJ16|A0A0H5QJ16_9EUKA;tr|A0A0H5QI38|A0A0H5QI38_9EUKA	tr|A0A0H5QJ16|A0A0H5QJ16_9EUKA Uncharacterized protein OS=Spongospora subterranea OX=70186 PE=4 SV=1;tr|A0A0H5QI38|A0A0H5QI38_9EUKA Uncharacterized protein OS=Spongospora subterranea OX=70186 PE=4 SV=1	Color2 [DarkGray]	1	4	2	2	2	11.9	11.9	11.9	22.053	0.002265	2.4441	517690000	4	22.6437	25.6901	25.7926	26.0167	25.9069	23.3679	22.9192	25.9594
	0.19007	0.127923	tr|A0A0H5QI42|A0A0H5QI42_9EUKA;tr|A0A0H5QH75|A0A0H5QH75_9EUKA	tr|A0A0H5QI42|A0A0H5QI42_9EUKA;tr|A0A0H5QH75|A0A0H5QH75_9EUKA	tr|A0A0H5QI42|A0A0H5QI42_9EUKA Uncharacterized protein (Fragment) OS=Spongospora subterranea OX=70186 PE=4 SV=1;tr|A0A0H5QH75|A0A0H5QH75_9EUKA Uncharacterized protein OS=Spongospora subterranea OX=70186 PE=4 SV=1	Color2 [DarkGray]	1	4	8	8	8	20	20	20	51.526	0	12.612	864090000	31	26.1224	26.0748	26.2125	26.8915	26.1993	25.7466	26.2015	26.6422
	0.0709827	0.142843	tr|A0A0H5QI44|A0A0H5QI44_9EUKA	tr|A0A0H5QI44|A0A0H5QI44_9EUKA	tr|A0A0H5QI44|A0A0H5QI44_9EUKA Aminomethyltransferase OS=Spongospora subterranea OX=70186 PE=3 SV=1	Color2 [DarkGray]	1	4	3	3	3	15.8	15.8	15.8	43.048	0	15.884	497810000	18	25.6135	25.7786	25.2876	25.3083	25.8871	26.5142	23.2871	25.7282
	1.02879	-0.560019	tr|A0A0H5QI53|A0A0H5QI53_9EUKA	tr|A0A0H5QI53|A0A0H5QI53_9EUKA	tr|A0A0H5QI53|A0A0H5QI53_9EUKA 60S ribosomal protein L36 OS=Spongospora subterranea OX=70186 PE=3 SV=1	Color2 [DarkGray]	1	4	9	9	9	48.8	48.8	48.8	13.55	0	115.13	19534000000	153	30.422	31.1747	30.6174	29.9532	30.9167	31.4651	31.0004	31.0252
	0.486626	-0.163223	tr|A0A0H5QI54|A0A0H5QI54_9EUKA;tr|A0A0H5QK74|A0A0H5QK74_9EUKA	tr|A0A0H5QI54|A0A0H5QI54_9EUKA;tr|A0A0H5QK74|A0A0H5QK74_9EUKA	tr|A0A0H5QI54|A0A0H5QI54_9EUKA Uncharacterized protein OS=Spongospora subterranea OX=70186 PE=4 SV=1;tr|A0A0H5QK74|A0A0H5QK74_9EUKA Uncharacterized protein OS=Spongospora subterranea OX=70186 PE=4 SV=1	Color2 [DarkGray]	1	4	11	11	11	39.1	39.1	39.1	49.129	0	44.662	1561500000	52	27.3411	26.7732	27.0812	27.2074	27.2867	27.0015	27.4324	27.3353
+	3.97277	1.95791	tr|A0A0H5QI72|A0A0H5QI72_9EUKA	tr|A0A0H5QI72|A0A0H5QI72_9EUKA	tr|A0A0H5QI72|A0A0H5QI72_9EUKA Uncharacterized protein OS=Spongospora subterranea OX=70186 PE=3 SV=1	Color2 [DarkGray]	1	4	9	9	9	65.2	65.2	65.2	12.229	0	305.94	4553600000	88	29.0535	28.8163	28.9631	29.4395	27.1145	26.6439	27.212	27.4704
	1.01338	-0.758955	tr|A0A0H5QI75|A0A0H5QI75_9EUKA	tr|A0A0H5QI75|A0A0H5QI75_9EUKA	tr|A0A0H5QI75|A0A0H5QI75_9EUKA Uncharacterized protein OS=Spongospora subterranea OX=70186 PE=4 SV=1	Color2 [DarkGray]	1	4	2	2	2	17.8	17.8	17.8	19.402	0	6.0015	84679000	10	23.5997	22.6553	23.7402	24.2961	24.3634	24.8248	24.1531	23.9857
	1.08918	0.24996	tr|A0A0H5QI76|A0A0H5QI76_9EUKA	tr|A0A0H5QI76|A0A0H5QI76_9EUKA	tr|A0A0H5QI76|A0A0H5QI76_9EUKA GTP-binding nuclear protein OS=Spongospora subterranea OX=70186 PE=3 SV=1	Color2 [DarkGray]	1	4	16	16	16	64.5	64.5	64.5	24.437	0	183.23	16497000000	173	30.5628	30.6563	30.569	30.8522	30.51	30.1193	30.4612	30.55
	0.359156	0.210611	tr|A0A0H5QI93|A0A0H5QI93_9EUKA;tr|A0A0H5R7E5|A0A0H5R7E5_9EUKA	tr|A0A0H5QI93|A0A0H5QI93_9EUKA	tr|A0A0H5QI93|A0A0H5QI93_9EUKA Uncharacterized protein (Fragment) OS=Spongospora subterranea OX=70186 PE=3 SV=1	Color2 [DarkGray]	1	4	13	10	9	23.9	21.9	21.9	48.935	0	139.58	5683200000	55	29.0543	28.7395	29.1535	29.5634	28.9113	28.5099	29.4165	28.8306
	0.807015	-0.457604	tr|A0A0H5QIB4|A0A0H5QIB4_9EUKA	tr|A0A0H5QIB4|A0A0H5QIB4_9EUKA	tr|A0A0H5QIB4|A0A0H5QIB4_9EUKA Uncharacterized protein OS=Spongospora subterranea OX=70186 PE=4 SV=1	Color2 [DarkGray]	1	4	5	5	5	17.2	17.2	17.2	60.339	0	16.677	437130000	14	25.4395	25.2213	25.1246	24.9721	26.1429	25.2865	26.0563	25.1022
	0.19716	-0.0959954	tr|A0A0H5QIE6|A0A0H5QIE6_9EUKA;tr|A0A0H5QGK8|A0A0H5QGK8_9EUKA	tr|A0A0H5QIE6|A0A0H5QIE6_9EUKA;tr|A0A0H5QGK8|A0A0H5QGK8_9EUKA	tr|A0A0H5QIE6|A0A0H5QIE6_9EUKA Uncharacterized protein OS=Spongospora subterranea OX=70186 PE=4 SV=1;tr|A0A0H5QGK8|A0A0H5QGK8_9EUKA Uncharacterized protein OS=Spongospora subterranea OX=70186 PE=4 SV=1	Color2 [DarkGray]	1	4	5	5	5	42.9	42.9	42.9	19.767	0	49.392	2119700000	43	27.4485	27.8546	27.5667	27.7995	27.9059	28.1661	27.5136	27.4676
+	1.42488	-1.19079	tr|A0A0H5QIF8|A0A0H5QIF8_9EUKA	tr|A0A0H5QIF8|A0A0H5QIF8_9EUKA	tr|A0A0H5QIF8|A0A0H5QIF8_9EUKA Uncharacterized protein OS=Spongospora subterranea OX=70186 PE=4 SV=1	Color2 [DarkGray]	1	4	25	25	23	56.7	56.7	56.7	21.794	0	323.31	858150000000	1554	35.3047	36.3281	36.1714	35.2113	36.1735	37.8161	36.7397	37.0493
	0.642633	0.679509	tr|A0A0H5QIJ9|A0A0H5QIJ9_9EUKA;tr|A0A0H5QKQ9|A0A0H5QKQ9_9EUKA	tr|A0A0H5QIJ9|A0A0H5QIJ9_9EUKA;tr|A0A0H5QKQ9|A0A0H5QKQ9_9EUKA	tr|A0A0H5QIJ9|A0A0H5QIJ9_9EUKA Succinate--CoA ligase [ADP-forming] subunit beta, mitochondrial OS=Spongospora subterranea OX=70186 PE=3 SV=1;tr|A0A0H5QKQ9|A0A0H5QKQ9_9EUKA Uncharacterized protein OS=Spongospora subterranea OX=70186 PE=4 SV=1	Color2 [DarkGray]	1	4	5	5	5	18	18	18	47.374	0	14.481	281780000	13	24.765	24.8445	25.0679	24.5353	23.8051	23.7637	23.3531	25.5728
	0.261686	0.575657	tr|A0A0H5QIP5|A0A0H5QIP5_9EUKA	tr|A0A0H5QIP5|A0A0H5QIP5_9EUKA	tr|A0A0H5QIP5|A0A0H5QIP5_9EUKA Uncharacterized protein OS=Spongospora subterranea OX=70186 PE=3 SV=1	Color2 [DarkGray]	1	4	8	8	8	22.1	22.1	22.1	67.473	0	25.674	1250100000	26	27.1145	26.7689	26.8755	26.8533	27.1056	23.6302	27.3086	27.2651
	0.477349	-0.264274	tr|A0A0H5QIQ2|A0A0H5QIQ2_9EUKA	tr|A0A0H5QIQ2|A0A0H5QIQ2_9EUKA	tr|A0A0H5QIQ2|A0A0H5QIQ2_9EUKA Uncharacterized protein (Fragment) OS=Spongospora subterranea OX=70186 PE=4 SV=1	Color2 [DarkGray]	1	4	3	3	3	7.7	7.7	7.7	50.512	0.0023392	2.8355	222340000	7	24.3815	24.4437	24.3445	24.0712	24.6919	23.8743	24.8956	24.8361
	0.724341	1.33523	tr|A0A0H5QIS6|A0A0H5QIS6_9EUKA;tr|A0A0H5RWI9|A0A0H5RWI9_9EUKA	tr|A0A0H5QIS6|A0A0H5QIS6_9EUKA	tr|A0A0H5QIS6|A0A0H5QIS6_9EUKA Uncharacterized protein OS=Spongospora subterranea OX=70186 PE=3 SV=1	Color2 [DarkGray]	1	4	11	11	11	34	34	34	46.088	0	77.948	2070900000	64	27.7214	27.5682	27.5965	28.0432	27.2264	23.7163	27.3306	27.3152
	0.407208	0.587385	tr|A0A0H5QIU3|A0A0H5QIU3_9EUKA	tr|A0A0H5QIU3|A0A0H5QIU3_9EUKA	tr|A0A0H5QIU3|A0A0H5QIU3_9EUKA Uncharacterized protein OS=Spongospora subterranea OX=70186 PE=4 SV=1	Color2 [DarkGray]	1	4	9	9	9	19.6	19.6	19.6	55.007	0	24.687	519560000	25	25.6726	25.3439	25.4522	26.005	25.5759	23.2118	25.3643	25.9721
	0.657047	0.555679	tr|A0A0H5QIY6|A0A0H5QIY6_9EUKA	tr|A0A0H5QIY6|A0A0H5QIY6_9EUKA	tr|A0A0H5QIY6|A0A0H5QIY6_9EUKA Uncharacterized protein (Fragment) OS=Spongospora subterranea OX=70186 PE=4 SV=1	Color2 [DarkGray]	1	4	3	3	3	12.9	12.9	12.9	32.466	0	27.276	371000000	13	25.0934	25.2539	24.9196	25.4415	24.9998	23.5479	24.5863	25.3518
	1.04786	0.70333	tr|A0A0H5QJ40|A0A0H5QJ40_9EUKA;tr|A0A0H5QJE7|A0A0H5QJE7_9EUKA;tr|A0A0H5R2L1|A0A0H5R2L1_9EUKA	tr|A0A0H5QJ40|A0A0H5QJ40_9EUKA;tr|A0A0H5QJE7|A0A0H5QJE7_9EUKA	tr|A0A0H5QJ40|A0A0H5QJ40_9EUKA Uncharacterized protein OS=Spongospora subterranea OX=70186 PE=4 SV=1;tr|A0A0H5QJE7|A0A0H5QJE7_9EUKA Uncharacterized protein OS=Spongospora subterranea OX=70186 PE=4 SV=1	Color2 [DarkGray]	1	4	8	8	8	36.3	36.3	36.3	34.795	0	44.966	1838500000	37	27.6466	27.1971	27.4595	27.9093	27.2581	25.9522	26.8852	27.3038
	0.981409	-0.768128	tr|A0A0H5QJ44|A0A0H5QJ44_9EUKA	tr|A0A0H5QJ44|A0A0H5QJ44_9EUKA	tr|A0A0H5QJ44|A0A0H5QJ44_9EUKA Uncharacterized protein (Fragment) OS=Spongospora subterranea OX=70186 PE=4 SV=1	Color2 [DarkGray]	1	4	4	4	4	32.4	32.4	32.4	27.672	0	82.846	5086600000	215	28.5336	28.7762	28.8412	28.2596	29.0684	30.4674	29.2156	28.7316
	0.0608819	-0.144798	tr|A0A0H5QJ66|A0A0H5QJ66_9EUKA	tr|A0A0H5QJ66|A0A0H5QJ66_9EUKA	tr|A0A0H5QJ66|A0A0H5QJ66_9EUKA Uncharacterized protein OS=Spongospora subterranea OX=70186 PE=4 SV=1	Color2 [DarkGray]	1	4	2	2	2	5.7	5.7	5.7	41.049	0.0023095	2.6773	297570000	5	24.2605	23.1691	24.5567	24.3611	22.9827	22.7743	25.6344	25.535
	0.532443	0.159707	tr|A0A0H5QJ80|A0A0H5QJ80_9EUKA;tr|A0A0H5QI83|A0A0H5QI83_9EUKA	tr|A0A0H5QJ80|A0A0H5QJ80_9EUKA;tr|A0A0H5QI83|A0A0H5QI83_9EUKA	tr|A0A0H5QJ80|A0A0H5QJ80_9EUKA D-3-phosphoglycerate dehydrogenase OS=Spongospora subterranea OX=70186 PE=3 SV=1;tr|A0A0H5QI83|A0A0H5QI83_9EUKA D-3-phosphoglycerate dehydrogenase (Fragment) OS=Spongospora subterranea OX=70186 PE=3 SV=1	Color2 [DarkGray]	1	4	9	9	9	23.9	23.9	23.9	50.811	0	55.795	1230900000	40	26.9371	26.7651	26.5459	27.0358	26.8418	26.4203	26.6861	26.6968
	0.886185	0.625323	tr|A0A0H5QJ85|A0A0H5QJ85_9EUKA	tr|A0A0H5QJ85|A0A0H5QJ85_9EUKA	tr|A0A0H5QJ85|A0A0H5QJ85_9EUKA Uncharacterized protein (Fragment) OS=Spongospora subterranea OX=70186 PE=4 SV=1	Color2 [DarkGray]	1	4	7	7	7	34.6	34.6	34.6	21.838	0	168.78	27850000000	95	31.18	31.8135	32.1374	31.1988	30.2997	31.4158	31.3665	30.7463
	0.258296	0.303166	tr|A0A0H5QJA3|A0A0H5QJA3_9EUKA	tr|A0A0H5QJA3|A0A0H5QJA3_9EUKA	tr|A0A0H5QJA3|A0A0H5QJA3_9EUKA Uncharacterized protein OS=Spongospora subterranea OX=70186 PE=4 SV=1	Color2 [DarkGray]	1	4	5	5	5	10	10	10	82.846	0	17.47	1008600000	12	26.7766	25.8602	26.1501	26.8588	26.1964	24.9989	26.2248	27.0129
+	3.86584	1.13873	tr|A0A0H5QJD6|A0A0H5QJD6_9EUKA	tr|A0A0H5QJD6|A0A0H5QJD6_9EUKA	tr|A0A0H5QJD6|A0A0H5QJD6_9EUKA S-formylglutathione hydrolase OS=Spongospora subterranea OX=70186 PE=3 SV=1	Color2 [DarkGray]	1	4	20	20	20	89	89	89	32.107	0	183.72	4620000000	84	29.0938	28.8805	29.0299	29.3692	28.1098	27.7198	27.9576	28.0312
	0.688226	0.309508	tr|A0A0H5QJF7|A0A0H5QJF7_9EUKA	tr|A0A0H5QJF7|A0A0H5QJF7_9EUKA	tr|A0A0H5QJF7|A0A0H5QJF7_9EUKA Uncharacterized protein OS=Spongospora subterranea OX=70186 PE=4 SV=1	Color2 [DarkGray]	1	4	10	10	10	72.1	72.1	72.1	12.249	0	117.05	5074000000	80	28.9515	29.4142	28.9754	28.468	28.8831	28.4022	28.6924	28.5933
	0.61751	-0.675753	tr|A0A0H5QJK3|A0A0H5QJK3_9EUKA;tr|A0A0H5QHK0|A0A0H5QHK0_9EUKA	tr|A0A0H5QJK3|A0A0H5QJK3_9EUKA;tr|A0A0H5QHK0|A0A0H5QHK0_9EUKA	tr|A0A0H5QJK3|A0A0H5QJK3_9EUKA Uncharacterized protein (Fragment) OS=Spongospora subterranea OX=70186 PE=4 SV=1;tr|A0A0H5QHK0|A0A0H5QHK0_9EUKA Uncharacterized protein OS=Spongospora subterranea OX=70186 PE=4 SV=1	Color2 [DarkGray]	1	4	4	4	4	22	22	22	35.701	0	8.528	228290000	9	24.3709	24.6455	23.1117	24.2646	25.7023	24.6712	24.9328	23.7894
+	1.19686	-1.25349	tr|A0A0H5QJL7|A0A0H5QJL7_9EUKA	tr|A0A0H5QJL7|A0A0H5QJL7_9EUKA	tr|A0A0H5QJL7|A0A0H5QJL7_9EUKA Uncharacterized protein (Fragment) OS=Spongospora subterranea OX=70186 PE=4 SV=1	Color2 [DarkGray]	1	4	35	35	35	98.2	98.2	98.2	11.925	0	323.31	366200000000	700	34.2293	35.5118	34.9717	33.2919	35.3246	36.5297	35.7059	35.4583
	0.970363	-0.603441	tr|A0A0H5QJQ5|A0A0H5QJQ5_9EUKA	tr|A0A0H5QJQ5|A0A0H5QJQ5_9EUKA	tr|A0A0H5QJQ5|A0A0H5QJQ5_9EUKA Uncharacterized protein OS=Spongospora subterranea OX=70186 PE=4 SV=1	Color2 [DarkGray]	1	4	2	2	2	7.6	7.6	7.6	46.99	0	5.9837	116920000	8	24.254	23.5308	23.8584	23.0004	24.4698	23.7361	24.447	24.4044
	0.015527	-0.0053072	tr|A0A0H5QJS9|A0A0H5QJS9_9EUKA	tr|A0A0H5QJS9|A0A0H5QJS9_9EUKA	tr|A0A0H5QJS9|A0A0H5QJS9_9EUKA Uncharacterized protein (Fragment) OS=Spongospora subterranea OX=70186 PE=4 SV=1	Color2 [DarkGray]	1	4	15	15	15	74.8	74.8	74.8	25.656	0	240.8	8730200000	177	29.3828	29.9222	29.5997	29.6674	29.7248	29.5962	29.595	29.6774
	0.341647	-0.170996	tr|A0A0H5QJT1|A0A0H5QJT1_9EUKA	tr|A0A0H5QJT1|A0A0H5QJT1_9EUKA	tr|A0A0H5QJT1|A0A0H5QJT1_9EUKA Uncharacterized protein OS=Spongospora subterranea OX=70186 PE=4 SV=1	Color2 [DarkGray]	1	4	6	6	6	5.2	5.2	5.2	178.75	0	10.635	2312900000	26	27.5859	27.6464	27.8976	27.9823	28.0992	27.4025	28.2906	28.004
	0.245521	-0.397536	tr|A0A0H5QJY5|A0A0H5QJY5_9EUKA	tr|A0A0H5QJY5|A0A0H5QJY5_9EUKA	tr|A0A0H5QJY5|A0A0H5QJY5_9EUKA Uncharacterized protein (Fragment) OS=Spongospora subterranea OX=70186 PE=4 SV=1	Color2 [DarkGray]	1	4	2	2	2	24.8	24.8	24.8	11.743	0	4.5295	149790000	11	22.5534	23.6001	23.7563	23.8422	22.3426	23.5091	24.4806	25.0099
+	1.10685	-3.31602	tr|A0A0H5QJZ0|A0A0H5QJZ0_9EUKA	tr|A0A0H5QJZ0|A0A0H5QJZ0_9EUKA	tr|A0A0H5QJZ0|A0A0H5QJZ0_9EUKA Uncharacterized protein (Fragment) OS=Spongospora subterranea OX=70186 PE=4 SV=1	Color2 [DarkGray]	1	4	6	6	6	55.6	55.6	55.6	13.68	0	64.626	996520000	32	25.293	23.2822	21.7456	24.1677	28.6985	22.8455	27.9622	28.2464
	0.530829	0.486378	tr|A0A0H5QK04|A0A0H5QK04_9EUKA	tr|A0A0H5QK04|A0A0H5QK04_9EUKA	tr|A0A0H5QK04|A0A0H5QK04_9EUKA Uncharacterized protein OS=Spongospora subterranea OX=70186 PE=4 SV=1	Color2 [DarkGray]	1	4	3	3	3	27.8	27.8	27.8	25.345	0	26.466	333500000	14	25.3094	24.9075	25.1958	24.9866	25.0724	23.6396	25.4867	24.2551
	0.3437	-0.269482	tr|A0A0H5QK09|A0A0H5QK09_9EUKA	tr|A0A0H5QK09|A0A0H5QK09_9EUKA	tr|A0A0H5QK09|A0A0H5QK09_9EUKA Uncharacterized protein (Fragment) OS=Spongospora subterranea OX=70186 PE=4 SV=1	Color2 [DarkGray]	1	4	2	2	2	15.5	15.5	15.5	24.746	0	37.845	357680000	6	24.9428	25.0771	24.9278	24.8534	25.1315	24.4258	25.2723	26.0494
	0.127434	-0.0912447	tr|A0A0H5QK34|A0A0H5QK34_9EUKA;tr|A0A0H5QKW8|A0A0H5QKW8_9EUKA	tr|A0A0H5QK34|A0A0H5QK34_9EUKA;tr|A0A0H5QKW8|A0A0H5QKW8_9EUKA	tr|A0A0H5QK34|A0A0H5QK34_9EUKA 6-phosphogluconolactonase (Fragment) OS=Spongospora subterranea OX=70186 PE=3 SV=1;tr|A0A0H5QKW8|A0A0H5QKW8_9EUKA 6-phosphogluconolactonase (Fragment) OS=Spongospora subterranea OX=70186 PE=3 SV=1	Color2 [DarkGray]	1	4	5	5	5	34	34	34	29.225	0	84.954	733080000	23	26.2904	25.5398	26.005	26.078	25.9422	25.5595	26.1806	26.5959
+	3.81572	-3.6378	tr|A0A0H5QK80|A0A0H5QK80_9EUKA	tr|A0A0H5QK80|A0A0H5QK80_9EUKA	tr|A0A0H5QK80|A0A0H5QK80_9EUKA Uncharacterized protein OS=Spongospora subterranea OX=70186 PE=4 SV=1	Color2 [DarkGray]	1	4	2	2	2	17.2	17.2	17.2	24.192	0	41.088	405550000	21	22.9862	22.9835	23.3079	23.9227	26.5889	27.8714	27.1398	26.1514
	0.409789	0.641355	tr|A0A0H5QK97|A0A0H5QK97_9EUKA	tr|A0A0H5QK97|A0A0H5QK97_9EUKA	tr|A0A0H5QK97|A0A0H5QK97_9EUKA Uncharacterized protein OS=Spongospora subterranea OX=70186 PE=4 SV=1	Color2 [DarkGray]	1	4	8	8	8	20.3	20.3	20.3	59.977	0	37.786	611300000	27	26.005	25.6996	25.77	26.0261	25.9124	23.1779	26.0092	25.8357
	0.0838019	0.0779591	tr|A0A0H5QKE5|A0A0H5QKE5_9EUKA	tr|A0A0H5QKE5|A0A0H5QKE5_9EUKA	tr|A0A0H5QKE5|A0A0H5QKE5_9EUKA Uncharacterized protein OS=Spongospora subterranea OX=70186 PE=4 SV=1	Color2 [DarkGray]	1	4	23	23	23	66.7	66.7	66.7	17.073	0	323.31	198180000000	552	34.2139	34.7676	34.2038	33.5991	33.4781	34.5411	34.4052	34.0481
	1.12539	-1.33953	tr|A0A0H5QKG6|A0A0H5QKG6_9EUKA	tr|A0A0H5QKG6|A0A0H5QKG6_9EUKA	tr|A0A0H5QKG6|A0A0H5QKG6_9EUKA Uncharacterized protein (Fragment) OS=Spongospora subterranea OX=70186 PE=4 SV=1	Color2 [DarkGray]	1	4	6	1	1	62.4	29.7	29.7	11.245	0	8.3894	598440000	22	24.2567	23.7018	24.252	24.3787	25.873	23.706	25.9809	26.3874
	0.560009	-0.59193	tr|A0A0H5QKI9|A0A0H5QKI9_9EUKA;tr|A0A0H5QID6|A0A0H5QID6_9EUKA	tr|A0A0H5QKI9|A0A0H5QKI9_9EUKA	tr|A0A0H5QKI9|A0A0H5QKI9_9EUKA Glycine cleavage system H protein OS=Spongospora subterranea OX=70186 PE=3 SV=1	Color2 [DarkGray]	1	4	3	3	3	38.5	38.5	38.5	16.132	0	36.707	745520000	38	25.8961	26.5503	25.8137	26.2907	26.5761	28.079	26.1776	26.0858
	0.556868	0.258689	tr|A0A0H5QKR0|A0A0H5QKR0_9EUKA	tr|A0A0H5QKR0|A0A0H5QKR0_9EUKA	tr|A0A0H5QKR0|A0A0H5QKR0_9EUKA Uncharacterized protein (Fragment) OS=Spongospora subterranea OX=70186 PE=4 SV=1	Color2 [DarkGray]	1	4	4	4	4	17.7	17.7	17.7	34.669	0	16.372	246930000	9	24.4935	24.3163	24.3478	24.8532	24.698	24.0833	23.8668	24.328
+	2.33312	1.26289	tr|A0A0H5QKS6|A0A0H5QKS6_9EUKA	tr|A0A0H5QKS6|A0A0H5QKS6_9EUKA	tr|A0A0H5QKS6|A0A0H5QKS6_9EUKA Uncharacterized protein OS=Spongospora subterranea OX=70186 PE=3 SV=1	Color2 [DarkGray]	1	4	8	8	8	30.7	30.7	30.7	35.761	0	170.19	3782500000	93	28.6619	28.7189	28.8399	28.981	27.7742	26.7295	28.001	27.6453
	0.448022	0.847987	tr|A0A0H5QKT2|A0A0H5QKT2_9EUKA	tr|A0A0H5QKT2|A0A0H5QKT2_9EUKA	tr|A0A0H5QKT2|A0A0H5QKT2_9EUKA Rab GDP dissociation inhibitor (Fragment) OS=Spongospora subterranea OX=70186 PE=3 SV=1	Color2 [DarkGray]	1	4	6	6	6	27.4	27.4	27.4	50.633	0	71.051	967510000	42	26.8504	26.03	26.6464	26.7119	26.5494	23.2348	26.3398	26.7227
	0.107724	0.146103	tr|A0A0H5QKT6|A0A0H5QKT6_9EUKA	tr|A0A0H5QKT6|A0A0H5QKT6_9EUKA	tr|A0A0H5QKT6|A0A0H5QKT6_9EUKA Uncharacterized protein OS=Spongospora subterranea OX=70186 PE=3 SV=1	Color2 [DarkGray]	1	4	4	4	4	11.4	11.4	11.4	85.788	0	23.315	590390000	15	25.7903	25.8698	25.8818	25.5531	26.0637	24.1553	26.2963	25.9953
	1.08972	-0.708728	tr|A0A0H5QL15|A0A0H5QL15_9EUKA	tr|A0A0H5QL15|A0A0H5QL15_9EUKA	tr|A0A0H5QL15|A0A0H5QL15_9EUKA Uncharacterized protein OS=Spongospora subterranea OX=70186 PE=4 SV=1	Color2 [DarkGray]	1	4	17	17	17	81.1	81.1	81.1	12.282	0	323.31	33153000000	264	31.1206	32.059	31.4048	31.2001	31.9527	32.9426	31.8579	31.8662
	0.278072	-0.456439	tr|A0A0H5QL17|A0A0H5QL17_9EUKA	tr|A0A0H5QL17|A0A0H5QL17_9EUKA	tr|A0A0H5QL17|A0A0H5QL17_9EUKA Uncharacterized protein OS=Spongospora subterranea OX=70186 PE=4 SV=1	Color2 [DarkGray]	1	4	2	2	2	13.7	13.7	13.7	29.452	0.0023895	3.089	118720000	6	23.9648	23.8015	23.7893	21.5772	24.0082	22.6341	24.2164	24.0998
	0.195854	0.111503	tr|A0A0H5QLC0|A0A0H5QLC0_9EUKA	tr|A0A0H5QLC0|A0A0H5QLC0_9EUKA	tr|A0A0H5QLC0|A0A0H5QLC0_9EUKA Uncharacterized protein (Fragment) OS=Spongospora subterranea OX=70186 PE=4 SV=1	Color2 [DarkGray]	1	4	9	9	9	65.3	65.3	65.3	16.259	0	71.107	4593600000	100	28.5479	29.0085	28.6038	28.788	28.7789	28.0324	28.882	28.8089
	0.470525	0.584301	tr|A0A0H5R424|A0A0H5R424_9EUKA;tr|A0A0H5QLD5|A0A0H5QLD5_9EUKA	tr|A0A0H5R424|A0A0H5R424_9EUKA;tr|A0A0H5QLD5|A0A0H5QLD5_9EUKA	tr|A0A0H5R424|A0A0H5R424_9EUKA Uncharacterized protein OS=Spongospora subterranea OX=70186 PE=3 SV=1;tr|A0A0H5QLD5|A0A0H5QLD5_9EUKA Uncharacterized protein OS=Spongospora subterranea OX=70186 PE=3 SV=1	Color2 [DarkGray]	1	4	8	8	8	70.2	70.2	70.2	13.785	0	115.2	3334300000	68	28.0991	28.8864	28.0799	28.3364	28.3998	26.1823	28.2043	28.2783
	0.0227804	-0.0315828	tr|A0A0H5QNP9|A0A0H5QNP9_9EUKA;tr|A0A0H5QLJ0|A0A0H5QLJ0_9EUKA	tr|A0A0H5QNP9|A0A0H5QNP9_9EUKA;tr|A0A0H5QLJ0|A0A0H5QLJ0_9EUKA	tr|A0A0H5QNP9|A0A0H5QNP9_9EUKA Ribosomal protein (Fragment) OS=Spongospora subterranea OX=70186 PE=3 SV=1;tr|A0A0H5QLJ0|A0A0H5QLJ0_9EUKA Ribosomal protein OS=Spongospora subterranea OX=70186 PE=3 SV=1	Color2 [DarkGray]	1	4	2	2	2	11.8	11.8	11.8	25.709	0.0024067	3.1537	171730000	5	24.2528	23.3029	24.0182	23.9882	24.3339	24.5455	24.1409	22.6681
	0.577026	0.365259	tr|A0A0H5QLK8|A0A0H5QLK8_9EUKA	tr|A0A0H5QLK8|A0A0H5QLK8_9EUKA	tr|A0A0H5QLK8|A0A0H5QLK8_9EUKA Uncharacterized protein OS=Spongospora subterranea OX=70186 PE=4 SV=1	Color2 [DarkGray]	1	4	2	2	2	12	12	12	32.434	0	6.1373	173120000	8	24.364	24.0434	24.3697	24.4083	24.0423	24.637	23.2699	23.7752
	0.504447	1.03263	tr|A0A0H5QLN1|A0A0H5QLN1_9EUKA	tr|A0A0H5QLN1|A0A0H5QLN1_9EUKA	tr|A0A0H5QLN1|A0A0H5QLN1_9EUKA Uncharacterized protein OS=Spongospora subterranea OX=70186 PE=3 SV=1	Color2 [DarkGray]	1	4	10	10	10	22.3	22.3	22.3	77.866	0	38.618	985870000	22	26.8891	26.3913	26.5714	26.9	26.621	22.8939	26.8651	26.2412
	0.583159	1.02706	tr|A0A0H5QLQ1|A0A0H5QLQ1_9EUKA;tr|A0A0H5R4F8|A0A0H5R4F8_9EUKA	tr|A0A0H5QLQ1|A0A0H5QLQ1_9EUKA;tr|A0A0H5R4F8|A0A0H5R4F8_9EUKA	tr|A0A0H5QLQ1|A0A0H5QLQ1_9EUKA Histone H2A OS=Spongospora subterranea OX=70186 PE=3 SV=1;tr|A0A0H5R4F8|A0A0H5R4F8_9EUKA Histone H2A (Fragment) OS=Spongospora subterranea OX=70186 PE=3 SV=1	Color2 [DarkGray]	1	4	7	6	6	61	61	61	15.363	0	43.498	511530000	23	25.8818	25.8879	26.3568	25.0445	25.0463	22.4963	26.0106	25.5095
	0.183465	0.0942683	tr|A0A0H5QLS8|A0A0H5QLS8_9EUKA	tr|A0A0H5QLS8|A0A0H5QLS8_9EUKA	tr|A0A0H5QLS8|A0A0H5QLS8_9EUKA Uncharacterized protein (Fragment) OS=Spongospora subterranea OX=70186 PE=4 SV=1	Color2 [DarkGray]	1	4	24	24	24	52.1	52.1	52.1	66.17	0	203.86	10788000000	165	29.9882	29.9147	29.953	30.1771	30.1934	29.3454	30.0729	30.0441
	0.114746	0.0954151	tr|A0A0H5QLT1|A0A0H5QLT1_9EUKA	tr|A0A0H5QLT1|A0A0H5QLT1_9EUKA	tr|A0A0H5QLT1|A0A0H5QLT1_9EUKA Uncharacterized protein OS=Spongospora subterranea OX=70186 PE=4 SV=1	Color2 [DarkGray]	1	4	10	10	10	29.2	29.2	29.2	23.951	0	323.31	63827000000	358	31.9495	33.2318	32.7087	32.2804	32.089	32.715	32.5856	32.3991
	1.12822	-1.18677	tr|A0A0H5QLU4|A0A0H5QLU4_9EUKA	tr|A0A0H5QLU4|A0A0H5QLU4_9EUKA	tr|A0A0H5QLU4|A0A0H5QLU4_9EUKA Uncharacterized protein (Fragment) OS=Spongospora subterranea OX=70186 PE=4 SV=1	Color2 [DarkGray]	1	4	6	6	6	31.1	31.1	31.1	19.617	0	15.247	1933700000	23	26.0124	27.2687	27.8086	27.3136	27.7824	29.4626	28.0391	27.8664
	0.28399	0.302356	tr|A0A0H5QM30|A0A0H5QM30_9EUKA;tr|A0A0H5RFC2|A0A0H5RFC2_9EUKA;tr|A0A0H5REY7|A0A0H5REY7_9EUKA	tr|A0A0H5QM30|A0A0H5QM30_9EUKA	tr|A0A0H5QM30|A0A0H5QM30_9EUKA Alpha-mannosidase OS=Spongospora subterranea OX=70186 PE=3 SV=1	Color2 [DarkGray]	1	4	16	16	16	22.8	22.8	22.8	107.84	0	73.257	2199400000	68	27.4316	27.4041	27.5427	28.0998	27.5347	26.0989	27.8059	27.8291
	1.17752	-0.263376	tr|A0A0H5QM66|A0A0H5QM66_9EUKA	tr|A0A0H5QM66|A0A0H5QM66_9EUKA	tr|A0A0H5QM66|A0A0H5QM66_9EUKA Uncharacterized protein OS=Spongospora subterranea OX=70186 PE=3 SV=1	Color2 [DarkGray]	1	4	4	4	4	15.9	15.9	15.9	20.771	0	16.889	2185400000	50	27.4101	27.8367	27.5396	27.6505	27.9142	27.6533	27.9965	27.9265
+	1.70398	1.3027	tr|A0A0H5QMC3|A0A0H5QMC3_9EUKA	tr|A0A0H5QMC3|A0A0H5QMC3_9EUKA	tr|A0A0H5QMC3|A0A0H5QMC3_9EUKA Uncharacterized protein OS=Spongospora subterranea OX=70186 PE=4 SV=1	Color2 [DarkGray]	1	4	8	8	8	61.2	61.2	61.2	14.719	0	228.77	7848200000	88	29.9523	29.1798	29.4304	30.1591	28.6821	27.3425	28.707	28.7791
	0.269934	-0.111162	tr|A0A0H5QMC8|A0A0H5QMC8_9EUKA	tr|A0A0H5QMC8|A0A0H5QMC8_9EUKA	tr|A0A0H5QMC8|A0A0H5QMC8_9EUKA Uncharacterized protein OS=Spongospora subterranea OX=70186 PE=3 SV=1	Color2 [DarkGray]	1	4	21	21	21	100	100	100	13.721	0	323.31	444530000000	963	35.3215	35.8927	35.2639	35.1602	35.5888	35.4396	35.5991	35.4554
	0.36859	-0.0667105	tr|A0A0H5QMS2|A0A0H5QMS2_9EUKA;tr|A0A0H5QNB3|A0A0H5QNB3_9EUKA	tr|A0A0H5QMS2|A0A0H5QMS2_9EUKA;tr|A0A0H5QNB3|A0A0H5QNB3_9EUKA	tr|A0A0H5QMS2|A0A0H5QMS2_9EUKA Uncharacterized protein (Fragment) OS=Spongospora subterranea OX=70186 PE=3 SV=1;tr|A0A0H5QNB3|A0A0H5QNB3_9EUKA Uncharacterized protein (Fragment) OS=Spongospora subterranea OX=70186 PE=3 SV=1	Color2 [DarkGray]	1	4	10	10	9	69.8	69.8	58.7	14.344	0	58.987	3082700000	39	28.1658	28.1716	28.0315	28.3707	28.2468	28.1922	28.3535	28.2139
	0.0334181	0.101245	tr|A0A0H5QN03|A0A0H5QN03_9EUKA	tr|A0A0H5QN03|A0A0H5QN03_9EUKA	tr|A0A0H5QN03|A0A0H5QN03_9EUKA Uncharacterized protein OS=Spongospora subterranea OX=70186 PE=4 SV=1	Color2 [DarkGray]	1	4	3	3	3	15.4	15.4	15.4	22.411	0.0071869	1.6046	304400000	3	22.0431	24.2115	24.4627	25.4694	23.6304	21.969	25.4249	24.7573
	0.273887	-0.155474	tr|A0A0H5QNJ4|A0A0H5QNJ4_9EUKA;tr|A0A0H5QN37|A0A0H5QN37_9EUKA	tr|A0A0H5QNJ4|A0A0H5QNJ4_9EUKA;tr|A0A0H5QN37|A0A0H5QN37_9EUKA	tr|A0A0H5QNJ4|A0A0H5QNJ4_9EUKA Uncharacterized protein OS=Spongospora subterranea OX=70186 PE=4 SV=1;tr|A0A0H5QN37|A0A0H5QN37_9EUKA Uncharacterized protein OS=Spongospora subterranea OX=70186 PE=4 SV=1	Color2 [DarkGray]	1	4	5	5	5	38.6	38.6	38.6	24.766	0	161.86	175260000000	560	33.6054	34.2452	34.0204	33.9876	34.0008	34.5975	34.2089	33.6735
	1.07718	0.207815	tr|A0A0H5QN76|A0A0H5QN76_9EUKA	tr|A0A0H5QN76|A0A0H5QN76_9EUKA	tr|A0A0H5QN76|A0A0H5QN76_9EUKA Uncharacterized protein (Fragment) OS=Spongospora subterranea OX=70186 PE=4 SV=1	Color2 [DarkGray]	1	4	10	10	10	27.2	27.2	27.2	80.971	0	77.357	1540400000	53	27.3119	27.1613	27.0763	27.2489	27.1278	27.0158	27.0808	26.7427
	0.19972	0.0974703	tr|A0A0H5QNC6|A0A0H5QNC6_9EUKA	tr|A0A0H5QNC6|A0A0H5QNC6_9EUKA	tr|A0A0H5QNC6|A0A0H5QNC6_9EUKA Uncharacterized protein OS=Spongospora subterranea OX=70186 PE=4 SV=1	Color2 [DarkGray]	1	4	26	26	26	50.5	50.5	50.5	52.642	0	204	7041700000	145	29.1808	29.4954	29.2994	29.5179	29.5599	28.7649	29.407	29.3719
+	1.39379	1.12164	tr|A0A0H5QNE0|A0A0H5QNE0_9EUKA	tr|A0A0H5QNE0|A0A0H5QNE0_9EUKA	tr|A0A0H5QNE0|A0A0H5QNE0_9EUKA Nucleoside diphosphate kinase OS=Spongospora subterranea OX=70186 PE=3 SV=1	Color2 [DarkGray]	1	4	11	11	11	86.3	86.3	86.3	16.837	0	289.07	6673700000	100	29.6537	29.2913	29.1634	29.8798	28.9276	27.1939	28.6708	28.7093
	0.383593	-0.329606	tr|A0A0H5QNE8|A0A0H5QNE8_9EUKA	tr|A0A0H5QNE8|A0A0H5QNE8_9EUKA	tr|A0A0H5QNE8|A0A0H5QNE8_9EUKA Uncharacterized protein OS=Spongospora subterranea OX=70186 PE=4 SV=1	Color2 [DarkGray]	1	4	2	2	2	10.9	10.9	10.9	30.15	0.0012563	3.6111	115830000	3	22.9916	22.6993	23.758	23.6096	22.8279	23.534	24.0053	24.0098
	0.662162	1.03704	tr|A0A0H5QNZ2|A0A0H5QNZ2_9EUKA	tr|A0A0H5QNZ2|A0A0H5QNZ2_9EUKA	tr|A0A0H5QNZ2|A0A0H5QNZ2_9EUKA Uncharacterized protein OS=Spongospora subterranea OX=70186 PE=4 SV=1	Color2 [DarkGray]	1	4	7	7	7	47.3	47.3	47.3	23.661	0	45.775	1745100000	24	27.41	27.2217	27.2636	27.9066	27.3577	24.2216	27.1705	26.9039
	0.130674	0.327091	tr|A0A0H5QP02|A0A0H5QP02_9EUKA	tr|A0A0H5QP02|A0A0H5QP02_9EUKA	tr|A0A0H5QP02|A0A0H5QP02_9EUKA Uncharacterized protein OS=Spongospora subterranea OX=70186 PE=4 SV=1	Color2 [DarkGray]	1	4	2	2	2	30.7	30.7	30.7	12.451	0	41.88	1978700000	15	27.6604	27.6416	27.519	26.5797	27.7833	28.1902	27.797	24.3219
	1.32059	-0.304222	tr|A0A0H5QP53|A0A0H5QP53_9EUKA	tr|A0A0H5QP53|A0A0H5QP53_9EUKA	tr|A0A0H5QP53|A0A0H5QP53_9EUKA Uncharacterized protein (Fragment) OS=Spongospora subterranea OX=70186 PE=4 SV=1	Color2 [DarkGray]	1	4	5	5	5	48.6	48.6	48.6	12.49	0	33.61	1461000000	25	26.7866	27.2766	26.9289	26.9069	27.3116	27.2345	27.4336	27.1361
	0.641747	0.456395	tr|A0A0H5QP55|A0A0H5QP55_9EUKA	tr|A0A0H5QP55|A0A0H5QP55_9EUKA	tr|A0A0H5QP55|A0A0H5QP55_9EUKA Uncharacterized protein (Fragment) OS=Spongospora subterranea OX=70186 PE=4 SV=1	Color2 [DarkGray]	1	4	27	27	27	58.7	58.7	58.7	69.949	0	323.31	10206000000	193	30.1332	29.5785	29.8361	30.2829	29.8416	28.6072	29.6677	29.8887
	0.184215	-0.313997	tr|A0A0H5QP59|A0A0H5QP59_9EUKA	tr|A0A0H5QP59|A0A0H5QP59_9EUKA	tr|A0A0H5QP59|A0A0H5QP59_9EUKA Uncharacterized protein (Fragment) OS=Spongospora subterranea OX=70186 PE=4 SV=1	Color2 [DarkGray]	1	4	2	2	2	19.8	19.8	19.8	20.587	0.0024272	3.2857	255300000	9	24.6352	23.093	24.468	24.3741	24.879	23.8479	25.8273	23.2721
	0.048271	-0.032865	tr|A0A0H5QPE3|A0A0H5QPE3_9EUKA	tr|A0A0H5QPE3|A0A0H5QPE3_9EUKA	tr|A0A0H5QPE3|A0A0H5QPE3_9EUKA Uncharacterized protein (Fragment) OS=Spongospora subterranea OX=70186 PE=4 SV=1	Color2 [DarkGray]	1	4	2	2	2	14.4	14.4	14.4	14.958	0.0022124	2.2063	284450000	10	24.4007	24.1839	24.4416	25.0546	24.7013	24.1209	24.6143	24.7758
+	3.54155	-0.754167	tr|A0A0H5QPH1|A0A0H5QPH1_9EUKA	tr|A0A0H5QPH1|A0A0H5QPH1_9EUKA	tr|A0A0H5QPH1|A0A0H5QPH1_9EUKA Uncharacterized protein OS=Spongospora subterranea OX=70186 PE=4 SV=1	Color2 [DarkGray]	1	4	7	7	7	39.8	39.8	39.8	20.478	0	53.174	82574000000	216	32.7135	32.5567	32.329	32.5264	33.2875	33.4264	33.3036	33.1247
	0.383274	-0.263812	tr|A0A0H5QPN7|A0A0H5QPN7_9EUKA	tr|A0A0H5QPN7|A0A0H5QPN7_9EUKA	tr|A0A0H5QPN7|A0A0H5QPN7_9EUKA Uncharacterized protein OS=Spongospora subterranea OX=70186 PE=3 SV=1	Color2 [DarkGray]	1	4	21	21	21	61.9	61.9	61.9	22.325	0	323.31	478010000000	1821	35.6257	35.8922	35.5084	34.649	35.6619	36.0629	35.5594	35.4464
	0.324725	0.460132	tr|A0A0H5QPS0|A0A0H5QPS0_9EUKA;tr|A0A0H5QP60|A0A0H5QP60_9EUKA;tr|A0A0H5QN26|A0A0H5QN26_9EUKA	tr|A0A0H5QPS0|A0A0H5QPS0_9EUKA;tr|A0A0H5QP60|A0A0H5QP60_9EUKA;tr|A0A0H5QN26|A0A0H5QN26_9EUKA	tr|A0A0H5QPS0|A0A0H5QPS0_9EUKA Uncharacterized protein OS=Spongospora subterranea OX=70186 PE=4 SV=1;tr|A0A0H5QP60|A0A0H5QP60_9EUKA Uncharacterized protein OS=Spongospora subterranea OX=70186 PE=4 SV=1;tr|A0A0H5QN26|A0A0H5QN26_9EUKA Uncharacterized protein	Color2 [DarkGray]	1	4	7	7	7	42.2	42.2	42.2	33.301	0	44.986	1032900000	30	26.891	26.5409	26.4921	26.7158	26.9748	24.4276	26.638	26.759
	0.366054	-0.111814	tr|A0A0H5QPV8|A0A0H5QPV8_9EUKA;tr|A0A0H5RQ78|A0A0H5RQ78_9EUKA	tr|A0A0H5QPV8|A0A0H5QPV8_9EUKA;tr|A0A0H5RQ78|A0A0H5RQ78_9EUKA	tr|A0A0H5QPV8|A0A0H5QPV8_9EUKA Uncharacterized protein OS=Spongospora subterranea OX=70186 PE=4 SV=1;tr|A0A0H5RQ78|A0A0H5RQ78_9EUKA Uncharacterized protein OS=Spongospora subterranea OX=70186 PE=4 SV=1	Color2 [DarkGray]	1	4	3	3	3	48.8	48.8	48.8	13.354	0	98.508	845260000	34	26.5942	26.2813	26.2784	26.1134	26.6682	26.3104	26.2962	26.4399
	0.0390366	-0.118401	tr|A0A0H5QPW7|A0A0H5QPW7_9EUKA;tr|A0A0H5QLD4|A0A0H5QLD4_9EUKA	tr|A0A0H5QPW7|A0A0H5QPW7_9EUKA;tr|A0A0H5QLD4|A0A0H5QLD4_9EUKA	tr|A0A0H5QPW7|A0A0H5QPW7_9EUKA Tubulin beta chain (Fragment) OS=Spongospora subterranea OX=70186 PE=3 SV=1;tr|A0A0H5QLD4|A0A0H5QLD4_9EUKA Tubulin beta chain (Fragment) OS=Spongospora subterranea OX=70186 PE=3 SV=1	Color2 [DarkGray]	1	4	8	8	7	38.1	38.1	34.9	27.704	0	32.364	1028900000	31	26.3966	26.1504	26.1117	26.0064	27.0706	23.1518	27.5051	27.4113
	0.16147	0.103979	tr|A0A0H5QQ21|A0A0H5QQ21_9EUKA	tr|A0A0H5QQ21|A0A0H5QQ21_9EUKA	tr|A0A0H5QQ21|A0A0H5QQ21_9EUKA Uncharacterized protein (Fragment) OS=Spongospora subterranea OX=70186 PE=4 SV=1	Color2 [DarkGray]	1	4	4	4	4	45.9	45.9	45.9	19.699	0	14.78	518020000	26	25.9361	25.7179	25.5165	25.6348	25.7405	24.9184	25.9613	25.7691
+	1.31937	1.50816	tr|A0A0H5QQ41|A0A0H5QQ41_9EUKA;tr|A0A0H5QMR5|A0A0H5QMR5_9EUKA	tr|A0A0H5QQ41|A0A0H5QQ41_9EUKA	tr|A0A0H5QQ41|A0A0H5QQ41_9EUKA Uncharacterized protein (Fragment) OS=Spongospora subterranea OX=70186 PE=3 SV=1	Color2 [DarkGray]	1	4	4	4	4	10.6	10.6	10.6	50.966	0	22.416	379770000	11	25.442	25.2913	25.3563	25.3386	22.8641	22.7306	24.9229	24.878
	2.0276	-0.276716	tr|A0A0H5QQB9|A0A0H5QQB9_9EUKA	tr|A0A0H5QQB9|A0A0H5QQB9_9EUKA	tr|A0A0H5QQB9|A0A0H5QQB9_9EUKA Glucose-6-phosphate isomerase OS=Spongospora subterranea OX=70186 PE=3 SV=1	Color2 [DarkGray]	1	4	27	27	27	68.2	68.2	68.2	61.639	0	323.31	19932000000	307	30.6904	30.7699	30.6531	30.9258	30.9664	31.158	31.018	31.0036
	2.0222	-0.24212	tr|A0A0H5QQJ8|A0A0H5QQJ8_9EUKA	tr|A0A0H5QQJ8|A0A0H5QQJ8_9EUKA	tr|A0A0H5QQJ8|A0A0H5QQJ8_9EUKA Uncharacterized protein OS=Spongospora subterranea OX=70186 PE=4 SV=1	Color2 [DarkGray]	1	4	6	6	6	34.8	34.8	34.8	22.904	0	11.808	961420000	30	26.4343	26.4638	26.4543	26.5621	26.6873	26.8881	26.6867	26.6209
	0.313135	0.413601	tr|A0A0H5QQY4|A0A0H5QQY4_9EUKA	tr|A0A0H5QQY4|A0A0H5QQY4_9EUKA	tr|A0A0H5QQY4|A0A0H5QQY4_9EUKA Uncharacterized protein OS=Spongospora subterranea OX=70186 PE=3 SV=1	Color2 [DarkGray]	1	4	2	2	2	7.6	7.6	7.6	32.933	0	6.42	141200000	2	24.2208	24.1739	24.0708	24.4882	23.3925	25.467	23.3217	23.1181
	0.138286	-0.265403	tr|A0A0H5QR70|A0A0H5QR70_9EUKA	tr|A0A0H5QR70|A0A0H5QR70_9EUKA	tr|A0A0H5QR70|A0A0H5QR70_9EUKA Uncharacterized protein (Fragment) OS=Spongospora subterranea OX=70186 PE=3 SV=1	Color2 [DarkGray]	1	4	3	3	3	10	10	10	21.12	0.0012804	3.9444	388360000	7	22.9878	23.2382	25.1674	25.3646	24.8923	23.9464	23.7192	25.2617
	0.215602	0.143704	tr|A0A0H5QRE2|A0A0H5QRE2_9EUKA;tr|A0A0H5R8E2|A0A0H5R8E2_9EUKA;tr|A0A0H5QRC7|A0A0H5QRC7_9EUKA;tr|A0A0H5QSH3|A0A0H5QSH3_9EUKA	tr|A0A0H5QRE2|A0A0H5QRE2_9EUKA	tr|A0A0H5QRE2|A0A0H5QRE2_9EUKA Uncharacterized protein OS=Spongospora subterranea OX=70186 PE=3 SV=1	Color2 [DarkGray]	1	4	4	4	1	13.6	13.6	6.1	30.286	0	4.6785	142550000	5	23.782	23.73	23.6844	24.3752	23.1826	23.6718	24.0534	24.0891
	0.900854	0.448878	tr|A0A0H5QRF3|A0A0H5QRF3_9EUKA;tr|A0A0H5QRE8|A0A0H5QRE8_9EUKA	tr|A0A0H5QRF3|A0A0H5QRF3_9EUKA;tr|A0A0H5QRE8|A0A0H5QRE8_9EUKA	tr|A0A0H5QRF3|A0A0H5QRF3_9EUKA Uncharacterized protein OS=Spongospora subterranea OX=70186 PE=4 SV=1;tr|A0A0H5QRE8|A0A0H5QRE8_9EUKA Uncharacterized protein OS=Spongospora subterranea OX=70186 PE=4 SV=1	Color2 [DarkGray]	1	4	22	22	22	62.6	62.6	62.6	44.135	0	200.02	4667100000	111	28.9842	28.6313	28.7002	29.2332	28.6597	27.806	28.6721	28.6156
	0.468295	0.70385	tr|A0A0H5QRG6|A0A0H5QRG6_9EUKA	tr|A0A0H5QRG6|A0A0H5QRG6_9EUKA	tr|A0A0H5QRG6|A0A0H5QRG6_9EUKA Glutamine-dependent NAD(+) synthetase OS=Spongospora subterranea OX=70186 PE=3 SV=1	Color2 [DarkGray]	1	4	6	6	6	14.4	14.4	14.4	78.429	0	23.264	1014200000	6	26.7988	26.4555	26.4325	26.9935	26.7442	23.9734	26.6013	26.546
	0.915512	0.591959	tr|A0A0H5QRL8|A0A0H5QRL8_9EUKA;tr|A0A0H5R8J9|A0A0H5R8J9_9EUKA	tr|A0A0H5QRL8|A0A0H5QRL8_9EUKA;tr|A0A0H5R8J9|A0A0H5R8J9_9EUKA	tr|A0A0H5QRL8|A0A0H5QRL8_9EUKA Uncharacterized protein OS=Spongospora subterranea OX=70186 PE=4 SV=1;tr|A0A0H5R8J9|A0A0H5R8J9_9EUKA Uncharacterized protein (Fragment) OS=Spongospora subterranea OX=70186 PE=4 SV=1	Color2 [DarkGray]	1	4	11	11	11	27.5	27.5	27.5	62.294	0	34.044	659380000	32	25.857	26.2761	25.8989	26.25	25.9343	24.5692	25.7641	25.6464
	0.0388566	-0.124517	tr|A0A0H5QS40|A0A0H5QS40_9EUKA	tr|A0A0H5QS40|A0A0H5QS40_9EUKA	tr|A0A0H5QS40|A0A0H5QS40_9EUKA Uncharacterized protein (Fragment) OS=Spongospora subterranea OX=70186 PE=4 SV=1	Color2 [DarkGray]	1	4	4	4	4	19.4	19.4	19.4	11.452	0	12.409	733740000	8	25.0407	25.3743	25.3533	25.1679	28.183	23.8862	23.3267	26.0383
+	1.59506	0.94851	tr|A0A0H5QS67|A0A0H5QS67_9EUKA	tr|A0A0H5QS67|A0A0H5QS67_9EUKA	tr|A0A0H5QS67|A0A0H5QS67_9EUKA Histone H4 OS=Spongospora subterranea OX=70186 PE=3 SV=1	Color2 [DarkGray]	1	4	22	22	22	71.8	71.8	71.8	11.336	0	323.31	83774000000	484	33.0731	33.0367	32.9753	33.5138	32.3706	31.3308	32.4476	32.6558
	0.00932378	-0.0199981	tr|A0A0H5QSH2|A0A0H5QSH2_9EUKA	tr|A0A0H5QSH2|A0A0H5QSH2_9EUKA	tr|A0A0H5QSH2|A0A0H5QSH2_9EUKA Uncharacterized protein OS=Spongospora subterranea OX=70186 PE=3 SV=1	Color2 [DarkGray]	1	4	4	4	4	15	15	15	47.818	0	11.721	190430000	8	24.1448	24.1988	21.6256	24.5751	24.103	22.9638	23.8852	23.6723
+	1.5208	0.728663	tr|A0A0H5QSM4|A0A0H5QSM4_9EUKA;tr|A0A0H5QTQ7|A0A0H5QTQ7_9EUKA;tr|A0A0H5R968|A0A0H5R968_9EUKA	tr|A0A0H5QSM4|A0A0H5QSM4_9EUKA;tr|A0A0H5QTQ7|A0A0H5QTQ7_9EUKA	tr|A0A0H5QSM4|A0A0H5QSM4_9EUKA Uncharacterized protein OS=Spongospora subterranea OX=70186 PE=4 SV=1;tr|A0A0H5QTQ7|A0A0H5QTQ7_9EUKA Uncharacterized protein OS=Spongospora subterranea OX=70186 PE=4 SV=1	Color2 [DarkGray]	1	4	10	10	10	32.8	32.8	32.8	42.201	0	242.76	4597100000	96	28.55	28.6678	28.7321	29.4233	28.4919	27.6847	28.1861	28.0959
+	1.83659	-1.1396	tr|A0A0H5QSP6|A0A0H5QSP6_9EUKA	tr|A0A0H5QSP6|A0A0H5QSP6_9EUKA	tr|A0A0H5QSP6|A0A0H5QSP6_9EUKA Uncharacterized protein OS=Spongospora subterranea OX=70186 PE=4 SV=1	Color2 [DarkGray]	1	4	6	6	6	19.9	19.9	19.9	47.095	0	31.788	815300000	25	25.6164	26.6269	25.6937	25.5789	26.6625	27.6716	26.895	26.8451
+	2.95452	1.36645	tr|A0A0H5QSP9|A0A0H5QSP9_9EUKA	tr|A0A0H5QSP9|A0A0H5QSP9_9EUKA	tr|A0A0H5QSP9|A0A0H5QSP9_9EUKA Uncharacterized protein (Fragment) OS=Spongospora subterranea OX=70186 PE=4 SV=1	Color2 [DarkGray]	1	4	5	5	5	22.7	22.7	22.7	39.984	0	10.84	170280000	12	24.2759	24.3887	24.1928	24.0687	23.1581	22.8524	23.2131	22.2366
+	2.05172	1.52337	tr|A0A0H5QT10|A0A0H5QT10_9EUKA	tr|A0A0H5QT10|A0A0H5QT10_9EUKA	tr|A0A0H5QT10|A0A0H5QT10_9EUKA Uncharacterized protein OS=Spongospora subterranea OX=70186 PE=3 SV=1	Color2 [DarkGray]	1	4	2	2	2	7.4	7.4	7.4	44.257	0.0012642	3.6702	203680000	10	24.4681	24.4789	24.2196	24.5143	23.4659	23.4556	22.8774	21.7885
	0.703052	-0.162138	tr|A0A0H5QTA0|A0A0H5QTA0_9EUKA	tr|A0A0H5QTA0|A0A0H5QTA0_9EUKA	tr|A0A0H5QTA0|A0A0H5QTA0_9EUKA Uncharacterized protein OS=Spongospora subterranea OX=70186 PE=4 SV=1	Color2 [DarkGray]	1	4	11	11	11	27.9	27.9	27.9	58.936	0	61.343	2015100000	79	27.5105	27.3513	27.4606	27.5966	27.4612	27.9238	27.5598	27.6228
	0.682635	0.585862	tr|A0A0H5QTB1|A0A0H5QTB1_9EUKA	tr|A0A0H5QTB1|A0A0H5QTB1_9EUKA	tr|A0A0H5QTB1|A0A0H5QTB1_9EUKA Uncharacterized protein OS=Spongospora subterranea OX=70186 PE=4 SV=1	Color2 [DarkGray]	1	4	4	4	4	14.4	14.4	14.4	30.945	0	11.877	294020000	7	24.7852	24.582	25.0175	25.156	24.9406	23.5243	25.019	23.7132
	0.0502928	-0.0920105	tr|A0A0H5QTE4|A0A0H5QTE4_9EUKA	tr|A0A0H5QTE4|A0A0H5QTE4_9EUKA	tr|A0A0H5QTE4|A0A0H5QTE4_9EUKA Protein arginine N-methyltransferase (Fragment) OS=Spongospora subterranea OX=70186 PE=3 SV=1	Color2 [DarkGray]	1	4	4	4	4	15.4	15.4	15.4	67.602	0	13.672	221010000	5	25.0013	22.6544	24.8199	24.7014	24.5127	23.4217	24.7353	24.8753
	1.05341	-0.384131	tr|A0A0H5QTJ7|A0A0H5QTJ7_9EUKA	tr|A0A0H5QTJ7|A0A0H5QTJ7_9EUKA	tr|A0A0H5QTJ7|A0A0H5QTJ7_9EUKA Uncharacterized protein (Fragment) OS=Spongospora subterranea OX=70186 PE=3 SV=1	Color2 [DarkGray]	1	4	6	6	6	17.8	17.8	17.8	57.01	0	31.663	490070000	19	25.4187	24.9713	25.3898	25.4527	25.8002	25.4106	25.488	26.0703
	0.695966	1.41566	tr|A0A0H5QU33|A0A0H5QU33_9EUKA	tr|A0A0H5QU33|A0A0H5QU33_9EUKA	tr|A0A0H5QU33|A0A0H5QU33_9EUKA Uncharacterized protein (Fragment) OS=Spongospora subterranea OX=70186 PE=4 SV=1	Color2 [DarkGray]	1	4	3	3	3	15.5	15.5	15.5	37.516	0	12.554	213220000	7	24.8581	24.188	24.7324	24.8213	24.0029	24.7549	23.8025	20.3767
	0.453114	0.189929	tr|A0A0H5QUB3|A0A0H5QUB3_9EUKA	tr|A0A0H5QUB3|A0A0H5QUB3_9EUKA	tr|A0A0H5QUB3|A0A0H5QUB3_9EUKA Uncharacterized protein (Fragment) OS=Spongospora subterranea OX=70186 PE=4 SV=1	Color2 [DarkGray]	1	4	15	15	15	61.6	61.6	61.6	32.747	0	77.852	2394400000	61	28.0269	27.5001	27.8484	28.0256	27.4795	28.0784	27.5953	27.4882
	0.883367	3.04721	tr|A0A0H5QUP6|A0A0H5QUP6_9EUKA	tr|A0A0H5QUP6|A0A0H5QUP6_9EUKA	tr|A0A0H5QUP6|A0A0H5QUP6_9EUKA Uncharacterized protein OS=Spongospora subterranea OX=70186 PE=4 SV=1	Color2 [DarkGray]	1	4	2	2	2	0.9	0.9	0.9	248.68	0.0051546	1.6434	11663000000	13	30.1229	30.0803	30.1107	30.6977	23.4659	25.0368	30.1535	30.1665
	1.68994	0.253727	tr|A0A0H5QUS4|A0A0H5QUS4_9EUKA	tr|A0A0H5QUS4|A0A0H5QUS4_9EUKA	tr|A0A0H5QUS4|A0A0H5QUS4_9EUKA Uncharacterized protein OS=Spongospora subterranea OX=70186 PE=3 SV=1	Color2 [DarkGray]	1	4	7	7	7	26.2	26.2	26.2	31.837	0	45.165	687860000	14	26.0166	26.1272	26.0003	26.228	25.9793	25.7869	25.893	25.6979
	0.64057	0.15065	tr|A0A0H5QUS8|A0A0H5QUS8_9EUKA;tr|A0A0H5QVI1|A0A0H5QVI1_9EUKA	tr|A0A0H5QUS8|A0A0H5QUS8_9EUKA	tr|A0A0H5QUS8|A0A0H5QUS8_9EUKA Protein arginine methyltransferase NDUFAF7 (Fragment) OS=Spongospora subterranea OX=70186 PE=3 SV=1	Color2 [DarkGray]	1	4	10	10	10	40.7	40.7	40.7	44.416	0	92.401	1359400000	33	27.2668	26.8338	26.8298	27.0047	26.7888	26.7459	26.841	26.9568
	1.10738	-0.731341	tr|A0A0H5QUY9|A0A0H5QUY9_9EUKA	tr|A0A0H5QUY9|A0A0H5QUY9_9EUKA	tr|A0A0H5QUY9|A0A0H5QUY9_9EUKA Uncharacterized protein OS=Spongospora subterranea OX=70186 PE=4 SV=1	Color2 [DarkGray]	1	4	47	47	47	88	88	88	38.813	0	323.31	139600000000	1034	33.0888	34.0482	33.5804	33.4195	33.9104	35.0746	34.2178	33.8595
	0.181196	0.255391	tr|A0A0H5QUZ7|A0A0H5QUZ7_9EUKA	tr|A0A0H5QUZ7|A0A0H5QUZ7_9EUKA	tr|A0A0H5QUZ7|A0A0H5QUZ7_9EUKA Uncharacterized protein OS=Spongospora subterranea OX=70186 PE=4 SV=1	Color2 [DarkGray]	1	4	2	2	2	7.1	7.1	7.1	53.237	0	5.0714	424770000	14	25.7632	25.1858	25.1117	25.1989	25.6934	23.4942	25.7178	25.3328
	0.208121	0.489108	tr|A0A0H5QV16|A0A0H5QV16_9EUKA	tr|A0A0H5QV16|A0A0H5QV16_9EUKA	tr|A0A0H5QV16|A0A0H5QV16_9EUKA Uncharacterized protein OS=Spongospora subterranea OX=70186 PE=4 SV=1	Color2 [DarkGray]	1	4	4	4	4	9.8	9.8	9.8	87.408	0	10.456	659150000	12	25.8036	26.4177	25.9062	26.0821	26.1898	27.0144	26.1969	22.8521
+	2.98418	3.73281	tr|A0A0H5QVZ8|A0A0H5QVZ8_9EUKA;tr|A0A0H5QVB2|A0A0H5QVB2_9EUKA;tr|A0A0H5QW13|A0A0H5QW13_9EUKA;tr|A0A0H5RBS2|A0A0H5RBS2_9EUKA;tr|A0A0H5QVJ9|A0A0H5QVJ9_9EUKA;tr|A0A0H5QW04|A0A0H5QW04_9EUKA;tr|A0A0H5QVD1|A0A0H5QVD1_9EUKA;tr|A0A0H5QVI3|A0A0H5QVI3_9EUKA;tr|A0A0H5RBS7|A0A0H5RBS7_9EUKA;tr|A0A0H5RBT8|A0A0H5RBT8_9EUKA;tr|A0A0H5RBS1|A0A0H5RBS1_9EUKA;tr|A0A0H5QW08|A0A0H5QW08_9EUKA	tr|A0A0H5QVZ8|A0A0H5QVZ8_9EUKA;tr|A0A0H5QVB2|A0A0H5QVB2_9EUKA;tr|A0A0H5QW13|A0A0H5QW13_9EUKA;tr|A0A0H5RBS2|A0A0H5RBS2_9EUKA;tr|A0A0H5QVJ9|A0A0H5QVJ9_9EUKA;tr|A0A0H5QW04|A0A0H5QW04_9EUKA;tr|A0A0H5QVD1|A0A0H5QVD1_9EUKA;tr|A0A0H5QVI3|A0A0H5QVI3_9EUKA;tr|A0A0H5RBS7|A0A0H5RBS7_9EUKA;tr|A0A0H5RBT8|A0A0H5RBT8_9EUKA;tr|A0A0H5RBS1|A0A0H5RBS1_9EUKA;tr|A0A0H5QW08|A0A0H5QW08_9EUKA	tr|A0A0H5QVZ8|A0A0H5QVZ8_9EUKA Uncharacterized protein (Fragment) OS=Spongospora subterranea OX=70186 PE=4 SV=1;tr|A0A0H5QVB2|A0A0H5QVB2_9EUKA Uncharacterized protein (Fragment) OS=Spongospora subterranea OX=70186 PE=4 SV=1;tr|A0A0H5QW13|A0A0H5QW13_9EUKA U	Color2 [DarkGray]	1	4	2	2	2	10.3	10.3	10.3	31.804	0.0031546	1.8068	859100000	4	26.6475	27.8001	25.4658	26.6199	22.6316	24.0304	22.8765	22.0635
	0.242694	0.19838	tr|A0A0H5QW54|A0A0H5QW54_9EUKA	tr|A0A0H5QW54|A0A0H5QW54_9EUKA	tr|A0A0H5QW54|A0A0H5QW54_9EUKA Uncharacterized protein OS=Spongospora subterranea OX=70186 PE=4 SV=1	Color2 [DarkGray]	1	4	5	5	5	18.2	18.2	18.2	42.524	0	10.093	323440000	17	25.1096	24.8095	24.9169	25.0317	25.0829	23.7988	25.0072	25.1854
	0.00628792	-0.00451183	tr|A0A0H5QW83|A0A0H5QW83_9EUKA	tr|A0A0H5QW83|A0A0H5QW83_9EUKA	tr|A0A0H5QW83|A0A0H5QW83_9EUKA Uncharacterized protein OS=Spongospora subterranea OX=70186 PE=4 SV=1	Color2 [DarkGray]	1	4	8	8	8	53.1	53.1	53.1	23.397	0	323.31	522290000000	1501	35.7424	35.9769	35.7145	35.6058	35.7278	36.4067	35.5669	35.3563
	0.963555	-0.715698	tr|A0A0H5QWM6|A0A0H5QWM6_9EUKA;tr|A0A0H5RT42|A0A0H5RT42_9EUKA	tr|A0A0H5QWM6|A0A0H5QWM6_9EUKA;tr|A0A0H5RT42|A0A0H5RT42_9EUKA	tr|A0A0H5QWM6|A0A0H5QWM6_9EUKA Uncharacterized protein (Fragment) OS=Spongospora subterranea OX=70186 PE=4 SV=1;tr|A0A0H5RT42|A0A0H5RT42_9EUKA Uncharacterized protein OS=Spongospora subterranea OX=70186 PE=4 SV=1	Color2 [DarkGray]	1	4	59	59	59	85.2	85.2	85.2	31.957	0	323.31	448840000000	2358	34.9641	35.6945	35.217	34.6068	35.6042	36.7281	35.6483	35.3645
	0.102023	0.0248461	tr|A0A0H5QX57|A0A0H5QX57_9EUKA	tr|A0A0H5QX57|A0A0H5QX57_9EUKA	tr|A0A0H5QX57|A0A0H5QX57_9EUKA Uncharacterized protein OS=Spongospora subterranea OX=70186 PE=4 SV=1	Color2 [DarkGray]	1	4	6	6	1	51.4	51.4	4.7	17.116	0	73.641	2123300000	37	27.6838	27.7009	27.7154	27.6851	27.8452	27.4242	27.7351	27.6812
+	1.89587	0.574335	tr|A0A0H5QXB6|A0A0H5QXB6_9EUKA	tr|A0A0H5QXB6|A0A0H5QXB6_9EUKA	tr|A0A0H5QXB6|A0A0H5QXB6_9EUKA Uncharacterized protein OS=Spongospora subterranea OX=70186 PE=4 SV=1	Color2 [DarkGray]	1	4	9	9	9	51.9	51.9	51.9	25.049	0	88.867	1790600000	39	27.4682	27.7294	27.478	27.5967	27.0042	26.9619	27.3755	26.6333
	0.476976	0.624149	tr|A0A0H5QXM1|A0A0H5QXM1_9EUKA	tr|A0A0H5QXM1|A0A0H5QXM1_9EUKA	tr|A0A0H5QXM1|A0A0H5QXM1_9EUKA Uncharacterized protein OS=Spongospora subterranea OX=70186 PE=4 SV=1	Color2 [DarkGray]	1	4	3	3	3	17.4	17.4	17.4	23.754	0.001297	4.1036	384410000	5	25.0127	25.0759	24.8082	25.2957	25.3095	24.2627	22.8303	25.2933
+	1.62617	1.0089	tr|A0A0H5QY26|A0A0H5QY26_9EUKA;tr|A0A0H5QYY1|A0A0H5QYY1_9EUKA	tr|A0A0H5QY26|A0A0H5QY26_9EUKA;tr|A0A0H5QYY1|A0A0H5QYY1_9EUKA	tr|A0A0H5QY26|A0A0H5QY26_9EUKA Uncharacterized protein (Fragment) OS=Spongospora subterranea OX=70186 PE=4 SV=1;tr|A0A0H5QYY1|A0A0H5QYY1_9EUKA Uncharacterized protein OS=Spongospora subterranea OX=70186 PE=4 SV=1	Color2 [DarkGray]	1	4	2	2	2	22.6	22.6	22.6	21.034	0	8.3472	207730000	10	24.6491	24.2961	24.4054	24.6504	23.0423	24.4336	23.1028	23.3867
	0.0139128	-0.0433483	tr|A0A0H5RVQ3|A0A0H5RVQ3_9EUKA;tr|A0A0H5QY90|A0A0H5QY90_9EUKA	tr|A0A0H5RVQ3|A0A0H5RVQ3_9EUKA;tr|A0A0H5QY90|A0A0H5QY90_9EUKA	tr|A0A0H5RVQ3|A0A0H5RVQ3_9EUKA Uncharacterized protein (Fragment) OS=Spongospora subterranea OX=70186 PE=4 SV=1;tr|A0A0H5QY90|A0A0H5QY90_9EUKA Uncharacterized protein OS=Spongospora subterranea OX=70186 PE=4 SV=1	Color2 [DarkGray]	1	4	3	3	3	27.1	27.1	27.1	23.639	0	12.871	313720000	7	23.433	25.3576	24.9086	22.1541	25.1266	22.1381	23.4152	25.3468
	1.118	-1.10995	tr|A0A0H5REN9|A0A0H5REN9_9EUKA;tr|A0A0H5QYP5|A0A0H5QYP5_9EUKA	tr|A0A0H5REN9|A0A0H5REN9_9EUKA;tr|A0A0H5QYP5|A0A0H5QYP5_9EUKA	tr|A0A0H5REN9|A0A0H5REN9_9EUKA Uncharacterized protein OS=Spongospora subterranea OX=70186 PE=4 SV=1;tr|A0A0H5QYP5|A0A0H5QYP5_9EUKA Uncharacterized protein OS=Spongospora subterranea OX=70186 PE=4 SV=1	Color2 [DarkGray]	1	4	2	2	2	17.4	17.4	17.4	26.435	0	35.908	201410000	7	22.8056	24.5697	22.6852	24.4707	24.6127	24.9261	24.6273	24.8048
	0.682205	1.07001	tr|A0A0H5RH33|A0A0H5RH33_9EUKA;tr|A0A0H5QZ60|A0A0H5QZ60_9EUKA	tr|A0A0H5RH33|A0A0H5RH33_9EUKA;tr|A0A0H5QZ60|A0A0H5QZ60_9EUKA	tr|A0A0H5RH33|A0A0H5RH33_9EUKA Uncharacterized protein (Fragment) OS=Spongospora subterranea OX=70186 PE=4 SV=1;tr|A0A0H5QZ60|A0A0H5QZ60_9EUKA Uncharacterized protein OS=Spongospora subterranea OX=70186 PE=4 SV=1	Color2 [DarkGray]	1	4	3	3	3	20.7	20.7	20.7	19.949	0	9.2696	1219900000	27	27.3262	26.6768	26.8251	27.307	26.8696	23.7548	26.712	26.5185
	0.499662	-0.347857	tr|A0A0H5QZN9|A0A0H5QZN9_9EUKA;tr|A0A0H5RCU7|A0A0H5RCU7_9EUKA	tr|A0A0H5QZN9|A0A0H5QZN9_9EUKA	tr|A0A0H5QZN9|A0A0H5QZN9_9EUKA Uncharacterized protein OS=Spongospora subterranea OX=70186 PE=4 SV=1	Color2 [DarkGray]	1	4	20	20	20	37.4	37.4	37.4	83.768	0	82.753	4152000000	77	28.5774	28.7917	28.3655	28.1304	28.6526	29.6589	28.5026	28.4423
	0.749687	0.362421	tr|A0A0H5QZP3|A0A0H5QZP3_9EUKA;tr|A0A0H5RG68|A0A0H5RG68_9EUKA	tr|A0A0H5QZP3|A0A0H5QZP3_9EUKA	tr|A0A0H5QZP3|A0A0H5QZP3_9EUKA Uncharacterized protein (Fragment) OS=Spongospora subterranea OX=70186 PE=3 SV=1	Color2 [DarkGray]	1	4	60	60	47	71.5	71.5	57.2	86.981	0	323.31	28968000000	506	31.3766	31.1907	31.2487	32.0137	31.1639	30.6727	31.249	31.2943
	0.357341	0.686922	tr|A0A0H5QZX0|A0A0H5QZX0_9EUKA;tr|A0A0H5QHI4|A0A0H5QHI4_9EUKA;tr|A0A0H5QGE8|A0A0H5QGE8_9EUKA	tr|A0A0H5QZX0|A0A0H5QZX0_9EUKA;tr|A0A0H5QHI4|A0A0H5QHI4_9EUKA	tr|A0A0H5QZX0|A0A0H5QZX0_9EUKA Uncharacterized protein OS=Spongospora subterranea OX=70186 PE=3 SV=1;tr|A0A0H5QHI4|A0A0H5QHI4_9EUKA Uncharacterized protein OS=Spongospora subterranea OX=70186 PE=3 SV=1	Color2 [DarkGray]	1	4	5	5	5	16.4	16.4	16.4	35.152	0	14.04	1255400000	15	26.9687	27.1999	26.9397	26.7131	27.2777	23.8071	27.0348	26.954
	1.37377	0.326991	tr|A0A0H5R0G2|A0A0H5R0G2_9EUKA	tr|A0A0H5R0G2|A0A0H5R0G2_9EUKA	tr|A0A0H5R0G2|A0A0H5R0G2_9EUKA Uncharacterized protein (Fragment) OS=Spongospora subterranea OX=70186 PE=4 SV=1	Color2 [DarkGray]	1	4	2	2	2	15.9	15.9	15.9	25.144	0	13.213	334540000	12	24.946	25.0061	25.1445	25.1227	24.8582	24.3955	24.9274	24.7302
	0.632624	0.830243	tr|A0A0H5R0S2|A0A0H5R0S2_9EUKA;tr|A0A0H5RC13|A0A0H5RC13_9EUKA	tr|A0A0H5R0S2|A0A0H5R0S2_9EUKA;tr|A0A0H5RC13|A0A0H5RC13_9EUKA	tr|A0A0H5R0S2|A0A0H5R0S2_9EUKA Uncharacterized protein OS=Spongospora subterranea OX=70186 PE=4 SV=1;tr|A0A0H5RC13|A0A0H5RC13_9EUKA Uncharacterized protein OS=Spongospora subterranea OX=70186 PE=4 SV=1	Color2 [DarkGray]	1	4	4	4	4	8.7	8.7	8.7	53.729	0	6.3934	385970000	17	25.2195	25.0288	25.171	25.3102	23.2765	23.2705	25.3693	25.4922
	0.0719744	0.128852	tr|A0A0H5R0U1|A0A0H5R0U1_9EUKA	tr|A0A0H5R0U1|A0A0H5R0U1_9EUKA	tr|A0A0H5R0U1|A0A0H5R0U1_9EUKA Uncharacterized protein (Fragment) OS=Spongospora subterranea OX=70186 PE=4 SV=1	Color2 [DarkGray]	1	4	3	3	3	16.7	16.7	16.7	30.732	0.0012837	3.9606	158310000	5	22.1325	24.4868	23.9723	23.9087	24.1677	22.7863	24.1481	22.8828
	1.0675	0.533497	tr|A0A0H5R0W8|A0A0H5R0W8_9EUKA	tr|A0A0H5R0W8|A0A0H5R0W8_9EUKA	tr|A0A0H5R0W8|A0A0H5R0W8_9EUKA Uncharacterized protein (Fragment) OS=Spongospora subterranea OX=70186 PE=4 SV=1	Color2 [DarkGray]	1	4	13	13	13	80.2	80.2	80.2	13.406	0	125.83	12152000000	95	30.6251	30.4821	30.1458	30.3698	29.7966	29.2279	30.286	30.1782
	0.708368	0.994057	tr|A0A0H5R1P4|A0A0H5R1P4_9EUKA;tr|A0A0H5R750|A0A0H5R750_9EUKA	tr|A0A0H5R1P4|A0A0H5R1P4_9EUKA;tr|A0A0H5R750|A0A0H5R750_9EUKA	tr|A0A0H5R1P4|A0A0H5R1P4_9EUKA Uncharacterized protein (Fragment) OS=Spongospora subterranea OX=70186 PE=4 SV=1;tr|A0A0H5R750|A0A0H5R750_9EUKA Uncharacterized protein (Fragment) OS=Spongospora subterranea OX=70186 PE=4 SV=1	Color2 [DarkGray]	1	4	4	4	4	12.5	12.5	12.5	30.58	0	6.1929	243150000	8	24.466	24.3416	25.1125	24.7413	24.7708	23.5378	24.521	21.8556
+	1.79381	1.568	tr|A0A0H5R1U5|A0A0H5R1U5_9EUKA	tr|A0A0H5R1U5|A0A0H5R1U5_9EUKA	tr|A0A0H5R1U5|A0A0H5R1U5_9EUKA Uncharacterized protein OS=Spongospora subterranea OX=70186 PE=4 SV=1	Color2 [DarkGray]	1	4	4	4	4	57.8	57.8	57.8	11.958	0	30.742	818290000	31	26.0587	26.9265	26.5377	26.3413	25.2689	23.6068	25.192	25.5246
	0.241104	-0.122509	tr|A0A0H5R282|A0A0H5R282_9EUKA;tr|A0A0H5QJ02|A0A0H5QJ02_9EUKA	tr|A0A0H5R282|A0A0H5R282_9EUKA;tr|A0A0H5QJ02|A0A0H5QJ02_9EUKA	tr|A0A0H5R282|A0A0H5R282_9EUKA Uncharacterized protein OS=Spongospora subterranea OX=70186 PE=4 SV=1;tr|A0A0H5QJ02|A0A0H5QJ02_9EUKA Uncharacterized protein OS=Spongospora subterranea OX=70186 PE=4 SV=1	Color2 [DarkGray]	1	4	7	7	7	17.9	17.9	17.9	37.773	0	39.773	986390000	41	26.1374	27.0139	26.4643	26.4432	26.8964	26.4736	26.6672	26.5117
	0.407768	0.288671	tr|A0A0H5R2A2|A0A0H5R2A2_9EUKA	tr|A0A0H5R2A2|A0A0H5R2A2_9EUKA	tr|A0A0H5R2A2|A0A0H5R2A2_9EUKA Uncharacterized protein OS=Spongospora subterranea OX=70186 PE=4 SV=1	Color2 [DarkGray]	1	4	5	5	5	13.4	13.4	13.4	48.515	0	33.172	716200000	27	25.8413	25.8093	25.8269	26.5959	25.9697	24.9946	25.9276	26.0269
	0.0213524	0.016964	tr|A0A0H5R2B7|A0A0H5R2B7_9EUKA;tr|A0A0H5R2T7|A0A0H5R2T7_9EUKA	tr|A0A0H5R2B7|A0A0H5R2B7_9EUKA	tr|A0A0H5R2B7|A0A0H5R2B7_9EUKA Uncharacterized protein OS=Spongospora subterranea OX=70186 PE=3 SV=1	Color2 [DarkGray]	1	4	5	5	5	6.6	6.6	6.6	113.79	0	11.652	272390000	15	24.6478	24.4987	24.8023	24.8114	25.1688	23.9977	24.9797	24.5463
	0.457818	-0.20352	tr|A0A0H5R2Q1|A0A0H5R2Q1_9EUKA;tr|A0A0H5RIG8|A0A0H5RIG8_9EUKA	tr|A0A0H5R2Q1|A0A0H5R2Q1_9EUKA	tr|A0A0H5R2Q1|A0A0H5R2Q1_9EUKA Uncharacterized protein OS=Spongospora subterranea OX=70186 PE=3 SV=1	Color2 [DarkGray]	1	4	6	5	5	47.8	37.5	37.5	15.352	0	21.969	1939900000	29	27.3881	27.4257	27.7921	27.238	27.6893	27.6486	27.2639	28.0563
	0.465317	0.816618	tr|A0A0H5R2S4|A0A0H5R2S4_9EUKA	tr|A0A0H5R2S4|A0A0H5R2S4_9EUKA	tr|A0A0H5R2S4|A0A0H5R2S4_9EUKA Uncharacterized protein OS=Spongospora subterranea OX=70186 PE=4 SV=1	Color2 [DarkGray]	1	4	7	7	7	19.3	19.3	19.3	53.972	0	24.035	641200000	29	26.0775	25.3698	25.9055	26.2378	25.7891	22.7734	25.9212	25.8404
	0.351335	-0.27525	tr|A0A0H5R2Z0|A0A0H5R2Z0_9EUKA	tr|A0A0H5R2Z0|A0A0H5R2Z0_9EUKA	tr|A0A0H5R2Z0|A0A0H5R2Z0_9EUKA Uncharacterized protein (Fragment) OS=Spongospora subterranea OX=70186 PE=4 SV=1	Color2 [DarkGray]	1	4	26	26	26	87.4	87.4	87.4	14.48	0	323.31	212090000000	1115	33.9933	34.9158	34.5128	33.8214	34.4658	35.1795	34.6114	34.0875
	0.82647	1.19857	tr|A0A0H5R388|A0A0H5R388_9EUKA	tr|A0A0H5R388|A0A0H5R388_9EUKA	tr|A0A0H5R388|A0A0H5R388_9EUKA Uncharacterized protein OS=Spongospora subterranea OX=70186 PE=4 SV=1	Color2 [DarkGray]	1	4	3	3	3	18.3	18.3	18.3	15.608	0	7.2941	390930000	11	24.723	25.6104	25.0043	25.6744	23.3374	26.1094	23.4793	23.2916
+	1.9088	-1.5407	tr|A0A0H5R3H7|A0A0H5R3H7_9EUKA	tr|A0A0H5R3H7|A0A0H5R3H7_9EUKA	tr|A0A0H5R3H7|A0A0H5R3H7_9EUKA Uncharacterized protein (Fragment) OS=Spongospora subterranea OX=70186 PE=4 SV=1	Color2 [DarkGray]	1	4	2	2	2	22.3	22.3	22.3	16.81	0	6.5403	125190000	8	22.7668	23.2866	23.9617	22.3477	24.126	24.701	25.3362	24.3625
+	2.25928	1.26066	tr|A0A0H5R3J3|A0A0H5R3J3_9EUKA	tr|A0A0H5R3J3|A0A0H5R3J3_9EUKA	tr|A0A0H5R3J3|A0A0H5R3J3_9EUKA Uncharacterized protein (Fragment) OS=Spongospora subterranea OX=70186 PE=3 SV=1	Color2 [DarkGray]	1	4	9	9	9	50.6	50.6	50.6	16.991	0	224.42	11588000000	159	29.8872	30.169	30.1528	30.8029	29.0693	28.3322	29.2591	29.3086
	0.128786	0.149105	tr|A0A0H5R3M8|A0A0H5R3M8_9EUKA	tr|A0A0H5R3M8|A0A0H5R3M8_9EUKA	tr|A0A0H5R3M8|A0A0H5R3M8_9EUKA Tubulin alpha chain OS=Spongospora subterranea OX=70186 PE=3 SV=1	Color2 [DarkGray]	1	4	2	2	2	7.3	7.3	7.3	50.025	0	6.2513	108810000	7	23.7409	23.0948	23.7137	23.6065	22.2063	23.5009	23.9888	23.8634
	0.335317	0.241778	tr|A0A0H5R3N1|A0A0H5R3N1_9EUKA;tr|A0A0H5RDL5|A0A0H5RDL5_9EUKA	tr|A0A0H5R3N1|A0A0H5R3N1_9EUKA	tr|A0A0H5R3N1|A0A0H5R3N1_9EUKA Uncharacterized protein OS=Spongospora subterranea OX=70186 PE=3 SV=1	Color2 [DarkGray]	1	4	46	33	33	62.2	50.3	50.3	93.467	0	166.16	7701800000	178	29.4873	29.3031	29.4136	30.0363	29.5781	28.5374	29.5328	29.6249
	1.1061	0.621802	tr|A0A0H5R3N6|A0A0H5R3N6_9EUKA	tr|A0A0H5R3N6|A0A0H5R3N6_9EUKA	tr|A0A0H5R3N6|A0A0H5R3N6_9EUKA Uncharacterized protein (Fragment) OS=Spongospora subterranea OX=70186 PE=4 SV=1	Color2 [DarkGray]	1	4	25	25	25	79.5	79.5	79.5	16.453	0	323.31	20614000000	248	30.6775	31.0787	30.9443	31.0677	30.5178	29.5118	30.4691	30.7823
+	2.20524	2.14234	tr|A0A0H5R3P0|A0A0H5R3P0_9EUKA	tr|A0A0H5R3P0|A0A0H5R3P0_9EUKA	tr|A0A0H5R3P0|A0A0H5R3P0_9EUKA Uncharacterized protein OS=Spongospora subterranea OX=70186 PE=3 SV=1	Color2 [DarkGray]	1	4	8	8	8	50.3	50.3	50.3	15.842	0	65.846	7441500000	48	29.7465	29.816	29.7653	29.9967	28.0739	26.1514	28.1352	28.3947
	0.899946	1.24666	tr|A0A0H5R3P7|A0A0H5R3P7_9EUKA;tr|A0A0H5RDN3|A0A0H5RDN3_9EUKA	tr|A0A0H5R3P7|A0A0H5R3P7_9EUKA;tr|A0A0H5RDN3|A0A0H5RDN3_9EUKA	tr|A0A0H5R3P7|A0A0H5R3P7_9EUKA Uncharacterized protein (Fragment) OS=Spongospora subterranea OX=70186 PE=3 SV=1;tr|A0A0H5RDN3|A0A0H5RDN3_9EUKA Uncharacterized protein (Fragment) OS=Spongospora subterranea OX=70186 PE=3 SV=1	Color2 [DarkGray]	1	4	14	14	14	47.4	47.4	47.4	24.125	0	134.2	8408800000	135	29.0603	28.9202	29.7177	30.614	28.3565	26.7165	28.7795	29.4731
	0.456712	-0.364899	tr|A0A0H5R3Q1|A0A0H5R3Q1_9EUKA	tr|A0A0H5R3Q1|A0A0H5R3Q1_9EUKA	tr|A0A0H5R3Q1|A0A0H5R3Q1_9EUKA Uncharacterized protein OS=Spongospora subterranea OX=70186 PE=3 SV=1	Color2 [DarkGray]	1	4	2	2	2	4.9	4.9	4.9	52.051	0	7.0737	77948000	3	23.5761	23.1539	22.9375	23.6821	22.9231	24.3831	23.5204	23.9826
	1.13038	0.485457	tr|A0A0H5R3Q5|A0A0H5R3Q5_9EUKA	tr|A0A0H5R3Q5|A0A0H5R3Q5_9EUKA	tr|A0A0H5R3Q5|A0A0H5R3Q5_9EUKA Uncharacterized protein OS=Spongospora subterranea OX=70186 PE=4 SV=1	Color2 [DarkGray]	1	4	15	15	15	60.4	60.4	60.4	18.638	0	129.77	14965000000	155	30.3553	30.6966	30.5797	30.6147	30.2233	29.4599	30.1864	30.4348
	0.815788	0.369849	tr|A0A0H5R3R2|A0A0H5R3R2_9EUKA	tr|A0A0H5R3R2|A0A0H5R3R2_9EUKA	tr|A0A0H5R3R2|A0A0H5R3R2_9EUKA Uncharacterized protein OS=Spongospora subterranea OX=70186 PE=3 SV=1	Color2 [DarkGray]	1	4	16	16	16	71.5	71.5	71.5	14.162	0	209.47	38251000000	179	31.7884	32.3498	31.9928	31.8801	31.9506	31.1168	31.5835	31.881
	0.37186	-0.31514	tr|A0A0H5R3R3|A0A0H5R3R3_9EUKA	tr|A0A0H5R3R3|A0A0H5R3R3_9EUKA	tr|A0A0H5R3R3|A0A0H5R3R3_9EUKA Histone H2B (Fragment) OS=Spongospora subterranea OX=70186 PE=3 SV=1	Color2 [DarkGray]	1	4	21	21	7	63.3	63.3	26.7	16.399	0	323.31	56598000000	213	31.3495	32.0655	32.9179	32.7781	32.6209	32.4854	32.4855	32.7797
	0.556814	0.663298	tr|A0A0H5R3S0|A0A0H5R3S0_9EUKA	tr|A0A0H5R3S0|A0A0H5R3S0_9EUKA	tr|A0A0H5R3S0|A0A0H5R3S0_9EUKA Uncharacterized protein (Fragment) OS=Spongospora subterranea OX=70186 PE=3 SV=1	Color2 [DarkGray]	1	4	4	4	4	15.1	15.1	15.1	58.738	0	23.396	767300000	28	26.0109	26.2004	26.4621	26.249	25.7478	24.0113	26.5705	25.9397
	0.352631	0.116267	tr|A0A0H5R3T2|A0A0H5R3T2_9EUKA	tr|A0A0H5R3T2|A0A0H5R3T2_9EUKA	tr|A0A0H5R3T2|A0A0H5R3T2_9EUKA Adenosylhomocysteinase OS=Spongospora subterranea OX=70186 PE=3 SV=1	Color2 [DarkGray]	1	4	37	37	37	62.6	62.6	62.6	52.218	0	323.31	16261000000	333	30.6149	30.4868	30.4196	30.7209	30.6196	30.1099	30.3964	30.6514
	1.15019	-1.02348	tr|A0A0H5RDK0|A0A0H5RDK0_9EUKA;tr|A0A0H5R3T7|A0A0H5R3T7_9EUKA	tr|A0A0H5RDK0|A0A0H5RDK0_9EUKA;tr|A0A0H5R3T7|A0A0H5R3T7_9EUKA	tr|A0A0H5RDK0|A0A0H5RDK0_9EUKA Uncharacterized protein (Fragment) OS=Spongospora subterranea OX=70186 PE=4 SV=1;tr|A0A0H5R3T7|A0A0H5R3T7_9EUKA Uncharacterized protein (Fragment) OS=Spongospora subterranea OX=70186 PE=4 SV=1	Color2 [DarkGray]	1	4	13	13	13	54.5	54.5	54.5	11.022	0	323.31	33704000000	260	29.9947	31.1405	31.7177	31.6648	31.7101	32.8321	32.096	31.9734
	1.10573	0.505463	tr|A0A0H5R3T9|A0A0H5R3T9_9EUKA	tr|A0A0H5R3T9|A0A0H5R3T9_9EUKA	tr|A0A0H5R3T9|A0A0H5R3T9_9EUKA Uncharacterized protein (Fragment) OS=Spongospora subterranea OX=70186 PE=4 SV=1	Color2 [DarkGray]	1	4	15	15	15	66.9	66.9	66.9	16.577	0	82.813	9444800000	88	29.8496	30.186	29.6574	29.8135	29.66	28.7472	29.4868	29.5906
+	1.93058	-0.987655	tr|A0A0H5R3U4|A0A0H5R3U4_9EUKA	tr|A0A0H5R3U4|A0A0H5R3U4_9EUKA	tr|A0A0H5R3U4|A0A0H5R3U4_9EUKA Uncharacterized protein OS=Spongospora subterranea OX=70186 PE=4 SV=1	Color2 [DarkGray]	1	4	8	8	8	48.4	48.4	48.4	20.235	0	86.37	7045300000	68	28.6717	29.23	29.2647	28.4932	29.4787	30.4198	29.799	29.9127
	0.545869	-0.327587	tr|A0A0H5R3U8|A0A0H5R3U8_9EUKA	tr|A0A0H5R3U8|A0A0H5R3U8_9EUKA	tr|A0A0H5R3U8|A0A0H5R3U8_9EUKA Uncharacterized protein OS=Spongospora subterranea OX=70186 PE=3 SV=1	Color2 [DarkGray]	1	4	14	14	14	99	99	99	10.846	0	323.31	20089000000	172	30.6634	31.2388	30.5902	30.8643	31.009	31.8684	30.98	30.8097
+	2.11796	1.53017	tr|A0A0H5R3V8|A0A0H5R3V8_9EUKA	tr|A0A0H5R3V8|A0A0H5R3V8_9EUKA	tr|A0A0H5R3V8|A0A0H5R3V8_9EUKA Uncharacterized protein (Fragment) OS=Spongospora subterranea OX=70186 PE=4 SV=1	Color2 [DarkGray]	1	4	13	13	13	52.1	52.1	52.1	19.099	0	48.67	6938000000	55	28.8256	29.2478	29.6688	30.3072	28.2072	27.3315	28.0412	28.3486
	0.186707	0.517223	tr|A0A0H5R3W0|A0A0H5R3W0_9EUKA	tr|A0A0H5R3W0|A0A0H5R3W0_9EUKA	tr|A0A0H5R3W0|A0A0H5R3W0_9EUKA Uncharacterized protein OS=Spongospora subterranea OX=70186 PE=4 SV=1	Color2 [DarkGray]	1	4	4	4	4	24.8	24.8	24.8	28.358	0	22.518	388470000	8	22.6879	25.4124	25.7489	25.2947	22.557	23.168	25.8498	25.5001
	0.457034	0.458803	tr|A0A0H5R3W2|A0A0H5R3W2_9EUKA	tr|A0A0H5R3W2|A0A0H5R3W2_9EUKA	tr|A0A0H5R3W2|A0A0H5R3W2_9EUKA Uncharacterized protein (Fragment) OS=Spongospora subterranea OX=70186 PE=3 SV=1	Color2 [DarkGray]	1	4	19	19	19	62.9	62.9	62.9	22.876	0	222.87	20155000000	231	30.9302	30.9282	30.8827	30.9975	30.9769	29.1286	30.8008	30.9971
	0.974069	0.84918	tr|A0A0H5R3X2|A0A0H5R3X2_9EUKA	tr|A0A0H5R3X2|A0A0H5R3X2_9EUKA	tr|A0A0H5R3X2|A0A0H5R3X2_9EUKA 40S ribosomal protein S7 (Fragment) OS=Spongospora subterranea OX=70186 PE=3 SV=1	Color2 [DarkGray]	1	4	28	28	28	84	84	84	22.569	0	323.31	13989000000	249	30.5009	29.8939	30.4469	31.0333	30.0497	28.4808	29.8927	30.0549
	0.114563	0.0626268	tr|A0A0H5R3Y0|A0A0H5R3Y0_9EUKA	tr|A0A0H5R3Y0|A0A0H5R3Y0_9EUKA	tr|A0A0H5R3Y0|A0A0H5R3Y0_9EUKA Uncharacterized protein OS=Spongospora subterranea OX=70186 PE=4 SV=1	Color2 [DarkGray]	1	4	25	25	25	80.8	80.8	80.8	24.416	0	313.92	40884000000	281	31.8056	32.0658	31.8037	32.0214	32.044	31.2946	31.9907	32.1166
+	2.12986	0.753404	tr|A0A0H5R3Y5|A0A0H5R3Y5_9EUKA;tr|A0A0H5RF49|A0A0H5RF49_9EUKA	tr|A0A0H5R3Y5|A0A0H5R3Y5_9EUKA;tr|A0A0H5RF49|A0A0H5RF49_9EUKA	tr|A0A0H5R3Y5|A0A0H5R3Y5_9EUKA Uncharacterized protein OS=Spongospora subterranea OX=70186 PE=3 SV=1;tr|A0A0H5RF49|A0A0H5RF49_9EUKA Uncharacterized protein (Fragment) OS=Spongospora subterranea OX=70186 PE=4 SV=1	Color2 [DarkGray]	1	4	15	15	15	54.3	54.3	54.3	17.301	0	188.92	10581000000	144	29.9999	29.7923	30.0112	30.2335	29.1392	28.8539	29.4002	29.63
	0.599639	-0.246372	tr|A0A0H5R406|A0A0H5R406_9EUKA	tr|A0A0H5R406|A0A0H5R406_9EUKA	tr|A0A0H5R406|A0A0H5R406_9EUKA Uncharacterized protein (Fragment) OS=Spongospora subterranea OX=70186 PE=4 SV=1	Color2 [DarkGray]	1	4	9	9	9	42.1	42.1	42.1	19.988	0	70.362	16520000000	177	30.1877	30.8815	30.5637	30.4189	30.5262	31.1228	30.7402	30.6481
	0.493095	-0.451627	tr|A0A0H5R411|A0A0H5R411_9EUKA	tr|A0A0H5R411|A0A0H5R411_9EUKA	tr|A0A0H5R411|A0A0H5R411_9EUKA Uncharacterized protein OS=Spongospora subterranea OX=70186 PE=4 SV=1	Color2 [DarkGray]	1	4	14	14	14	59.4	59.4	59.4	36.481	0	140.82	2659900000	72	27.6901	28.2247	27.8726	27.2973	27.8545	29.3106	28.0505	27.6755
	0.931583	0.532266	tr|A0A0H5R412|A0A0H5R412_9EUKA	tr|A0A0H5R412|A0A0H5R412_9EUKA	tr|A0A0H5R412|A0A0H5R412_9EUKA Uncharacterized protein OS=Spongospora subterranea OX=70186 PE=4 SV=1	Color2 [DarkGray]	1	4	9	9	9	89.4	89.4	89.4	12.119	0	323.31	11194000000	124	30.0153	30.4403	30.0534	30.2849	29.5304	30.4732	29.3241	29.3371
	0.96792	0.221823	tr|A0A0H5R415|A0A0H5R415_9EUKA	tr|A0A0H5R415|A0A0H5R415_9EUKA	tr|A0A0H5R415|A0A0H5R415_9EUKA Uncharacterized protein (Fragment) OS=Spongospora subterranea OX=70186 PE=4 SV=1	Color2 [DarkGray]	1	4	35	35	35	85.7	85.7	85.7	34.481	0	323.31	89128000000	706	32.9273	33.1959	33.0483	33.3181	33.1072	32.9341	32.7287	32.8321
	0.759738	-0.151687	tr|A0A0H5R416|A0A0H5R416_9EUKA	tr|A0A0H5R416|A0A0H5R416_9EUKA	tr|A0A0H5R416|A0A0H5R416_9EUKA Uncharacterized protein OS=Spongospora subterranea OX=70186 PE=4 SV=1	Color2 [DarkGray]	1	4	4	4	4	28.2	28.2	28.2	20.221	0.0012853	3.9733	282230000	6	24.5977	24.9125	24.6884	24.8254	24.8965	24.8989	25.0861	24.7493
	0.988806	-0.56879	tr|A0A0H5R428|A0A0H5R428_9EUKA	tr|A0A0H5R428|A0A0H5R428_9EUKA	tr|A0A0H5R428|A0A0H5R428_9EUKA Superoxide dismutase [Cu-Zn] OS=Spongospora subterranea OX=70186 PE=3 SV=1	Color2 [DarkGray]	1	4	12	12	12	100	100	100	15.365	0	323.31	120660000000	792	33.0129	33.9049	33.0885	33.7144	33.6667	34.5091	33.7301	34.0899
	0.0941087	0.0412855	tr|A0A0H5R430|A0A0H5R430_9EUKA	tr|A0A0H5R430|A0A0H5R430_9EUKA	tr|A0A0H5R430|A0A0H5R430_9EUKA Uncharacterized protein (Fragment) OS=Spongospora subterranea OX=70186 PE=4 SV=1	Color2 [DarkGray]	1	4	12	12	12	37.4	37.4	37.4	43.45	0	76.347	2493400000	52	27.9261	27.9352	27.8115	27.8791	28.189	27.446	27.9726	27.7791
	0.0521676	0.0168929	tr|A0A0H5R431|A0A0H5R431_9EUKA;tr|A0A0H5RCR2|A0A0H5RCR2_9EUKA	tr|A0A0H5R431|A0A0H5R431_9EUKA	tr|A0A0H5R431|A0A0H5R431_9EUKA Uncharacterized protein OS=Spongospora subterranea OX=70186 PE=4 SV=1	Color2 [DarkGray]	1	4	16	16	16	60.5	60.5	60.5	33.45	0	311.18	8754500000	256	29.4536	29.6346	29.4807	29.846	29.4367	29.6858	29.5022	29.7226
	0.758667	0.487512	tr|A0A0H5R439|A0A0H5R439_9EUKA	tr|A0A0H5R439|A0A0H5R439_9EUKA	tr|A0A0H5R439|A0A0H5R439_9EUKA Uncharacterized protein OS=Spongospora subterranea OX=70186 PE=4 SV=1	Color2 [DarkGray]	1	4	4	4	4	24.7	24.7	24.7	25.397	0	83.897	749420000	28	25.8722	26.1398	26.0465	26.42	26.45	25.1384	25.6687	25.2713
	0.261145	-0.110548	tr|A0A0H5R448|A0A0H5R448_9EUKA;tr|A0A0H5RFM3|A0A0H5RFM3_9EUKA;tr|A0A0H5RUU7|A0A0H5RUU7_9EUKA	tr|A0A0H5R448|A0A0H5R448_9EUKA	tr|A0A0H5R448|A0A0H5R448_9EUKA Uncharacterized protein (Fragment) OS=Spongospora subterranea OX=70186 PE=3 SV=1	Color2 [DarkGray]	1	4	40	40	40	56	56	56	73.706	0	323.31	18631000000	360	30.6853	31.0638	30.6205	30.5883	31.0788	30.4885	31.0287	30.8041
	0.299019	-0.281555	tr|A0A0H5R452|A0A0H5R452_9EUKA	tr|A0A0H5R452|A0A0H5R452_9EUKA	tr|A0A0H5R452|A0A0H5R452_9EUKA Uncharacterized protein (Fragment) OS=Spongospora subterranea OX=70186 PE=4 SV=1	Color2 [DarkGray]	1	4	3	3	3	20	20	20	12.789	0	43.103	3098500000	25	27.814	28.4099	28.3237	27.1096	28.7198	27.4966	28.3803	28.1867
	0.174982	0.0700488	tr|A0A0H5R462|A0A0H5R462_9EUKA	tr|A0A0H5R462|A0A0H5R462_9EUKA	tr|A0A0H5R462|A0A0H5R462_9EUKA Uncharacterized protein OS=Spongospora subterranea OX=70186 PE=4 SV=1	Color2 [DarkGray]	1	4	7	7	7	50.2	50.2	50.2	21.958	0	80.127	3194300000	35	28.3174	28.3678	27.949	28.1081	28.3644	27.8618	27.9573	28.2787
	1.20597	0.596314	tr|A0A0H5R474|A0A0H5R474_9EUKA	tr|A0A0H5R474|A0A0H5R474_9EUKA	tr|A0A0H5R474|A0A0H5R474_9EUKA Superoxide dismutase OS=Spongospora subterranea OX=70186 PE=3 SV=1	Color2 [DarkGray]	1	4	8	8	8	29.5	29.5	29.5	23.434	0	141.29	3648100000	71	28.7108	28.3062	28.7967	28.8034	28.3416	27.4516	28.4923	27.9464
	0.905319	0.500237	tr|A0A0H5R476|A0A0H5R476_9EUKA	tr|A0A0H5R476|A0A0H5R476_9EUKA	tr|A0A0H5R476|A0A0H5R476_9EUKA Uncharacterized protein (Fragment) OS=Spongospora subterranea OX=70186 PE=4 SV=1	Color2 [DarkGray]	1	4	18	18	18	49.8	49.8	49.8	34.533	0	214.76	4435600000	116	28.6224	28.7741	28.7393	28.9051	28.5099	27.4384	28.5466	28.5451
+	2.76901	1.30035	tr|A0A0H5R483|A0A0H5R483_9EUKA;tr|A0A0H5RRJ3|A0A0H5RRJ3_9EUKA	tr|A0A0H5R483|A0A0H5R483_9EUKA;tr|A0A0H5RRJ3|A0A0H5RRJ3_9EUKA	tr|A0A0H5R483|A0A0H5R483_9EUKA Uncharacterized protein OS=Spongospora subterranea OX=70186 PE=4 SV=1;tr|A0A0H5RRJ3|A0A0H5RRJ3_9EUKA Uncharacterized protein (Fragment) OS=Spongospora subterranea OX=70186 PE=4 SV=1	Color2 [DarkGray]	1	4	18	18	18	69.4	69.4	69.4	27.018	0	115.66	4861400000	100	29.1885	28.7564	28.8299	29.7187	28.003	27.564	27.7626	27.9626
+	1.21605	-1.52088	tr|A0A0H5R490|A0A0H5R490_9EUKA	tr|A0A0H5R490|A0A0H5R490_9EUKA	tr|A0A0H5R490|A0A0H5R490_9EUKA Acyl carrier protein (Fragment) OS=Spongospora subterranea OX=70186 PE=3 SV=1	Color2 [DarkGray]	1	4	1	1	1	9.8	9.8	9.8	13.744	0.0023068	2.6592	384240000	15	25.1378	25.7621	25.3468	22.9308	25.9306	26.8091	26.2422	26.2791
	0.617987	-0.373793	tr|A0A0H5R491|A0A0H5R491_9EUKA	tr|A0A0H5R491|A0A0H5R491_9EUKA	tr|A0A0H5R491|A0A0H5R491_9EUKA Uncharacterized protein OS=Spongospora subterranea OX=70186 PE=4 SV=1	Color2 [DarkGray]	1	4	11	11	11	27.4	27.4	27.4	43.224	0	26.284	883440000	39	25.3921	26.5021	26.5333	26.3322	26.2899	26.7367	26.5488	26.6795
	0.618815	0.249664	tr|A0A0H5R497|A0A0H5R497_9EUKA	tr|A0A0H5R497|A0A0H5R497_9EUKA	tr|A0A0H5R497|A0A0H5R497_9EUKA Pyruvate dehydrogenase E1 component subunit beta OS=Spongospora subterranea OX=70186 PE=4 SV=1	Color2 [DarkGray]	1	4	10	10	10	40.8	40.8	40.8	37.64	0	142.01	2775700000	50	28.417	27.8374	28.0348	28.5073	28.1035	27.6653	28.1323	27.8967
	0.932709	1.09525	tr|A0A0H5R4A9|A0A0H5R4A9_9EUKA	tr|A0A0H5R4A9|A0A0H5R4A9_9EUKA	tr|A0A0H5R4A9|A0A0H5R4A9_9EUKA Uncharacterized protein (Fragment) OS=Spongospora subterranea OX=70186 PE=4 SV=1	Color2 [DarkGray]	1	4	5	5	5	67.8	67.8	67.8	18.314	0	49.567	629280000	18	25.7249	25.5151	26.3076	26.3736	25.7664	23.2466	25.2823	25.2448
	0.368437	-0.107712	tr|A0A0H5R4C3|A0A0H5R4C3_9EUKA	tr|A0A0H5R4C3|A0A0H5R4C3_9EUKA	tr|A0A0H5R4C3|A0A0H5R4C3_9EUKA Uncharacterized protein (Fragment) OS=Spongospora subterranea OX=70186 PE=4 SV=1	Color2 [DarkGray]	1	4	18	18	18	55.2	55.2	55.2	32.687	0	323.31	11512000000	233	29.929	30.2918	30.3117	29.9521	30.4436	30.1396	30.1661	30.1661
+	1.70989	0.680351	tr|A0A0H5R4C7|A0A0H5R4C7_9EUKA	tr|A0A0H5R4C7|A0A0H5R4C7_9EUKA	tr|A0A0H5R4C7|A0A0H5R4C7_9EUKA Uncharacterized protein OS=Spongospora subterranea OX=70186 PE=4 SV=1	Color2 [DarkGray]	1	4	9	9	9	81	81	81	11.656	0	59.019	2168000000	53	27.7576	27.5493	27.7833	28.411	27.4808	26.9568	27.1822	27.16
	0.930407	0.451313	tr|A0A0H5R4D2|A0A0H5R4D2_9EUKA	tr|A0A0H5R4D2|A0A0H5R4D2_9EUKA	tr|A0A0H5R4D2|A0A0H5R4D2_9EUKA Uncharacterized protein (Fragment) OS=Spongospora subterranea OX=70186 PE=4 SV=1	Color2 [DarkGray]	1	4	7	7	7	24.9	24.9	24.9	32.035	0	28.092	1525800000	30	27.5081	27.1316	27.25	27.1769	27.0441	26.1441	26.8846	27.1886
	0.760844	-0.215477	tr|A0A0H5R4D7|A0A0H5R4D7_9EUKA	tr|A0A0H5R4D7|A0A0H5R4D7_9EUKA	tr|A0A0H5R4D7|A0A0H5R4D7_9EUKA Uncharacterized protein OS=Spongospora subterranea OX=70186 PE=4 SV=1	Color2 [DarkGray]	1	4	36	36	36	54.5	54.5	54.5	59.187	0	314.8	9619400000	161	29.6948	29.973	29.5948	29.7914	30.1977	30.1512	29.8137	29.7532
	0.581052	-0.274545	tr|A0A0H5R4E6|A0A0H5R4E6_9EUKA	tr|A0A0H5R4E6|A0A0H5R4E6_9EUKA	tr|A0A0H5R4E6|A0A0H5R4E6_9EUKA Histone H2A OS=Spongospora subterranea OX=70186 PE=3 SV=1	Color2 [DarkGray]	1	4	19	19	9	71.8	71.8	36.5	16.496	0	323.31	102940000000	654	32.6684	33.2164	33.389	33.3414	33.4809	33.7745	33.0569	33.401
	0.858299	0.550568	tr|A0A0H5R4F1|A0A0H5R4F1_9EUKA	tr|A0A0H5R4F1|A0A0H5R4F1_9EUKA	tr|A0A0H5R4F1|A0A0H5R4F1_9EUKA NADH dehydrogenase [ubiquinone] 1 alpha subcomplex subunit 12 OS=Spongospora subterranea OX=70186 PE=3 SV=1	Color2 [DarkGray]	1	4	6	6	6	54	54	54	16.463	0	34.163	1794200000	43	27.2383	27.7918	27.2073	27.2493	27.1482	25.954	27.1483	27.0339
+	2.17727	0.397482	tr|A0A0H5R4F4|A0A0H5R4F4_9EUKA	tr|A0A0H5R4F4|A0A0H5R4F4_9EUKA	tr|A0A0H5R4F4|A0A0H5R4F4_9EUKA ATP synthase subunit gamma (Fragment) OS=Spongospora subterranea OX=70186 PE=3 SV=1	Color2 [DarkGray]	1	4	22	22	22	50	50	50	37.197	0	130.66	8107500000	144	29.5905	29.7463	29.6311	29.7772	29.3739	29.493	29.1511	29.1371
	0.0553278	0.061985	tr|A0A0H5R4F7|A0A0H5R4F7_9EUKA	tr|A0A0H5R4F7|A0A0H5R4F7_9EUKA	tr|A0A0H5R4F7|A0A0H5R4F7_9EUKA Uncharacterized protein OS=Spongospora subterranea OX=70186 PE=4 SV=1	Color2 [DarkGray]	1	4	13	13	13	36.3	36.3	36.3	50.365	0	48.422	2000900000	58	27.6443	27.3421	27.3944	27.5307	27.7452	26.2511	27.8348	27.8325
	0.571627	0.801594	tr|A0A0H5R4G8|A0A0H5R4G8_9EUKA	tr|A0A0H5R4G8|A0A0H5R4G8_9EUKA	tr|A0A0H5R4G8|A0A0H5R4G8_9EUKA Uncharacterized protein OS=Spongospora subterranea OX=70186 PE=3 SV=1	Color2 [DarkGray]	1	4	6	6	6	36.9	36.9	36.9	26.727	0	20.326	775530000	24	26.3731	26.3004	26.3185	26.5431	26.1211	23.6281	26.1642	26.4153
	1.09873	0.439735	tr|A0A0H5R4H6|A0A0H5R4H6_9EUKA	tr|A0A0H5R4H6|A0A0H5R4H6_9EUKA	tr|A0A0H5R4H6|A0A0H5R4H6_9EUKA Uncharacterized protein (Fragment) OS=Spongospora subterranea OX=70186 PE=4 SV=1	Color2 [DarkGray]	1	4	9	9	9	43.9	43.9	43.9	41.295	0	30.725	709990000	30	26.0981	25.9052	25.9077	26.5843	25.9094	25.383	25.9104	25.5337
	1.4304	0.434227	tr|A0A0H5R4H7|A0A0H5R4H7_9EUKA	tr|A0A0H5R4H7|A0A0H5R4H7_9EUKA	tr|A0A0H5R4H7|A0A0H5R4H7_9EUKA Uncharacterized protein (Fragment) OS=Spongospora subterranea OX=70186 PE=3 SV=1	Color2 [DarkGray]	1	4	14	14	14	57.2	57.2	57.2	20.55	0	107.42	11897000000	124	30.226	29.9901	30.2696	30.3431	29.8958	30.0851	29.6984	29.4125
	1.1108	0.316135	tr|A0A0H5R4I0|A0A0H5R4I0_9EUKA	tr|A0A0H5R4I0|A0A0H5R4I0_9EUKA	tr|A0A0H5R4I0|A0A0H5R4I0_9EUKA Uncharacterized protein OS=Spongospora subterranea OX=70186 PE=3 SV=1	Color2 [DarkGray]	1	4	7	7	7	50.7	50.7	50.7	15.99	0	114.23	1378700000	49	27.2516	27.2726	27.126	26.8557	27.1345	26.7985	26.6359	26.6725
+	1.96689	1.08544	tr|A0A0H5R4J7|A0A0H5R4J7_9EUKA;tr|A0A0H5QN20|A0A0H5QN20_9EUKA	tr|A0A0H5R4J7|A0A0H5R4J7_9EUKA	tr|A0A0H5R4J7|A0A0H5R4J7_9EUKA Uncharacterized protein (Fragment) OS=Spongospora subterranea OX=70186 PE=4 SV=1	Color2 [DarkGray]	1	4	18	18	18	46.3	46.3	46.3	44.815	0	120.25	5253800000	130	28.7723	28.9435	29.0099	29.6708	28.2837	27.4265	27.9159	28.4285
	1.11604	1.06656	tr|A0A0H5R4J9|A0A0H5R4J9_9EUKA	tr|A0A0H5R4J9|A0A0H5R4J9_9EUKA	tr|A0A0H5R4J9|A0A0H5R4J9_9EUKA Uncharacterized protein (Fragment) OS=Spongospora subterranea OX=70186 PE=3 SV=1	Color2 [DarkGray]	1	4	15	15	15	57.2	57.2	57.2	18.414	0	272.02	30152000000	178	31.5084	31.4843	31.6648	31.8894	31.0298	29.1059	30.9566	31.1885
+	3.14893	1.22625	tr|A0A0H5R4K3|A0A0H5R4K3_9EUKA;tr|A0A0H5RA56|A0A0H5RA56_9EUKA	tr|A0A0H5R4K3|A0A0H5R4K3_9EUKA;tr|A0A0H5RA56|A0A0H5RA56_9EUKA	tr|A0A0H5R4K3|A0A0H5R4K3_9EUKA 40S ribosomal protein S12 OS=Spongospora subterranea OX=70186 PE=3 SV=1;tr|A0A0H5RA56|A0A0H5RA56_9EUKA 40S ribosomal protein S12 (Fragment) OS=Spongospora subterranea OX=70186 PE=3 SV=1	Color2 [DarkGray]	1	4	16	16	16	89.9	89.9	89.9	15.381	0	279.12	14601000000	157	30.7806	30.9468	30.5884	30.6168	29.9999	29.1816	29.4441	29.402
	0.130068	-0.121037	tr|A0A0H5R4K4|A0A0H5R4K4_9EUKA	tr|A0A0H5R4K4|A0A0H5R4K4_9EUKA	tr|A0A0H5R4K4|A0A0H5R4K4_9EUKA Uncharacterized protein (Fragment) OS=Spongospora subterranea OX=70186 PE=4 SV=1	Color2 [DarkGray]	1	4	15	15	15	34.5	34.5	34.5	61.543	0	172.85	2864800000	106	28.3839	27.9219	27.9033	28.2361	28.0045	29.214	27.8437	27.8672
+	1.7157	0.951778	tr|A0A0H5R4K8|A0A0H5R4K8_9EUKA	tr|A0A0H5R4K8|A0A0H5R4K8_9EUKA	tr|A0A0H5R4K8|A0A0H5R4K8_9EUKA Uncharacterized protein OS=Spongospora subterranea OX=70186 PE=4 SV=1	Color2 [DarkGray]	1	4	57	57	57	79.5	79.5	79.5	50.936	0	323.31	100270000000	1151	33.3982	33.1548	33.2757	33.7795	32.6806	31.649	32.704	32.7675
	0.525324	0.250939	tr|A0A0H5R4L2|A0A0H5R4L2_9EUKA;tr|A0A0H5RFZ2|A0A0H5RFZ2_9EUKA	tr|A0A0H5R4L2|A0A0H5R4L2_9EUKA	tr|A0A0H5R4L2|A0A0H5R4L2_9EUKA Uncharacterized protein OS=Spongospora subterranea OX=70186 PE=3 SV=1	Color2 [DarkGray]	1	4	25	25	25	56.2	56.2	56.2	58.288	0	193.44	7083800000	145	29.5338	29.2313	29.249	29.6905	29.4874	28.6274	29.3514	29.2346
	0.471373	0.0936232	tr|A0A0H5R4L5|A0A0H5R4L5_9EUKA	tr|A0A0H5R4L5|A0A0H5R4L5_9EUKA	tr|A0A0H5R4L5|A0A0H5R4L5_9EUKA Uncharacterized protein (Fragment) OS=Spongospora subterranea OX=70186 PE=4 SV=1	Color2 [DarkGray]	1	4	29	29	29	73.3	73.3	73.3	55.74	0	323.31	20904000000	324	31.0233	31.0814	30.8643	30.9151	30.9948	31.013	30.7921	30.7097
	0.582123	0.332024	tr|A0A0H5R4L7|A0A0H5R4L7_9EUKA	tr|A0A0H5R4L7|A0A0H5R4L7_9EUKA	tr|A0A0H5R4L7|A0A0H5R4L7_9EUKA Uncharacterized protein OS=Spongospora subterranea OX=70186 PE=4 SV=1	Color2 [DarkGray]	1	4	22	22	22	73	73	73	37.219	0	220.65	11164000000	183	30.21	29.6893	30.0012	30.3661	29.909	29.0717	29.8892	30.0686
	0.498649	0.288364	tr|A0A0H5R4M0|A0A0H5R4M0_9EUKA;tr|A0A0H5RFX4|A0A0H5RFX4_9EUKA	tr|A0A0H5R4M0|A0A0H5R4M0_9EUKA;tr|A0A0H5RFX4|A0A0H5RFX4_9EUKA	tr|A0A0H5R4M0|A0A0H5R4M0_9EUKA Uncharacterized protein (Fragment) OS=Spongospora subterranea OX=70186 PE=4 SV=1;tr|A0A0H5RFX4|A0A0H5RFX4_9EUKA Uncharacterized protein (Fragment) OS=Spongospora subterranea OX=70186 PE=4 SV=1	Color2 [DarkGray]	1	4	14	14	14	68.6	68.6	68.6	22.284	0	82.177	4140700000	93	28.5738	28.7261	28.6235	28.8141	28.7242	27.6232	28.6325	28.6042
+	1.9954	0.674873	tr|A0A0H5R4M2|A0A0H5R4M2_9EUKA	tr|A0A0H5R4M2|A0A0H5R4M2_9EUKA	tr|A0A0H5R4M2|A0A0H5R4M2_9EUKA Uncharacterized protein OS=Spongospora subterranea OX=70186 PE=4 SV=1	Color2 [DarkGray]	1	4	6	6	6	30.6	30.6	30.6	28.123	0	22.982	879730000	28	26.7455	26.4349	26.4286	26.6527	26.2232	25.4638	25.8224	26.0528
	0.900408	0.255566	tr|A0A0H5R4M5|A0A0H5R4M5_9EUKA	tr|A0A0H5R4M5|A0A0H5R4M5_9EUKA	tr|A0A0H5R4M5|A0A0H5R4M5_9EUKA Ribosomal protein OS=Spongospora subterranea OX=70186 PE=3 SV=1	Color2 [DarkGray]	1	4	26	26	26	62.2	62.2	62.2	24.828	0	194.39	24690000000	212	31.1594	31.3063	31.105	31.4304	31.1343	30.6403	31.0157	31.1885
+	1.88343	0.767778	tr|A0A0H5R4M9|A0A0H5R4M9_9EUKA	tr|A0A0H5R4M9|A0A0H5R4M9_9EUKA	tr|A0A0H5R4M9|A0A0H5R4M9_9EUKA Uncharacterized protein (Fragment) OS=Spongospora subterranea OX=70186 PE=4 SV=1	Color2 [DarkGray]	1	4	17	17	17	66.1	66.1	66.1	28.383	0	323.31	21809000000	225	30.8395	31.4347	31.1803	31.0863	30.3774	29.8735	30.4678	30.7509
	0.329283	0.14719	tr|A0A0H5R4N2|A0A0H5R4N2_9EUKA	tr|A0A0H5R4N2|A0A0H5R4N2_9EUKA	tr|A0A0H5R4N2|A0A0H5R4N2_9EUKA Serine hydroxymethyltransferase OS=Spongospora subterranea OX=70186 PE=3 SV=1	Color2 [DarkGray]	1	4	25	25	25	59.8	59.8	59.8	54.438	0	216.21	4489800000	121	28.7661	28.6138	28.741	29.0079	28.8812	28.1271	28.7783	28.7534
	1.11303	-0.36726	tr|A0A0H5R4N4|A0A0H5R4N4_9EUKA;tr|A0A0H5RTT8|A0A0H5RTT8_9EUKA	tr|A0A0H5R4N4|A0A0H5R4N4_9EUKA	tr|A0A0H5R4N4|A0A0H5R4N4_9EUKA Uncharacterized protein OS=Spongospora subterranea OX=70186 PE=3 SV=1	Color2 [DarkGray]	1	4	32	32	32	50.1	50.1	50.1	97.831	0	207.66	7294300000	224	29.1395	29.523	29.1835	29.1112	29.6998	29.1939	29.6756	29.8569
	0.692881	0.425023	tr|A0A0H5R4N8|A0A0H5R4N8_9EUKA	tr|A0A0H5R4N8|A0A0H5R4N8_9EUKA	tr|A0A0H5R4N8|A0A0H5R4N8_9EUKA Uncharacterized protein (Fragment) OS=Spongospora subterranea OX=70186 PE=3 SV=1	Color2 [DarkGray]	1	4	15	15	15	68.5	68.5	68.5	22.481	0	323.31	13647000000	130	30.4613	30.4284	30.4321	30.5717	30.426	29.1696	30.3583	30.2396
	0.445833	0.530084	tr|A0A0H5R4P0|A0A0H5R4P0_9EUKA	tr|A0A0H5R4P0|A0A0H5R4P0_9EUKA	tr|A0A0H5R4P0|A0A0H5R4P0_9EUKA Purple acid phosphatase OS=Spongospora subterranea OX=70186 PE=3 SV=1	Color2 [DarkGray]	1	4	3	3	3	9.8	9.8	9.8	53.27	0	6.0946	154330000	5	24.1575	23.8497	24.1906	24.5662	24.071	23.564	24.713	22.2956
	0.711793	0.52886	tr|A0A0H5R4P2|A0A0H5R4P2_9EUKA	tr|A0A0H5R4P2|A0A0H5R4P2_9EUKA	tr|A0A0H5R4P2|A0A0H5R4P2_9EUKA Uncharacterized protein (Fragment) OS=Spongospora subterranea OX=70186 PE=3 SV=1	Color2 [DarkGray]	1	4	15	15	15	50.2	50.2	50.2	32.433	0	235.53	16127000000	171	30.7469	30.2533	30.5059	30.9751	30.4237	29.1148	30.3436	30.4836
	0.78468	0.623974	tr|A0A0H5R4P6|A0A0H5R4P6_9EUKA	tr|A0A0H5R4P6|A0A0H5R4P6_9EUKA	tr|A0A0H5R4P6|A0A0H5R4P6_9EUKA Uncharacterized protein (Fragment) OS=Spongospora subterranea OX=70186 PE=4 SV=1	Color2 [DarkGray]	1	4	23	23	23	58.3	58.3	58.3	30.081	0	178.53	20966000000	219	30.9187	30.8281	30.8589	31.2942	30.7688	29.2175	30.6572	30.7605
	0.610356	0.264956	tr|A0A0H5R4Q2|A0A0H5R4Q2_9EUKA;tr|A0A0H5RCH9|A0A0H5RCH9_9EUKA	tr|A0A0H5R4Q2|A0A0H5R4Q2_9EUKA	tr|A0A0H5R4Q2|A0A0H5R4Q2_9EUKA ATP synthase subunit beta OS=Spongospora subterranea OX=70186 PE=3 SV=1	Color2 [DarkGray]	1	4	48	48	47	88.8	88.8	88.8	54.852	0	323.31	101750000000	1185	33.3084	33.3029	33.2103	33.4315	33.3082	32.4499	33.2295	33.2058
+	1.63711	0.782728	tr|A0A0H5R4Q5|A0A0H5R4Q5_9EUKA;tr|A0A0H5RFB6|A0A0H5RFB6_9EUKA	tr|A0A0H5R4Q5|A0A0H5R4Q5_9EUKA	tr|A0A0H5R4Q5|A0A0H5R4Q5_9EUKA Uncharacterized protein (Fragment) OS=Spongospora subterranea OX=70186 PE=3 SV=1	Color2 [DarkGray]	1	4	3	3	3	5.5	5.5	5.5	81.491	0	4.4554	164560000	6	24.3067	24.2895	23.973	24.4139	23.2642	23.8408	23.8704	22.8768
	0.115844	0.0356488	tr|A0A0H5R4Q8|A0A0H5R4Q8_9EUKA	tr|A0A0H5R4Q8|A0A0H5R4Q8_9EUKA	tr|A0A0H5R4Q8|A0A0H5R4Q8_9EUKA Uncharacterized protein OS=Spongospora subterranea OX=70186 PE=4 SV=1	Color2 [DarkGray]	1	4	21	21	21	40.4	40.4	40.4	74.531	0	94.929	3242300000	94	28.3206	28.2886	28.2033	28.408	28.515	28.0029	28.3249	28.2351
	0.305112	-0.241233	tr|A0A0H5R4R0|A0A0H5R4R0_9EUKA	tr|A0A0H5R4R0|A0A0H5R4R0_9EUKA	tr|A0A0H5R4R0|A0A0H5R4R0_9EUKA Histone H2B (Fragment) OS=Spongospora subterranea OX=70186 PE=3 SV=1	Color2 [DarkGray]	1	4	19	5	5	63.1	26.2	26.2	16.647	0	27.141	2831900000	22	27.0281	27.4147	28.3597	28.1563	28.2025	27.7193	27.864	28.1381
	0.709971	0.392499	tr|A0A0H5R4R4|A0A0H5R4R4_9EUKA	tr|A0A0H5R4R4|A0A0H5R4R4_9EUKA	tr|A0A0H5R4R4|A0A0H5R4R4_9EUKA Proteasome subunit alpha type OS=Spongospora subterranea OX=70186 PE=3 SV=1	Color2 [DarkGray]	1	4	15	15	15	76.2	76.2	76.2	27.239	0	152.26	5436400000	101	29.0103	28.9778	29.0081	29.3204	28.9004	27.9181	28.9826	28.9455
	0.857592	-0.212992	tr|A0A0H5R4R5|A0A0H5R4R5_9EUKA	tr|A0A0H5R4R5|A0A0H5R4R5_9EUKA	tr|A0A0H5R4R5|A0A0H5R4R5_9EUKA Uncharacterized protein OS=Spongospora subterranea OX=70186 PE=3 SV=1	Color2 [DarkGray]	1	4	9	9	9	35	35	35	35.971	0	42.694	1525700000	37	27.0144	27.0477	27.0075	27.11	27.1976	26.9641	27.5527	27.3171
	1.35194	0.461188	tr|A0A0H5R4R6|A0A0H5R4R6_9EUKA;tr|A0A0H5RS47|A0A0H5RS47_9EUKA	tr|A0A0H5R4R6|A0A0H5R4R6_9EUKA;tr|A0A0H5RS47|A0A0H5RS47_9EUKA	tr|A0A0H5R4R6|A0A0H5R4R6_9EUKA Peptidylprolyl isomerase (Fragment) OS=Spongospora subterranea OX=70186 PE=4 SV=1;tr|A0A0H5RS47|A0A0H5RS47_9EUKA Peptidylprolyl isomerase (Fragment) OS=Spongospora subterranea OX=70186 PE=4 SV=1	Color2 [DarkGray]	1	4	16	16	16	47.6	47.6	47.6	50.502	0	157.31	5242700000	93	28.894	29.2718	28.8809	29.1804	29.0521	28.4205	28.4521	28.4576
+	1.24112	1.62262	tr|A0A0H5R4R7|A0A0H5R4R7_9EUKA	tr|A0A0H5R4R7|A0A0H5R4R7_9EUKA	tr|A0A0H5R4R7|A0A0H5R4R7_9EUKA 40S ribosomal protein S8 (Fragment) OS=Spongospora subterranea OX=70186 PE=3 SV=1	Color2 [DarkGray]	1	4	23	23	23	68.9	68.9	68.9	23.24	0	300.15	12522000000	154	30.225	30.1271	30.3575	30.8997	29.1848	26.8035	29.3626	29.7679
	0.6507	0.922811	tr|A0A0H5R4R9|A0A0H5R4R9_9EUKA	tr|A0A0H5R4R9|A0A0H5R4R9_9EUKA	tr|A0A0H5R4R9|A0A0H5R4R9_9EUKA Uncharacterized protein OS=Spongospora subterranea OX=70186 PE=4 SV=1	Color2 [DarkGray]	1	4	4	4	4	12.9	12.9	12.9	36.84	0	7.124	724510000	10	26.1948	26.1677	25.8236	26.8023	25.9553	23.3782	25.9721	25.9915
	0.523461	0.129579	tr|A0A0H5R4S0|A0A0H5R4S0_9EUKA	tr|A0A0H5R4S0|A0A0H5R4S0_9EUKA	tr|A0A0H5R4S0|A0A0H5R4S0_9EUKA Uncharacterized protein (Fragment) OS=Spongospora subterranea OX=70186 PE=3 SV=1	Color2 [DarkGray]	1	4	12	12	12	65.3	65.3	65.3	13.241	0	89.62	16006000000	94	30.3865	30.8298	30.4516	30.7159	30.5138	30.3554	30.4433	30.5529
	0.577777	1.60535	tr|A0A0H5R4S3|A0A0H5R4S3_9EUKA	tr|A0A0H5R4S3|A0A0H5R4S3_9EUKA	tr|A0A0H5R4S3|A0A0H5R4S3_9EUKA Uncharacterized protein (Fragment) OS=Spongospora subterranea OX=70186 PE=3 SV=1	Color2 [DarkGray]	1	4	10	10	10	44.4	44.4	44.4	23.884	0	178.3	3339400000	60	28.5438	28.1418	28.2141	28.8635	28.0382	22.9579	28.077	28.2686
	0.928964	1.18998	tr|A0A0H5R4S6|A0A0H5R4S6_9EUKA	tr|A0A0H5R4S6|A0A0H5R4S6_9EUKA	tr|A0A0H5R4S6|A0A0H5R4S6_9EUKA Uncharacterized protein (Fragment) OS=Spongospora subterranea OX=70186 PE=4 SV=1	Color2 [DarkGray]	1	4	2	2	2	6.6	6.6	6.6	46.375	0	17.184	249050000	9	24.4176	25.0818	25.6366	24.3213	22.9928	24.8334	24.4458	22.4255
	0.167995	-0.153422	tr|A0A0H5R4S7|A0A0H5R4S7_9EUKA	tr|A0A0H5R4S7|A0A0H5R4S7_9EUKA	tr|A0A0H5R4S7|A0A0H5R4S7_9EUKA Uncharacterized protein (Fragment) OS=Spongospora subterranea OX=70186 PE=4 SV=1	Color2 [DarkGray]	1	4	7	7	7	33.2	33.2	33.2	22.082	0	166.62	1636900000	43	27.1736	27.4765	27.1939	27.2029	27.1573	28.4462	27.0863	26.9708
	0.831643	0.278257	tr|A0A0H5R4T0|A0A0H5R4T0_9EUKA	tr|A0A0H5R4T0|A0A0H5R4T0_9EUKA	tr|A0A0H5R4T0|A0A0H5R4T0_9EUKA Uncharacterized protein (Fragment) OS=Spongospora subterranea OX=70186 PE=4 SV=1	Color2 [DarkGray]	1	4	3	3	3	8	8	8	58.61	0	17.285	275950000	22	24.7519	25.0749	24.8291	24.6337	24.5869	24.1417	24.7631	24.6847
	0.0124846	-0.0156722	tr|A0A0H5R4T4|A0A0H5R4T4_9EUKA	tr|A0A0H5R4T4|A0A0H5R4T4_9EUKA	tr|A0A0H5R4T4|A0A0H5R4T4_9EUKA Uncharacterized protein OS=Spongospora subterranea OX=70186 PE=4 SV=1	Color2 [DarkGray]	1	4	4	4	4	28.3	28.3	28.3	11.203	0.00125	3.5897	2406500000	29	27.3634	28.8417	27.7546	27.5252	27.6087	28.6638	27.7123	27.5629
	0.571044	0.265652	tr|A0A0H5R4T7|A0A0H5R4T7_9EUKA	tr|A0A0H5R4T7|A0A0H5R4T7_9EUKA	tr|A0A0H5R4T7|A0A0H5R4T7_9EUKA Proteasome subunit beta OS=Spongospora subterranea OX=70186 PE=3 SV=1	Color2 [DarkGray]	1	4	8	8	8	44.5	44.5	44.5	23.319	0	129.31	4118800000	51	28.6114	28.7525	28.6316	28.6904	28.3489	29.0252	28.204	28.0453
	0.110608	0.17215	tr|A0A0H5R4T8|A0A0H5R4T8_9EUKA	tr|A0A0H5R4T8|A0A0H5R4T8_9EUKA	tr|A0A0H5R4T8|A0A0H5R4T8_9EUKA Uncharacterized protein OS=Spongospora subterranea OX=70186 PE=3 SV=1	Color2 [DarkGray]	1	4	4	4	4	15.9	15.9	15.9	17.417	0	20.118	1981700000	52	26.978	27.9102	27.1999	27.8424	27.2202	28.825	26.6983	26.4984
	0.976685	0.486328	tr|A0A0H5R4U1|A0A0H5R4U1_9EUKA	tr|A0A0H5R4U1|A0A0H5R4U1_9EUKA	tr|A0A0H5R4U1|A0A0H5R4U1_9EUKA Uncharacterized protein (Fragment) OS=Spongospora subterranea OX=70186 PE=4 SV=1	Color2 [DarkGray]	1	4	30	30	30	91.7	91.7	91.7	25.963	0	234.72	28922000000	365	31.5329	31.2502	31.4267	31.7299	31.1607	30.3096	31.1571	31.367
	0.33899	0.822836	tr|A0A0H5R4U2|A0A0H5R4U2_9EUKA	tr|A0A0H5R4U2|A0A0H5R4U2_9EUKA	tr|A0A0H5R4U2|A0A0H5R4U2_9EUKA Glucosamine-6-phosphate isomerase OS=Spongospora subterranea OX=70186 PE=3 SV=1	Color2 [DarkGray]	1	4	6	6	6	27	27	27	32.006	0	18.82	806200000	17	26.3435	25.8999	25.8352	26.5212	26.3784	22.2615	26.159	26.5096
	0.690793	0.767214	tr|A0A0H5R4U4|A0A0H5R4U4_9EUKA	tr|A0A0H5R4U4|A0A0H5R4U4_9EUKA	tr|A0A0H5R4U4|A0A0H5R4U4_9EUKA Uncharacterized protein (Fragment) OS=Spongospora subterranea OX=70186 PE=4 SV=1	Color2 [DarkGray]	1	4	6	6	6	27.1	27.1	27.1	38.976	0	43.006	378210000	9	25.4475	24.9277	25.2861	25.2037	25.1126	24.1735	23.0843	25.4257
+	1.25557	-1.20765	tr|A0A0H5R4V0|A0A0H5R4V0_9EUKA	tr|A0A0H5R4V0|A0A0H5R4V0_9EUKA	tr|A0A0H5R4V0|A0A0H5R4V0_9EUKA Eukaryotic translation initiation factor 5A OS=Spongospora subterranea OX=70186 PE=3 SV=1	Color2 [DarkGray]	1	4	9	9	9	36.5	36.5	36.5	17.31	0	125.31	9892800000	76	28.4715	29.6561	29.4436	28.9701	29.3013	31.436	30.3044	30.3302
+	1.48489	2.26865	tr|A0A0H5R4W5|A0A0H5R4W5_9EUKA	tr|A0A0H5R4W5|A0A0H5R4W5_9EUKA	tr|A0A0H5R4W5|A0A0H5R4W5_9EUKA Uncharacterized protein OS=Spongospora subterranea OX=70186 PE=4 SV=1	Color2 [DarkGray]	1	4	7	7	7	31.6	31.6	31.6	15.684	0	81.422	2452000000	60	27.3862	27.7322	27.832	28.8873	26.096	23.4978	26.2216	26.9478
	1.28583	0.41779	tr|A0A0H5R4X0|A0A0H5R4X0_9EUKA	tr|A0A0H5R4X0|A0A0H5R4X0_9EUKA	tr|A0A0H5R4X0|A0A0H5R4X0_9EUKA Uncharacterized protein (Fragment) OS=Spongospora subterranea OX=70186 PE=3 SV=1	Color2 [DarkGray]	1	4	11	11	11	76.5	76.5	76.5	18.308	0	303.51	13111000000	85	30.3028	30.251	30.3916	30.801	29.9694	29.71	30.1339	30.2619
+	3.45328	1.45213	tr|A0A0H5R4X4|A0A0H5R4X4_9EUKA	tr|A0A0H5R4X4|A0A0H5R4X4_9EUKA	tr|A0A0H5R4X4|A0A0H5R4X4_9EUKA Uncharacterized protein (Fragment) OS=Spongospora subterranea OX=70186 PE=3 SV=1	Color2 [DarkGray]	1	4	11	11	11	68.7	68.7	68.7	12.092	0	323.31	18608000000	240	30.5595	31.3513	30.8319	31.2462	29.7157	29.3834	29.643	29.4383
+	2.20754	1.01815	tr|A0A0H5R4X9|A0A0H5R4X9_9EUKA	tr|A0A0H5R4X9|A0A0H5R4X9_9EUKA	tr|A0A0H5R4X9|A0A0H5R4X9_9EUKA Uncharacterized protein OS=Spongospora subterranea OX=70186 PE=3 SV=1	Color2 [DarkGray]	1	4	16	16	16	64.3	64.3	64.3	14.923	0	243.75	13785000000	176	30.2099	30.5738	30.6156	31.0165	29.6574	29.0769	29.6532	29.9557
	0.275416	0.262802	tr|A0A0H5R4Y3|A0A0H5R4Y3_9EUKA	tr|A0A0H5R4Y3|A0A0H5R4Y3_9EUKA	tr|A0A0H5R4Y3|A0A0H5R4Y3_9EUKA Uncharacterized protein OS=Spongospora subterranea OX=70186 PE=3 SV=1	Color2 [DarkGray]	1	4	13	13	13	49.1	49.1	49.1	24.04	0	237.74	12718000000	149	30.2523	30.3265	30.0588	30.4809	30.4813	28.8651	30.3623	30.3585
	0.705188	0.987247	tr|A0A0H5R4Y5|A0A0H5R4Y5_9EUKA	tr|A0A0H5R4Y5|A0A0H5R4Y5_9EUKA	tr|A0A0H5R4Y5|A0A0H5R4Y5_9EUKA Uncharacterized protein OS=Spongospora subterranea OX=70186 PE=4 SV=1	Color2 [DarkGray]	1	4	9	9	9	50.3	50.3	50.3	20.884	0	87.654	3098900000	72	28.1896	28.424	28.1501	28.4856	28.2379	25.3153	27.8382	27.9089
	0.99138	1.08173	tr|A0A0H5R4Y7|A0A0H5R4Y7_9EUKA	tr|A0A0H5R4Y7|A0A0H5R4Y7_9EUKA	tr|A0A0H5R4Y7|A0A0H5R4Y7_9EUKA Uncharacterized protein (Fragment) OS=Spongospora subterranea OX=70186 PE=4 SV=1	Color2 [DarkGray]	1	4	4	4	4	11	11	11	45.902	0	32.456	420490000	14	25.3761	25.0836	24.9685	25.9557	24.6482	22.7242	24.8789	24.8056
+	1.20386	1.19817	tr|A0A0H5R4Y8|A0A0H5R4Y8_9EUKA	tr|A0A0H5R4Y8|A0A0H5R4Y8_9EUKA	tr|A0A0H5R4Y8|A0A0H5R4Y8_9EUKA 60S acidic ribosomal protein P0 OS=Spongospora subterranea OX=70186 PE=3 SV=1	Color2 [DarkGray]	1	4	14	14	14	46.1	46.1	46.1	33.824	0	145.74	6624700000	101	29.2085	28.9666	29.1831	30.1806	28.9566	26.8883	28.3896	28.5116
	0.29113	-0.268512	tr|A0A0H5R4Z1|A0A0H5R4Z1_9EUKA	tr|A0A0H5R4Z1|A0A0H5R4Z1_9EUKA	tr|A0A0H5R4Z1|A0A0H5R4Z1_9EUKA Uncharacterized protein (Fragment) OS=Spongospora subterranea OX=70186 PE=4 SV=1	Color2 [DarkGray]	1	4	3	3	3	8.4	8.4	8.4	50.998	0	5.2178	160700000	10	23.777	23.1903	23.7543	24.3384	24.2432	23.141	24.5248	24.2249
	0.266517	0.247527	tr|A0A0H5R4Z2|A0A0H5R4Z2_9EUKA	tr|A0A0H5R4Z2|A0A0H5R4Z2_9EUKA	tr|A0A0H5R4Z2|A0A0H5R4Z2_9EUKA Uncharacterized protein OS=Spongospora subterranea OX=70186 PE=3 SV=1	Color2 [DarkGray]	1	4	8	8	8	36.4	36.4	36.4	20.059	0	144.46	10780000000	96	30.1159	30.1344	29.9077	30.216	30.3805	28.7297	30.1655	30.1082
	1.3905	0.623477	tr|A0A0H5R4Z4|A0A0H5R4Z4_9EUKA	tr|A0A0H5R4Z4|A0A0H5R4Z4_9EUKA	tr|A0A0H5R4Z4|A0A0H5R4Z4_9EUKA Uncharacterized protein OS=Spongospora subterranea OX=70186 PE=3 SV=1	Color2 [DarkGray]	1	4	17	17	17	58.2	58.2	58.2	32.501	0	252.76	5498700000	111	29.1786	28.9586	29.1244	29.3624	28.7205	27.8993	28.5655	28.9447
+	1.49452	1.61205	tr|A0A0H5R4Z7|A0A0H5R4Z7_9EUKA	tr|A0A0H5R4Z7|A0A0H5R4Z7_9EUKA	tr|A0A0H5R4Z7|A0A0H5R4Z7_9EUKA Uncharacterized protein OS=Spongospora subterranea OX=70186 PE=4 SV=1	Color2 [DarkGray]	1	4	3	3	3	8.9	8.9	8.9	66.497	0	7.7209	286410000	7	25.2321	24.7655	24.9181	25.134	24.9972	23.4064	22.7856	22.4124
+	1.58412	1.24876	tr|A0A0H5R4Z8|A0A0H5R4Z8_9EUKA	tr|A0A0H5R4Z8|A0A0H5R4Z8_9EUKA	tr|A0A0H5R4Z8|A0A0H5R4Z8_9EUKA Uncharacterized protein OS=Spongospora subterranea OX=70186 PE=4 SV=1	Color2 [DarkGray]	1	4	13	13	13	51.2	51.2	51.2	14.582	0	69.773	7849900000	67	29.2855	29.6322	29.7081	29.9975	28.7347	27.2123	28.8116	28.8697
	0.032745	-0.012816	tr|A0A0H5R501|A0A0H5R501_9EUKA	tr|A0A0H5R501|A0A0H5R501_9EUKA	tr|A0A0H5R501|A0A0H5R501_9EUKA Polyadenylate-binding protein OS=Spongospora subterranea OX=70186 PE=3 SV=1	Color2 [DarkGray]	1	4	34	34	34	63.1	63.1	63.1	64.397	0	323.31	13401000000	236	30.1135	30.4652	30.1736	30.507	30.5655	30.153	30.3634	30.2286
	0.0270225	0.0263429	tr|A0A0H5R507|A0A0H5R507_9EUKA	tr|A0A0H5R507|A0A0H5R507_9EUKA	tr|A0A0H5R507|A0A0H5R507_9EUKA Uncharacterized protein OS=Spongospora subterranea OX=70186 PE=3 SV=1	Color2 [DarkGray]	1	4	7	7	7	72.4	72.4	72.4	17.081	0	40.802	2535300000	42	27.2613	28.5048	27.647	28.5281	27.9342	27.9179	28.2468	27.737
+	3.0355	0.606677	tr|A0A0H5R509|A0A0H5R509_9EUKA;tr|A0A0H5RT07|A0A0H5RT07_9EUKA	tr|A0A0H5R509|A0A0H5R509_9EUKA	tr|A0A0H5R509|A0A0H5R509_9EUKA Uncharacterized protein OS=Spongospora subterranea OX=70186 PE=4 SV=1	Color2 [DarkGray]	1	4	19	19	19	82	82	82	29.627	0	207.87	3969200000	109	28.7729	28.6788	28.6793	28.6288	28.3636	28.0336	27.9359	28
	0.75157	-0.346486	tr|A0A0H5R511|A0A0H5R511_9EUKA	tr|A0A0H5R511|A0A0H5R511_9EUKA	tr|A0A0H5R511|A0A0H5R511_9EUKA Uncharacterized protein (Fragment) OS=Spongospora subterranea OX=70186 PE=3 SV=1	Color2 [DarkGray]	1	4	2	2	2	20.5	20.5	20.5	17.877	0	34.747	1438500000	18	27.0313	26.9461	26.9724	26.8417	27.5429	26.636	27.4032	27.5953
	0.586072	0.371159	tr|A0A0H5R512|A0A0H5R512_9EUKA	tr|A0A0H5R512|A0A0H5R512_9EUKA	tr|A0A0H5R512|A0A0H5R512_9EUKA Fructose-bisphosphate aldolase OS=Spongospora subterranea OX=70186 PE=3 SV=1	Color2 [DarkGray]	1	4	27	27	27	87.2	87.2	87.2	39.165	0	281.15	8293000000	160	29.5873	29.4331	29.4732	30.0352	29.5481	28.4715	29.5582	29.4663
+	1.34304	1.06809	tr|A0A0H5R516|A0A0H5R516_9EUKA	tr|A0A0H5R516|A0A0H5R516_9EUKA	tr|A0A0H5R516|A0A0H5R516_9EUKA Uncharacterized protein OS=Spongospora subterranea OX=70186 PE=4 SV=1	Color2 [DarkGray]	1	4	11	11	11	19.4	19.4	19.4	42.723	0	160.06	17166000000	104	30.3876	30.9909	31.3603	30.8447	29.4602	28.9829	30.645	30.2231
	0.946283	1.06262	tr|A0A0H5R519|A0A0H5R519_9EUKA	tr|A0A0H5R519|A0A0H5R519_9EUKA	tr|A0A0H5R519|A0A0H5R519_9EUKA Uncharacterized protein OS=Spongospora subterranea OX=70186 PE=3 SV=1	Color2 [DarkGray]	1	4	7	7	7	39.3	39.3	39.3	23.894	0	69.771	15633000000	94	30.946	30.1079	30.3446	31.0495	30.2164	27.9836	30.08	29.9174
	1.48478	-0.329222	tr|A0A0H5R523|A0A0H5R523_9EUKA	tr|A0A0H5R523|A0A0H5R523_9EUKA	tr|A0A0H5R523|A0A0H5R523_9EUKA Uncharacterized protein OS=Spongospora subterranea OX=70186 PE=4 SV=1	Color2 [DarkGray]	1	4	18	18	18	59.2	59.2	59.2	51.295	0	246.58	4025100000	128	28.2846	28.3489	28.5048	28.6541	28.7615	29.0244	28.6521	28.6714
	0.035989	0.0355158	tr|A0A0H5R525|A0A0H5R525_9EUKA	tr|A0A0H5R525|A0A0H5R525_9EUKA	tr|A0A0H5R525|A0A0H5R525_9EUKA Uncharacterized protein (Fragment) OS=Spongospora subterranea OX=70186 PE=4 SV=1	Color2 [DarkGray]	1	4	6	6	6	29.4	29.4	29.4	24.491	0	46.377	2237800000	29	27.8695	27.6167	27.507	27.55	28.0691	26.6528	27.6329	28.0462
	0.366599	0.221801	tr|A0A0H5R529|A0A0H5R529_9EUKA	tr|A0A0H5R529|A0A0H5R529_9EUKA	tr|A0A0H5R529|A0A0H5R529_9EUKA Uncharacterized protein OS=Spongospora subterranea OX=70186 PE=3 SV=1	Color2 [DarkGray]	1	4	21	21	19	77.8	77.8	72.2	28.424	0	312.27	9566200000	167	30.0329	29.7811	29.6025	30.195	29.9183	29.0035	29.851	29.9514
	0.708738	0.786934	tr|A0A0H5R532|A0A0H5R532_9EUKA	tr|A0A0H5R532|A0A0H5R532_9EUKA	tr|A0A0H5R532|A0A0H5R532_9EUKA Uncharacterized protein OS=Spongospora subterranea OX=70186 PE=4 SV=1	Color2 [DarkGray]	1	4	12	12	12	56.2	56.2	56.2	23.458	0	65.242	2820800000	64	27.8656	28.0877	27.9163	28.7162	27.8446	25.8506	27.933	27.8098
+	2.27566	-0.391865	tr|A0A0H5R535|A0A0H5R535_9EUKA	tr|A0A0H5R535|A0A0H5R535_9EUKA	tr|A0A0H5R535|A0A0H5R535_9EUKA Uncharacterized protein (Fragment) OS=Spongospora subterranea OX=70186 PE=4 SV=1	Color2 [DarkGray]	1	4	9	9	9	26	26	26	60.017	0	27.019	876610000	30	26.1268	26.1353	26.1606	26.3413	26.5126	26.6668	26.7471	26.4049
	0.756123	1.1401	tr|A0A0H5R540|A0A0H5R540_9EUKA	tr|A0A0H5R540|A0A0H5R540_9EUKA	tr|A0A0H5R540|A0A0H5R540_9EUKA Uncharacterized protein OS=Spongospora subterranea OX=70186 PE=4 SV=1	Color2 [DarkGray]	1	4	7	7	7	48.5	48.5	48.5	22.604	0	94.048	1382100000	35	27.4503	26.8757	27.1784	27.4068	26.9476	23.9164	26.9505	26.5363
	0.344661	0.0811076	tr|A0A0H5R541|A0A0H5R541_9EUKA	tr|A0A0H5R541|A0A0H5R541_9EUKA	tr|A0A0H5R541|A0A0H5R541_9EUKA Peroxiredoxin OS=Spongospora subterranea OX=70186 PE=3 SV=1	Color2 [DarkGray]	1	4	19	19	19	71	71	71	21.467	0	125.79	6480000000	137	29.2874	29.1859	29.1749	29.4766	29.3024	28.9922	29.2064	29.2994
+	1.24746	1.39159	tr|A0A0H5R546|A0A0H5R546_9EUKA	tr|A0A0H5R546|A0A0H5R546_9EUKA	tr|A0A0H5R546|A0A0H5R546_9EUKA Uncharacterized protein OS=Spongospora subterranea OX=70186 PE=4 SV=1	Color2 [DarkGray]	1	4	9	9	9	37.6	37.6	37.6	25.117	0	31.223	1826900000	47	27.5562	27.3644	27.479	28.0421	27.134	24.5549	26.7189	26.4675
	0.353053	0.225876	tr|A0A0H5R549|A0A0H5R549_9EUKA	tr|A0A0H5R549|A0A0H5R549_9EUKA	tr|A0A0H5R549|A0A0H5R549_9EUKA Proteasome subunit beta OS=Spongospora subterranea OX=70186 PE=3 SV=1	Color2 [DarkGray]	1	4	6	6	6	33.8	33.8	33.8	22.728	0	37.901	881710000	18	26.3501	25.925	25.9621	26.8848	26.0882	25.5972	26.3454	26.1877
	1.01572	1.07247	tr|A0A0H5R551|A0A0H5R551_9EUKA	tr|A0A0H5R551|A0A0H5R551_9EUKA	tr|A0A0H5R551|A0A0H5R551_9EUKA Vacuolar protein sorting-associated protein 29 OS=Spongospora subterranea OX=70186 PE=3 SV=1	Color2 [DarkGray]	1	4	4	4	4	21.3	21.3	21.3	20.776	0	40.118	851230000	19	26.8967	26.0567	26.4322	26.7888	26.1816	23.9609	25.9697	25.7722
	0.635653	-0.223444	tr|A0A0H5R554|A0A0H5R554_9EUKA	tr|A0A0H5R554|A0A0H5R554_9EUKA	tr|A0A0H5R554|A0A0H5R554_9EUKA Uncharacterized protein OS=Spongospora subterranea OX=70186 PE=4 SV=1	Color2 [DarkGray]	1	4	17	17	17	58.9	58.9	58.9	36.983	0	72.119	5170600000	85	28.7609	28.6048	28.6739	29.285	28.9459	29.2426	29.0345	28.9954
	0.583444	0.30899	tr|A0A0H5R558|A0A0H5R558_9EUKA	tr|A0A0H5R558|A0A0H5R558_9EUKA	tr|A0A0H5R558|A0A0H5R558_9EUKA Uncharacterized protein (Fragment) OS=Spongospora subterranea OX=70186 PE=4 SV=1	Color2 [DarkGray]	1	4	15	15	15	51.8	51.8	51.8	41.864	0	158.88	5069300000	86	29.038	29.019	29.0801	28.769	29.0538	27.9728	28.8732	28.7703
+	1.8899	0.468964	tr|A0A0H5R559|A0A0H5R559_9EUKA	tr|A0A0H5R559|A0A0H5R559_9EUKA	tr|A0A0H5R559|A0A0H5R559_9EUKA Uncharacterized protein (Fragment) OS=Spongospora subterranea OX=70186 PE=3 SV=1	Color2 [DarkGray]	1	4	29	29	29	73.4	73.4	73.4	55.817	0	323.31	9499900000	210	30.0645	29.5922	29.95	30.0435	29.6126	29.2423	29.4276	29.4919
+	2.8061	0.474216	tr|A0A0H5R562|A0A0H5R562_9EUKA	tr|A0A0H5R562|A0A0H5R562_9EUKA	tr|A0A0H5R562|A0A0H5R562_9EUKA Uncharacterized protein OS=Spongospora subterranea OX=70186 PE=4 SV=1	Color2 [DarkGray]	1	4	11	11	11	40	40	40	45.037	0	207.28	3700800000	86	28.6587	28.5258	28.4509	28.6797	28.2383	27.9598	28.0215	28.1986
	0.381155	0.409939	tr|A0A0H5R563|A0A0H5R563_9EUKA	tr|A0A0H5R563|A0A0H5R563_9EUKA	tr|A0A0H5R563|A0A0H5R563_9EUKA Uncharacterized protein OS=Spongospora subterranea OX=70186 PE=4 SV=1	Color2 [DarkGray]	1	4	6	6	6	27.6	27.6	27.6	39.126	0	8.9932	299780000	11	24.5225	25.2022	24.8272	24.553	24.8007	24.7505	24.8709	23.043
	0.107768	0.191634	tr|A0A0H5R564|A0A0H5R564_9EUKA	tr|A0A0H5R564|A0A0H5R564_9EUKA	tr|A0A0H5R564|A0A0H5R564_9EUKA Uncharacterized protein (Fragment) OS=Spongospora subterranea OX=70186 PE=3 SV=1	Color2 [DarkGray]	1	4	4	4	4	11	11	11	49.472	0	14.848	129950000	9	24.1992	24.1024	23.0671	24.0746	24.0741	25.1728	22.9148	22.515
	0.823411	0.802086	tr|A0A0H5R568|A0A0H5R568_9EUKA	tr|A0A0H5R568|A0A0H5R568_9EUKA	tr|A0A0H5R568|A0A0H5R568_9EUKA Proteasome subunit alpha type OS=Spongospora subterranea OX=70186 PE=3 SV=1	Color2 [DarkGray]	1	4	12	12	12	54.9	54.9	54.9	26.231	0	257.39	3818500000	89	28.6017	28.4682	28.5282	29.1604	28.4646	26.5199	28.1897	28.3761
	0.772093	0.941415	tr|A0A0H5R569|A0A0H5R569_9EUKA	tr|A0A0H5R569|A0A0H5R569_9EUKA	tr|A0A0H5R569|A0A0H5R569_9EUKA T-complex protein 1 subunit eta (Fragment) OS=Spongospora subterranea OX=70186 PE=3 SV=1	Color2 [DarkGray]	1	4	31	31	31	73.9	73.9	73.9	60.969	0	271.59	5591800000	169	29.3982	28.8887	29.1638	29.4434	28.8178	26.5207	28.9858	28.8042
	0.575501	0.64753	tr|A0A0H5R570|A0A0H5R570_9EUKA;tr|A0A0H5QPR1|A0A0H5QPR1_9EUKA;tr|A0A0H5R4P5|A0A0H5R4P5_9EUKA	tr|A0A0H5R570|A0A0H5R570_9EUKA	tr|A0A0H5R570|A0A0H5R570_9EUKA Uncharacterized protein OS=Spongospora subterranea OX=70186 PE=4 SV=1	Color2 [DarkGray]	1	4	3	3	3	18	18	18	22.708	0	37.068	503680000	15	25.8323	24.5567	25.7837	26.4578	25.2099	23.9811	25.4076	25.4419
	0.239019	0.473652	tr|A0A0H5R571|A0A0H5R571_9EUKA	tr|A0A0H5R571|A0A0H5R571_9EUKA	tr|A0A0H5R571|A0A0H5R571_9EUKA Uncharacterized protein OS=Spongospora subterranea OX=70186 PE=4 SV=1	Color2 [DarkGray]	1	4	5	5	5	8.2	8.2	8.2	93.444	0	18.053	572340000	18	25.8682	25.3309	25.673	26.0494	26.0131	22.8954	25.971	26.1473
	0.200739	0.245289	tr|A0A0H5R573|A0A0H5R573_9EUKA	tr|A0A0H5R573|A0A0H5R573_9EUKA	tr|A0A0H5R573|A0A0H5R573_9EUKA Uncharacterized protein OS=Spongospora subterranea OX=70186 PE=4 SV=1	Color2 [DarkGray]	1	4	13	13	13	19.1	19.1	19.1	117.4	0	50.01	1035400000	40	26.5573	26.3075	26.5576	26.7195	26.7325	24.8634	26.772	26.7928
+	1.65655	1.16871	tr|A0A0H5RF64|A0A0H5RF64_9EUKA;tr|A0A0H5R574|A0A0H5R574_9EUKA	tr|A0A0H5RF64|A0A0H5RF64_9EUKA;tr|A0A0H5R574|A0A0H5R574_9EUKA	tr|A0A0H5RF64|A0A0H5RF64_9EUKA Uncharacterized protein (Fragment) OS=Spongospora subterranea OX=70186 PE=4 SV=1;tr|A0A0H5R574|A0A0H5R574_9EUKA Uncharacterized protein (Fragment) OS=Spongospora subterranea OX=70186 PE=4 SV=1	Color2 [DarkGray]	1	4	2	2	2	15.1	15.1	15.1	20.237	0	6.4508	197060000	5	23.6501	24.7345	24.6205	24.8287	24.0211	23.0957	23.2795	22.7627
	0.753668	0.753839	tr|A0A0H5R582|A0A0H5R582_9EUKA	tr|A0A0H5R582|A0A0H5R582_9EUKA	tr|A0A0H5R582|A0A0H5R582_9EUKA Uncharacterized protein OS=Spongospora subterranea OX=70186 PE=4 SV=1	Color2 [DarkGray]	1	4	3	3	3	14.1	14.1	14.1	34.851	0.0012755	3.8825	178890000	4	24.4431	24.4355	24.1531	24.2172	24.5073	24.2628	22.5389	22.9246
	1.26331	0.384079	tr|A0A0H5R586|A0A0H5R586_9EUKA	tr|A0A0H5R586|A0A0H5R586_9EUKA	tr|A0A0H5R586|A0A0H5R586_9EUKA Uncharacterized protein OS=Spongospora subterranea OX=70186 PE=3 SV=1	Color2 [DarkGray]	1	4	10	10	10	63.2	63.2	63.2	21.554	0	71.817	1654300000	34	27.2132	27.4209	27.2238	27.6371	27.219	26.6585	27.1511	26.93
	0.317581	0.197939	tr|A0A0H5R590|A0A0H5R590_9EUKA	tr|A0A0H5R590|A0A0H5R590_9EUKA	tr|A0A0H5R590|A0A0H5R590_9EUKA Uncharacterized protein (Fragment) OS=Spongospora subterranea OX=70186 PE=3 SV=1	Color2 [DarkGray]	1	4	6	6	6	40.3	40.3	40.3	26.689	0	71.898	1977600000	53	27.8758	27.5176	27.3409	27.5444	27.6598	26.6574	27.5607	27.6089
	1.44836	0.579642	tr|A0A0H5R593|A0A0H5R593_9EUKA	tr|A0A0H5R593|A0A0H5R593_9EUKA	tr|A0A0H5R593|A0A0H5R593_9EUKA Uncharacterized protein OS=Spongospora subterranea OX=70186 PE=4 SV=1	Color2 [DarkGray]	1	4	28	28	28	92.8	92.8	92.8	35.6	0	293	19277000000	220	30.9263	30.9482	30.811	31.1608	30.7089	29.7976	30.4469	30.5744
	0.503846	-0.143809	tr|A0A0H5R596|A0A0H5R596_9EUKA	tr|A0A0H5R596|A0A0H5R596_9EUKA	tr|A0A0H5R596|A0A0H5R596_9EUKA Uncharacterized protein OS=Spongospora subterranea OX=70186 PE=4 SV=1	Color2 [DarkGray]	1	4	23	23	23	76.3	76.3	76.3	36.693	0	93.548	7836200000	152	29.1821	29.7425	29.3621	29.3201	29.606	29.6107	29.5738	29.3915
	0.0947988	-0.14019	tr|A0A0H5R599|A0A0H5R599_9EUKA	tr|A0A0H5R599|A0A0H5R599_9EUKA	tr|A0A0H5R599|A0A0H5R599_9EUKA Uncharacterized protein (Fragment) OS=Spongospora subterranea OX=70186 PE=4 SV=1	Color2 [DarkGray]	1	4	4	4	4	12.7	12.7	12.7	55.858	0	10.584	140330000	7	24.3176	23.818	22.4777	24.6547	23.8418	23.6215	24.6963	23.6691
+	2.24171	-0.434481	tr|A0A0H5R5A4|A0A0H5R5A4_9EUKA;tr|A0A0H5RGD1|A0A0H5RGD1_9EUKA	tr|A0A0H5R5A4|A0A0H5R5A4_9EUKA	tr|A0A0H5R5A4|A0A0H5R5A4_9EUKA Uncharacterized protein OS=Spongospora subterranea OX=70186 PE=4 SV=1	Color2 [DarkGray]	1	4	7	7	7	23.1	23.1	23.1	57.249	0	28.976	2424600000	32	27.7998	27.6369	27.9027	27.8037	28.0365	28.4558	28.1632	28.2255
	0.226645	0.135102	tr|A0A0H5R5A7|A0A0H5R5A7_9EUKA	tr|A0A0H5R5A7|A0A0H5R5A7_9EUKA	tr|A0A0H5R5A7|A0A0H5R5A7_9EUKA Uncharacterized protein OS=Spongospora subterranea OX=70186 PE=4 SV=1	Color2 [DarkGray]	1	4	35	35	35	94.6	94.6	94.6	37.041	0	323.31	40351000000	386	31.9321	31.718	31.7009	32.2477	31.9351	31.1631	31.9056	32.0543
	0.324859	-0.194685	tr|A0A0H5R5B1|A0A0H5R5B1_9EUKA	tr|A0A0H5R5B1|A0A0H5R5B1_9EUKA	tr|A0A0H5R5B1|A0A0H5R5B1_9EUKA Uncharacterized protein (Fragment) OS=Spongospora subterranea OX=70186 PE=4 SV=1	Color2 [DarkGray]	1	4	12	12	12	20.1	20.1	20.1	114.59	0	40.865	1137800000	41	26.3776	26.6744	26.4646	26.8251	27.0503	26.0894	26.9015	27.0791
	0.648299	-0.129871	tr|A0A0H5R5B4|A0A0H5R5B4_9EUKA	tr|A0A0H5R5B4|A0A0H5R5B4_9EUKA	tr|A0A0H5R5B4|A0A0H5R5B4_9EUKA Proteasome subunit alpha type OS=Spongospora subterranea OX=70186 PE=3 SV=1	Color2 [DarkGray]	1	4	10	10	10	54.7	54.7	54.7	27.929	0	146.11	3009600000	57	28.1542	28.0005	27.8772	28.1819	28.2946	28.0411	28.2909	28.1066
+	2.81107	0.484981	tr|A0A0H5R5B5|A0A0H5R5B5_9EUKA	tr|A0A0H5R5B5|A0A0H5R5B5_9EUKA	tr|A0A0H5R5B5|A0A0H5R5B5_9EUKA Uncharacterized protein OS=Spongospora subterranea OX=70186 PE=3 SV=1	Color2 [DarkGray]	1	4	31	31	31	90.4	90.4	90.4	29.843	0	323.31	42389000000	538	32.0534	32.1478	31.8795	32.1215	31.6404	31.4052	31.5209	31.6958
	0.74581	-0.393429	tr|A0A0H5R5C5|A0A0H5R5C5_9EUKA	tr|A0A0H5R5C5|A0A0H5R5C5_9EUKA	tr|A0A0H5R5C5|A0A0H5R5C5_9EUKA Uncharacterized protein OS=Spongospora subterranea OX=70186 PE=4 SV=1	Color2 [DarkGray]	1	4	8	8	8	29.1	29.1	29.1	33.262	0	22.275	851530000	18	25.787	26.3862	26.2971	26.4741	26.8065	26.0364	26.6784	26.9968
	0.664393	0.73414	tr|A0A0H5R5D1|A0A0H5R5D1_9EUKA;tr|A0A0H5REL9|A0A0H5REL9_9EUKA;tr|A0A0H5RAH5|A0A0H5RAH5_9EUKA	tr|A0A0H5R5D1|A0A0H5R5D1_9EUKA	tr|A0A0H5R5D1|A0A0H5R5D1_9EUKA Uncharacterized protein (Fragment) OS=Spongospora subterranea OX=70186 PE=3 SV=1	Color2 [DarkGray]	1	4	24	24	24	53.4	53.4	53.4	61.099	0	323.31	5103200000	174	28.9521	28.9272	28.9136	29.2992	28.8878	26.721	28.7312	28.8155
	1.17802	0.969298	tr|A0A0H5R5D3|A0A0H5R5D3_9EUKA	tr|A0A0H5R5D3|A0A0H5R5D3_9EUKA	tr|A0A0H5R5D3|A0A0H5R5D3_9EUKA Uncharacterized protein (Fragment) OS=Spongospora subterranea OX=70186 PE=4 SV=1	Color2 [DarkGray]	1	4	14	14	14	41.6	41.6	41.6	49.84	0	58.349	3078900000	30	28.6889	27.6122	28.5473	28.8695	27.2866	26.6458	27.7056	28.2027
	0.96279	0.255457	tr|A0A0H5R5D5|A0A0H5R5D5_9EUKA;tr|A0A0H5QQS6|A0A0H5QQS6_9EUKA	tr|A0A0H5R5D5|A0A0H5R5D5_9EUKA;tr|A0A0H5QQS6|A0A0H5QQS6_9EUKA	tr|A0A0H5R5D5|A0A0H5R5D5_9EUKA Uncharacterized protein OS=Spongospora subterranea OX=70186 PE=4 SV=1;tr|A0A0H5QQS6|A0A0H5QQS6_9EUKA Uncharacterized protein (Fragment) OS=Spongospora subterranea OX=70186 PE=4 SV=1	Color2 [DarkGray]	1	4	7	7	7	36.3	36.3	36.3	19.422	0	14.798	2469600000	40	28.141	27.805	28.0256	28.012	27.6952	27.4444	27.8254	27.9968
	0.46106	0.815156	tr|A0A0H5R5D8|A0A0H5R5D8_9EUKA	tr|A0A0H5R5D8|A0A0H5R5D8_9EUKA	tr|A0A0H5R5D8|A0A0H5R5D8_9EUKA Succinate--CoA ligase [ADP-forming] subunit beta, mitochondrial OS=Spongospora subterranea OX=70186 PE=3 SV=1	Color2 [DarkGray]	1	4	11	11	11	31.6	31.6	31.6	46.528	0	100.43	1138900000	39	27.0138	26.5846	26.7715	26.9772	26.9772	23.6558	26.7239	26.7296
	0.575164	1.19101	tr|A0A0H5R5E5|A0A0H5R5E5_9EUKA	tr|A0A0H5R5E5|A0A0H5R5E5_9EUKA	tr|A0A0H5R5E5|A0A0H5R5E5_9EUKA Uncharacterized protein OS=Spongospora subterranea OX=70186 PE=4 SV=1	Color2 [DarkGray]	1	4	7	7	7	35.6	35.6	35.6	35.712	0	60.034	1043800000	24	26.7598	26.607	26.6044	27.0523	26.5264	22.6688	26.5556	26.5085
	0.163063	0.249021	tr|A0A0H5R5E9|A0A0H5R5E9_9EUKA	tr|A0A0H5R5E9|A0A0H5R5E9_9EUKA	tr|A0A0H5R5E9|A0A0H5R5E9_9EUKA Uncharacterized protein (Fragment) OS=Spongospora subterranea OX=70186 PE=4 SV=1	Color2 [DarkGray]	1	4	6	6	6	9.9	9.9	9.9	73.317	0	60.414	617430000	28	25.7898	26.172	25.6446	25.4278	26.2853	23.8536	26.2058	25.6935
	0.613527	0.71633	tr|A0A0H5R5F4|A0A0H5R5F4_9EUKA	tr|A0A0H5R5F4|A0A0H5R5F4_9EUKA	tr|A0A0H5R5F4|A0A0H5R5F4_9EUKA Ubiquitin carboxyl-terminal hydrolase OS=Spongospora subterranea OX=70186 PE=3 SV=1	Color2 [DarkGray]	1	4	3	3	3	19.9	19.9	19.9	26.183	0	21.356	335200000	13	25.0458	24.725	25.4338	25.5539	24.9738	22.9115	25.0082	24.9997
+	3.74361	2.08899	tr|A0A0H5R5F8|A0A0H5R5F8_9EUKA;tr|A0A0H5R654|A0A0H5R654_9EUKA	tr|A0A0H5R5F8|A0A0H5R5F8_9EUKA	tr|A0A0H5R5F8|A0A0H5R5F8_9EUKA Uncharacterized protein OS=Spongospora subterranea OX=70186 PE=3 SV=1	Color2 [DarkGray]	1	4	4	4	4	17	17	17	33.695	0	7.796	324820000	6	25.1147	25.1881	25.2889	25.7703	22.7219	23.5525	23.6156	23.1159
	1.0271	-0.883733	tr|A0A0H5R5F9|A0A0H5R5F9_9EUKA	tr|A0A0H5R5F9|A0A0H5R5F9_9EUKA	tr|A0A0H5R5F9|A0A0H5R5F9_9EUKA Nascent polypeptide-associated complex subunit beta (Fragment) OS=Spongospora subterranea OX=70186 PE=3 SV=1	Color2 [DarkGray]	1	4	9	9	9	47.7	47.7	47.7	21.039	0	235.58	8231700000	133	28.8585	29.5052	29.3413	28.8387	29.3814	31.227	29.7303	29.7398
	0.14805	0.137574	tr|A0A0H5R5G5|A0A0H5R5G5_9EUKA	tr|A0A0H5R5G5|A0A0H5R5G5_9EUKA	tr|A0A0H5R5G5|A0A0H5R5G5_9EUKA Uncharacterized protein (Fragment) OS=Spongospora subterranea OX=70186 PE=3 SV=1	Color2 [DarkGray]	1	4	5	5	5	20.1	20.1	20.1	45.75	0	22.051	417660000	20	25.3585	25.1856	25.2997	25.5873	25.6533	24.1929	25.5303	25.5044
	1.22795	0.262456	tr|A0A0H5R5G7|A0A0H5R5G7_9EUKA	tr|A0A0H5R5G7|A0A0H5R5G7_9EUKA	tr|A0A0H5R5G7|A0A0H5R5G7_9EUKA Uncharacterized protein (Fragment) OS=Spongospora subterranea OX=70186 PE=4 SV=1	Color2 [DarkGray]	1	4	14	14	14	47.9	47.9	47.9	23.505	0	170.95	3448900000	74	28.2868	28.4739	28.3758	28.5474	28.2905	27.8917	28.1349	28.317
	0.86142	0.244216	tr|A0A0H5R5I1|A0A0H5R5I1_9EUKA	tr|A0A0H5R5I1|A0A0H5R5I1_9EUKA	tr|A0A0H5R5I1|A0A0H5R5I1_9EUKA Uncharacterized protein (Fragment) OS=Spongospora subterranea OX=70186 PE=4 SV=1	Color2 [DarkGray]	1	4	25	25	25	64.6	64.6	64.6	54.805	0	323.31	18584000000	366	30.9468	31.0684	30.7809	30.716	30.8893	30.3548	30.7548	30.5363
	1.03506	1.69521	tr|A0A0H5R5I2|A0A0H5R5I2_9EUKA	tr|A0A0H5R5I2|A0A0H5R5I2_9EUKA	tr|A0A0H5R5I2|A0A0H5R5I2_9EUKA Citrate synthase OS=Spongospora subterranea OX=70186 PE=3 SV=1	Color2 [DarkGray]	1	4	4	4	4	13.3	13.3	13.3	55.514	0	14.68	617180000	13	26.1803	25.7716	25.8688	26.1125	25.5787	23.12	25.8788	22.5749
	0.654248	-0.333739	tr|A0A0H5R5I7|A0A0H5R5I7_9EUKA	tr|A0A0H5R5I7|A0A0H5R5I7_9EUKA	tr|A0A0H5R5I7|A0A0H5R5I7_9EUKA Uncharacterized protein OS=Spongospora subterranea OX=70186 PE=4 SV=1	Color2 [DarkGray]	1	4	11	11	11	70.4	70.4	70.4	26.65	0	111.43	1721700000	52	26.8983	27.8432	27.4114	27.0107	27.4913	27.9724	27.5683	27.4667
	0.388808	-0.204839	tr|A0A0H5R5J8|A0A0H5R5J8_9EUKA	tr|A0A0H5R5J8|A0A0H5R5J8_9EUKA	tr|A0A0H5R5J8|A0A0H5R5J8_9EUKA S-adenosylmethionine synthase (Fragment) OS=Spongospora subterranea OX=70186 PE=3 SV=1	Color2 [DarkGray]	1	4	12	12	12	28.9	28.9	28.9	48.593	0	27.872	8154800000	33	29.7388	29.2239	29.5719	30.1736	29.7305	29.6262	30.0893	30.0816
	0.440899	-0.123495	tr|A0A0H5R5J9|A0A0H5R5J9_9EUKA	tr|A0A0H5R5J9|A0A0H5R5J9_9EUKA	tr|A0A0H5R5J9|A0A0H5R5J9_9EUKA Uncharacterized protein OS=Spongospora subterranea OX=70186 PE=4 SV=1	Color2 [DarkGray]	1	4	12	12	12	45.4	45.4	45.4	39.835	0	57.891	2870800000	49	28.0582	28.3199	27.9594	27.7897	28.1437	27.995	28.2317	28.2508
	0.246151	0.446374	tr|A0A0H5R5K1|A0A0H5R5K1_9EUKA	tr|A0A0H5R5K1|A0A0H5R5K1_9EUKA	tr|A0A0H5R5K1|A0A0H5R5K1_9EUKA Uncharacterized protein (Fragment) OS=Spongospora subterranea OX=70186 PE=4 SV=1	Color2 [DarkGray]	1	4	10	10	10	3.9	3.9	3.9	375.05	0	29.777	771350000	27	25.77	26.2961	26.0893	26.228	26.3209	23.4696	26.5227	26.2847
	0.27371	-0.0796547	tr|A0A0H5R5K9|A0A0H5R5K9_9EUKA	tr|A0A0H5R5K9|A0A0H5R5K9_9EUKA	tr|A0A0H5R5K9|A0A0H5R5K9_9EUKA T-complex protein 1 subunit gamma OS=Spongospora subterranea OX=70186 PE=3 SV=1	Color2 [DarkGray]	1	4	31	31	31	70.3	70.3	70.3	58.382	0	175.69	8060600000	188	29.4315	29.3956	29.3946	29.7909	29.5718	29.3836	29.6727	29.7032
+	1.63806	1.98891	tr|A0A0H5R5M1|A0A0H5R5M1_9EUKA	tr|A0A0H5R5M1|A0A0H5R5M1_9EUKA	tr|A0A0H5R5M1|A0A0H5R5M1_9EUKA Uncharacterized protein OS=Spongospora subterranea OX=70186 PE=4 SV=1	Color2 [DarkGray]	1	4	5	5	5	13	13	13	78.311	0	6.7941	493770000	8	25.4672	25.9289	25.4997	25.8449	25.5369	23.2089	23.4952	22.544
	0.119135	0.122426	tr|A0A0H5R5M6|A0A0H5R5M6_9EUKA	tr|A0A0H5R5M6|A0A0H5R5M6_9EUKA	tr|A0A0H5R5M6|A0A0H5R5M6_9EUKA Uncharacterized protein OS=Spongospora subterranea OX=70186 PE=4 SV=1	Color2 [DarkGray]	1	4	6	6	6	34.9	34.9	34.9	37.859	0	14.312	333380000	15	24.6344	25.0493	24.8337	25.0832	25.3001	23.7315	25.2899	24.7894
	0.446835	0.594876	tr|A0A0H5R5N1|A0A0H5R5N1_9EUKA	tr|A0A0H5R5N1|A0A0H5R5N1_9EUKA	tr|A0A0H5R5N1|A0A0H5R5N1_9EUKA Uncharacterized protein OS=Spongospora subterranea OX=70186 PE=4 SV=1	Color2 [DarkGray]	1	4	3	3	3	15	15	15	41.349	0.0012547	3.6063	245980000	11	24.1758	24.1709	24.4598	25.3295	24.3838	24.4028	22.3555	24.6143
+	1.55829	1.16028	tr|A0A0H5R5N7|A0A0H5R5N7_9EUKA	tr|A0A0H5R5N7|A0A0H5R5N7_9EUKA	tr|A0A0H5R5N7|A0A0H5R5N7_9EUKA Uncharacterized protein OS=Spongospora subterranea OX=70186 PE=4 SV=1	Color2 [DarkGray]	1	4	3	3	3	44.3	44.3	44.3	14.169	0	28.62	530030000	15	25.6345	26.0588	25.9485	26.0394	25.5987	24.9358	24.7857	23.7199
	0.422898	0.136086	tr|A0A0H5R5N8|A0A0H5R5N8_9EUKA	tr|A0A0H5R5N8|A0A0H5R5N8_9EUKA	tr|A0A0H5R5N8|A0A0H5R5N8_9EUKA Uncharacterized protein (Fragment) OS=Spongospora subterranea OX=70186 PE=4 SV=1	Color2 [DarkGray]	1	4	25	25	25	33.1	33.1	33.1	102.11	0	186.07	5685000000	143	28.9793	29.014	29.0939	29.4019	29.2164	28.705	28.9959	29.0274
	1.56531	-0.404524	tr|A0A0H5R5P6|A0A0H5R5P6_9EUKA	tr|A0A0H5R5P6|A0A0H5R5P6_9EUKA	tr|A0A0H5R5P6|A0A0H5R5P6_9EUKA Uncharacterized protein (Fragment) OS=Spongospora subterranea OX=70186 PE=4 SV=1	Color2 [DarkGray]	1	4	11	11	11	74.5	74.5	74.5	17.643	0	139.36	6933600000	102	29.2241	29.0619	29.2471	29.1769	29.7757	29.2118	29.7761	29.5645
	0.276198	0.264	tr|A0A0H5R5Q2|A0A0H5R5Q2_9EUKA	tr|A0A0H5R5Q2|A0A0H5R5Q2_9EUKA	tr|A0A0H5R5Q2|A0A0H5R5Q2_9EUKA Uncharacterized protein OS=Spongospora subterranea OX=70186 PE=4 SV=1	Color2 [DarkGray]	1	4	9	9	9	25.5	25.5	25.5	66.113	0	30.384	1022100000	28	26.2018	26.9007	26.5275	26.5339	26.6263	25.1785	26.7626	26.5404
+	1.39116	1.95376	tr|A0A0H5R5R0|A0A0H5R5R0_9EUKA	tr|A0A0H5R5R0|A0A0H5R5R0_9EUKA	tr|A0A0H5R5R0|A0A0H5R5R0_9EUKA Uncharacterized protein OS=Spongospora subterranea OX=70186 PE=4 SV=1	Color2 [DarkGray]	1	4	9	9	9	75.7	75.7	75.7	11.271	0	43.739	2057400000	31	27.7494	27.9904	27.3718	28.2981	26.8422	23.737	26.4423	26.5731
+	1.39869	0.734683	tr|A0A0H5R5R7|A0A0H5R5R7_9EUKA	tr|A0A0H5R5R7|A0A0H5R5R7_9EUKA	tr|A0A0H5R5R7|A0A0H5R5R7_9EUKA Uncharacterized protein OS=Spongospora subterranea OX=70186 PE=4 SV=1	Color2 [DarkGray]	1	4	29	29	29	51.7	51.7	51.7	95.308	0	318.13	5143400000	122	29.0688	28.6762	28.8483	29.5442	28.5291	27.6849	28.3942	28.5906
	0.00331485	0.00134706	tr|A0A0H5R5S3|A0A0H5R5S3_9EUKA	tr|A0A0H5R5S3|A0A0H5R5S3_9EUKA	tr|A0A0H5R5S3|A0A0H5R5S3_9EUKA Malate dehydrogenase (Fragment) OS=Spongospora subterranea OX=70186 PE=3 SV=1	Color2 [DarkGray]	1	4	6	6	6	25	25	25	40.028	0	21.026	866450000	27	26.2061	26.3409	26.4949	26.5541	26.4522	26.1092	26.3856	26.6436
	1.14796	0.770873	tr|A0A0H5R5S4|A0A0H5R5S4_9EUKA	tr|A0A0H5R5S4|A0A0H5R5S4_9EUKA	tr|A0A0H5R5S4|A0A0H5R5S4_9EUKA Glucose-6-phosphate 1-dehydrogenase OS=Spongospora subterranea OX=70186 PE=3 SV=1	Color2 [DarkGray]	1	4	39	39	39	72.8	72.8	72.8	61.018	0	296.21	14015000000	222	30.5653	30.2953	30.3517	30.9577	30.0746	28.8196	30.0313	30.161
	0.951291	0.866904	tr|A0A0H5R5S7|A0A0H5R5S7_9EUKA	tr|A0A0H5R5S7|A0A0H5R5S7_9EUKA	tr|A0A0H5R5S7|A0A0H5R5S7_9EUKA Uncharacterized protein OS=Spongospora subterranea OX=70186 PE=4 SV=1	Color2 [DarkGray]	1	4	5	5	5	24.6	24.6	24.6	21.672	0	5.2901	374730000	11	24.832	25.1132	25.1003	25.7949	23.1527	24.3927	25.0217	24.8058
	0.435911	0.29078	tr|A0A0H5R5S9|A0A0H5R5S9_9EUKA	tr|A0A0H5R5S9|A0A0H5R5S9_9EUKA	tr|A0A0H5R5S9|A0A0H5R5S9_9EUKA Uncharacterized protein OS=Spongospora subterranea OX=70186 PE=4 SV=1	Color2 [DarkGray]	1	4	2	2	2	5.9	5.9	5.9	52.954	0	15.238	188740000	4	23.5884	24.8928	24.3804	24.2679	23.8847	24.0191	24.3351	23.7274
	0.780492	-0.244932	tr|A0A0H5R5T1|A0A0H5R5T1_9EUKA	tr|A0A0H5R5T1|A0A0H5R5T1_9EUKA	tr|A0A0H5R5T1|A0A0H5R5T1_9EUKA Uncharacterized protein OS=Spongospora subterranea OX=70186 PE=4 SV=1	Color2 [DarkGray]	1	4	5	5	5	15	15	15	49.114	0	34.416	839330000	32	25.727	26.359	26.2791	26.2561	26.4251	26.4911	26.4503	26.2344
	0.621573	0.875269	tr|A0A0H5R5T6|A0A0H5R5T6_9EUKA	tr|A0A0H5R5T6|A0A0H5R5T6_9EUKA	tr|A0A0H5R5T6|A0A0H5R5T6_9EUKA Proteasome subunit alpha type (Fragment) OS=Spongospora subterranea OX=70186 PE=3 SV=1	Color2 [DarkGray]	1	4	17	17	17	59.9	59.9	59.9	31.116	0	98.711	3307200000	96	28.4279	27.8492	28.3073	28.94	28.2208	25.6188	27.9961	28.1876
+	1.39551	1.95893	tr|A0A0H5R5T8|A0A0H5R5T8_9EUKA	tr|A0A0H5R5T8|A0A0H5R5T8_9EUKA	tr|A0A0H5R5T8|A0A0H5R5T8_9EUKA Uncharacterized protein OS=Spongospora subterranea OX=70186 PE=3 SV=1	Color2 [DarkGray]	1	4	4	4	4	42.4	42.4	42.4	16.366	0	26.684	478890000	12	25.0759	25.5995	25.2673	26.4342	23.7806	24.2234	21.6791	24.8579
	1.00255	0.891019	tr|A0A0H5R5T9|A0A0H5R5T9_9EUKA	tr|A0A0H5R5T9|A0A0H5R5T9_9EUKA	tr|A0A0H5R5T9|A0A0H5R5T9_9EUKA Uncharacterized protein (Fragment) OS=Spongospora subterranea OX=70186 PE=4 SV=1	Color2 [DarkGray]	1	4	6	6	6	20.3	20.3	20.3	51.17	0	9.423	673540000	22	25.9491	26.7266	26.0474	25.8932	26.1922	25.6517	24.9044	24.304
	0.274172	-0.172955	tr|A0A0H5R5U0|A0A0H5R5U0_9EUKA	tr|A0A0H5R5U0|A0A0H5R5U0_9EUKA	tr|A0A0H5R5U0|A0A0H5R5U0_9EUKA Ferritin (Fragment) OS=Spongospora subterranea OX=70186 PE=3 SV=1	Color2 [DarkGray]	1	4	13	13	13	72.7	72.7	72.7	19.295	0	131.44	13018000000	142	30.1532	29.7841	30.3198	30.3487	30.7872	29.7034	30.3736	30.4334
	0.394204	0.645152	tr|A0A0H5R5U2|A0A0H5R5U2_9EUKA	tr|A0A0H5R5U2|A0A0H5R5U2_9EUKA	tr|A0A0H5R5U2|A0A0H5R5U2_9EUKA Uncharacterized protein (Fragment) OS=Spongospora subterranea OX=70186 PE=4 SV=1	Color2 [DarkGray]	1	4	11	11	11	34	34	34	47.247	0	56.828	1543100000	66	27.2267	27.1094	27.0336	27.5576	27.31	24.4614	27.258	27.3173
	0.694469	-0.612055	tr|A0A0H5R5U3|A0A0H5R5U3_9EUKA	tr|A0A0H5R5U3|A0A0H5R5U3_9EUKA	tr|A0A0H5R5U3|A0A0H5R5U3_9EUKA Uncharacterized protein OS=Spongospora subterranea OX=70186 PE=4 SV=1	Color2 [DarkGray]	1	4	17	17	17	53.3	53.3	53.3	49.34	0	129.48	3454400000	99	27.7948	28.5288	28.2429	27.7833	28.2767	29.8565	28.3948	28.27
	0.108783	-0.045054	tr|A0A0H5R5U4|A0A0H5R5U4_9EUKA	tr|A0A0H5R5U4|A0A0H5R5U4_9EUKA	tr|A0A0H5R5U4|A0A0H5R5U4_9EUKA Peptidylprolyl isomerase (Fragment) OS=Spongospora subterranea OX=70186 PE=4 SV=1	Color2 [DarkGray]	1	4	9	9	9	39.9	39.9	39.9	15.41	0	24.833	15814000000	90	30.3338	30.257	30.313	30.5107	30.5724	29.973	30.4934	30.556
	0.286834	0.693685	tr|A0A0H5R5U6|A0A0H5R5U6_9EUKA	tr|A0A0H5R5U6|A0A0H5R5U6_9EUKA	tr|A0A0H5R5U6|A0A0H5R5U6_9EUKA Uncharacterized protein (Fragment) OS=Spongospora subterranea OX=70186 PE=4 SV=1	Color2 [DarkGray]	1	4	8	8	8	32.6	32.6	32.6	37.367	0	43.628	1202600000	25	26.9879	26.5922	26.6913	26.6305	27.0822	23.0238	26.9739	27.0472
	0.0880027	0.19338	tr|A0A0H5R5V9|A0A0H5R5V9_9EUKA	tr|A0A0H5R5V9|A0A0H5R5V9_9EUKA	tr|A0A0H5R5V9|A0A0H5R5V9_9EUKA Nicotinamide-nucleotide adenylyltransferase OS=Spongospora subterranea OX=70186 PE=3 SV=1	Color2 [DarkGray]	1	4	2	2	2	14.9	14.9	14.9	26.32	0.0013055	4.2592	209160000	8	24.7021	22.1904	24.4031	24.6919	23.6365	22.4001	24.6109	24.5664
	1.42166	-0.448406	tr|A0A0H5R5W9|A0A0H5R5W9_9EUKA	tr|A0A0H5R5W9|A0A0H5R5W9_9EUKA	tr|A0A0H5R5W9|A0A0H5R5W9_9EUKA Uncharacterized protein OS=Spongospora subterranea OX=70186 PE=4 SV=1	Color2 [DarkGray]	1	4	3	3	3	10.9	10.9	10.9	51.401	0	7.7287	754720000	20	25.6362	26.407	26.035	25.9153	26.4666	26.458	26.5642	26.2983
	0.291025	-0.453715	tr|A0A0H5R5X8|A0A0H5R5X8_9EUKA	tr|A0A0H5R5X8|A0A0H5R5X8_9EUKA	tr|A0A0H5R5X8|A0A0H5R5X8_9EUKA Uncharacterized protein (Fragment) OS=Spongospora subterranea OX=70186 PE=4 SV=1	Color2 [DarkGray]	1	4	3	3	3	14.2	14.2	14.2	56.234	0	14.289	197550000	12	22.4348	23.3437	24.4822	24.9295	24.5372	23.2795	24.5456	24.6428
	0.507679	0.805749	tr|A0A0H5R5Y0|A0A0H5R5Y0_9EUKA	tr|A0A0H5R5Y0|A0A0H5R5Y0_9EUKA	tr|A0A0H5R5Y0|A0A0H5R5Y0_9EUKA Uncharacterized protein OS=Spongospora subterranea OX=70186 PE=3 SV=1	Color2 [DarkGray]	1	4	13	13	13	23.1	23.1	23.1	77.542	0	49.091	866940000	25	26.404	26.4757	26.2954	26.8032	26.4708	23.5329	26.4491	26.3024
+	1.68841	1.79054	tr|A0A0H5R5Z0|A0A0H5R5Z0_9EUKA	tr|A0A0H5R5Z0|A0A0H5R5Z0_9EUKA	tr|A0A0H5R5Z0|A0A0H5R5Z0_9EUKA Uncharacterized protein OS=Spongospora subterranea OX=70186 PE=4 SV=1	Color2 [DarkGray]	1	4	4	4	4	24.8	24.8	24.8	41.039	0	9.1099	372420000	13	25.4648	25.2756	25.2992	25.6189	24.5532	23.3791	22.1182	24.4459
	1.04163	0.302389	tr|A0A0H5R5Z3|A0A0H5R5Z3_9EUKA	tr|A0A0H5R5Z3|A0A0H5R5Z3_9EUKA	tr|A0A0H5R5Z3|A0A0H5R5Z3_9EUKA Uncharacterized protein OS=Spongospora subterranea OX=70186 PE=4 SV=1	Color2 [DarkGray]	1	4	7	7	7	56.4	56.4	56.4	21.303	0	29.455	1374100000	52	26.6755	27.3002	27.2268	27.0432	26.8709	26.6084	26.753	26.8039
	0.533787	0.835547	tr|A0A0H5R5Z4|A0A0H5R5Z4_9EUKA	tr|A0A0H5R5Z4|A0A0H5R5Z4_9EUKA	tr|A0A0H5R5Z4|A0A0H5R5Z4_9EUKA T-complex protein 1 subunit delta OS=Spongospora subterranea OX=70186 PE=3 SV=1	Color2 [DarkGray]	1	4	24	24	24	62.8	62.8	62.8	56.907	0	130.25	3524900000	88	28.1132	28.2676	28.2778	28.9466	28.3735	25.4689	28.1775	28.2431
	0.894375	0.148343	tr|A0A0H5R5Z8|A0A0H5R5Z8_9EUKA;tr|A0A0H5QQF7|A0A0H5QQF7_9EUKA	tr|A0A0H5R5Z8|A0A0H5R5Z8_9EUKA	tr|A0A0H5R5Z8|A0A0H5R5Z8_9EUKA Catalase OS=Spongospora subterranea OX=70186 PE=3 SV=1	Color2 [DarkGray]	1	4	9	9	9	29.6	29.6	29.6	54.112	0	26.444	1176700000	31	26.7229	26.7524	26.6193	26.9636	26.7296	26.5376	26.5649	26.6326
	0.593503	0.832589	tr|A0A0H5R602|A0A0H5R602_9EUKA	tr|A0A0H5R602|A0A0H5R602_9EUKA	tr|A0A0H5R602|A0A0H5R602_9EUKA Transmembrane 9 superfamily member OS=Spongospora subterranea OX=70186 PE=3 SV=1	Color2 [DarkGray]	1	4	4	4	4	9.2	9.2	9.2	74.079	0	16.18	845400000	24	26.3903	26.5647	26.3684	26.3753	26.3142	23.6181	26.3287	26.1072
	0.190278	0.153668	tr|A0A0H5R609|A0A0H5R609_9EUKA;tr|A0A0H5RDI9|A0A0H5RDI9_9EUKA	tr|A0A0H5R609|A0A0H5R609_9EUKA	tr|A0A0H5R609|A0A0H5R609_9EUKA Uncharacterized protein OS=Spongospora subterranea OX=70186 PE=4 SV=1	Color2 [DarkGray]	1	4	34	34	34	61	61	61	76.41	0	296.24	11307000000	267	30.0137	29.8059	29.8187	30.3188	30.1478	28.9549	30.1382	30.1015
+	1.64144	0.792109	tr|A0A0H5R615|A0A0H5R615_9EUKA	tr|A0A0H5R615|A0A0H5R615_9EUKA	tr|A0A0H5R615|A0A0H5R615_9EUKA Uncharacterized protein OS=Spongospora subterranea OX=70186 PE=3 SV=1	Color2 [DarkGray]	1	4	2	2	2	17	17	17	15.294	0	25.671	209650000	9	24.3855	24.8725	24.7278	25.4211	23.8009	23.8115	24.3357	24.2903
	0.0341802	-0.0403347	tr|A0A0H5R621|A0A0H5R621_9EUKA	tr|A0A0H5R621|A0A0H5R621_9EUKA	tr|A0A0H5R621|A0A0H5R621_9EUKA Uncharacterized protein OS=Spongospora subterranea OX=70186 PE=4 SV=1	Color2 [DarkGray]	1	4	2	2	2	10.3	10.3	10.3	34.395	0.0024301	3.2947	125820000	4	23.6808	24.081	22.7109	23.7661	23.9357	22.969	24.1867	23.3087
	0.336907	0.211665	tr|A0A0H5R623|A0A0H5R623_9EUKA	tr|A0A0H5R623|A0A0H5R623_9EUKA	tr|A0A0H5R623|A0A0H5R623_9EUKA Uncharacterized protein (Fragment) OS=Spongospora subterranea OX=70186 PE=4 SV=1	Color2 [DarkGray]	1	4	8	8	8	34.2	34.2	34.2	30.222	0	64.75	3021500000	65	27.7123	28.4143	28.3256	28.1316	28.073	27.2851	28.1683	28.2107
	0.680222	0.84674	tr|A0A0H5R625|A0A0H5R625_9EUKA	tr|A0A0H5R625|A0A0H5R625_9EUKA	tr|A0A0H5R625|A0A0H5R625_9EUKA Uncharacterized protein OS=Spongospora subterranea OX=70186 PE=4 SV=1	Color2 [DarkGray]	1	4	2	2	2	7.4	7.4	7.4	52.721	0	12.365	125370000	8	24.0518	24.3706	23.6953	23.2472	22.9418	24.5404	22.5071	21.9886
	0.513775	0.956971	tr|A0A0H5R628|A0A0H5R628_9EUKA	tr|A0A0H5R628|A0A0H5R628_9EUKA	tr|A0A0H5R628|A0A0H5R628_9EUKA Uncharacterized protein (Fragment) OS=Spongospora subterranea OX=70186 PE=4 SV=1	Color2 [DarkGray]	1	4	6	6	6	16.1	16.1	16.1	64.779	0	12.993	605180000	18	25.6034	26.0743	25.6822	25.9719	25.6185	22.3336	25.7232	25.8286
	0.869414	0.370265	tr|A0A0H5R630|A0A0H5R630_9EUKA	tr|A0A0H5R630|A0A0H5R630_9EUKA	tr|A0A0H5R630|A0A0H5R630_9EUKA Pyruvate dehydrogenase E1 component subunit alpha (Fragment) OS=Spongospora subterranea OX=70186 PE=4 SV=1	Color2 [DarkGray]	1	4	15	15	15	48.9	48.9	48.9	46.436	0	47.777	2671100000	60	28.0846	27.853	28.0197	28.0843	28.0337	27.0616	27.6634	27.8019
	0.0300495	-0.109045	tr|A0A0H5R631|A0A0H5R631_9EUKA	tr|A0A0H5R631|A0A0H5R631_9EUKA	tr|A0A0H5R631|A0A0H5R631_9EUKA Uncharacterized protein OS=Spongospora subterranea OX=70186 PE=4 SV=1	Color2 [DarkGray]	1	4	3	3	3	34.3	34.3	34.3	14.778	0	5.4764	197530000	6	24.729	21.9567	25.1555	22.8862	21.2242	25.6379	25.0214	23.2802
	0.857112	-0.118181	tr|A0A0H5R633|A0A0H5R633_9EUKA	tr|A0A0H5R633|A0A0H5R633_9EUKA	tr|A0A0H5R633|A0A0H5R633_9EUKA Uncharacterized protein OS=Spongospora subterranea OX=70186 PE=4 SV=1	Color2 [DarkGray]	1	4	10	10	10	17.9	17.9	17.9	107.37	0	45.431	1180700000	47	26.7305	26.9474	26.6799	26.8049	26.8955	26.8339	27.0133	26.8927
	0.213365	0.363761	tr|A0A0H5R648|A0A0H5R648_9EUKA	tr|A0A0H5R648|A0A0H5R648_9EUKA	tr|A0A0H5R648|A0A0H5R648_9EUKA Uncharacterized protein (Fragment) OS=Spongospora subterranea OX=70186 PE=4 SV=1	Color2 [DarkGray]	1	4	4	4	4	10.9	10.9	10.9	63.219	0	9.2209	321150000	14	24.9261	24.9665	24.6793	24.9304	25.1959	22.4823	25.1546	25.2144
	0.00693973	0.0046773	tr|A0A0H5R652|A0A0H5R652_9EUKA	tr|A0A0H5R652|A0A0H5R652_9EUKA	tr|A0A0H5R652|A0A0H5R652_9EUKA Uncharacterized protein (Fragment) OS=Spongospora subterranea OX=70186 PE=4 SV=1	Color2 [DarkGray]	1	4	22	22	22	65.1	65.1	65.1	42.53	0	155.48	6176000000	155	29.0897	29.418	29.0745	29.0973	29.4614	28.544	29.3678	29.2876
	0.430425	0.852473	tr|A0A0H5R670|A0A0H5R670_9EUKA	tr|A0A0H5R670|A0A0H5R670_9EUKA	tr|A0A0H5R670|A0A0H5R670_9EUKA Uncharacterized protein OS=Spongospora subterranea OX=70186 PE=3 SV=1	Color2 [DarkGray]	1	4	8	8	8	41.5	41.5	41.5	23.925	0	27.582	825740000	26	26.4235	25.9343	26.322	26.6002	26.36	22.8552	26.3263	26.3285
	0.824352	1.10135	tr|A0A0H5R671|A0A0H5R671_9EUKA	tr|A0A0H5R671|A0A0H5R671_9EUKA	tr|A0A0H5R671|A0A0H5R671_9EUKA Uncharacterized protein OS=Spongospora subterranea OX=70186 PE=3 SV=1	Color2 [DarkGray]	1	4	4	4	4	18.6	18.6	18.6	25.085	0	4.6198	376100000	16	25.3999	25.6339	24.87	25.5078	25.6985	23.1595	23.165	24.9832
	0.39163	-1.00988	tr|A0A0H5R674|A0A0H5R674_9EUKA	tr|A0A0H5R674|A0A0H5R674_9EUKA	tr|A0A0H5R674|A0A0H5R674_9EUKA Uncharacterized protein OS=Spongospora subterranea OX=70186 PE=4 SV=1	Color2 [DarkGray]	1	4	5	5	5	10.6	10.6	10.6	60.588	0	6.3525	522300000	8	25.4268	25.6665	25.7227	22.7474	25.7725	28.0909	23.8196	25.92
	1.03498	0.218976	tr|A0A0H5R681|A0A0H5R681_9EUKA	tr|A0A0H5R681|A0A0H5R681_9EUKA	tr|A0A0H5R681|A0A0H5R681_9EUKA Uncharacterized protein OS=Spongospora subterranea OX=70186 PE=4 SV=1	Color2 [DarkGray]	1	4	6	6	6	39.2	39.2	39.2	26.677	0	63.267	751800000	26	26.3112	26.1333	26.1522	26.1577	26.1018	25.6687	26.0312	26.0767
	1.38095	0.499727	tr|A0A0H5R682|A0A0H5R682_9EUKA	tr|A0A0H5R682|A0A0H5R682_9EUKA	tr|A0A0H5R682|A0A0H5R682_9EUKA Uncharacterized protein (Fragment) OS=Spongospora subterranea OX=70186 PE=4 SV=1	Color2 [DarkGray]	1	4	7	7	7	20.6	20.6	20.6	50.774	0	66.546	1101700000	36	26.5112	27.0556	26.638	26.9148	26.5308	25.8516	26.3797	26.3586
	0.667323	1.2687	tr|A0A0H5R685|A0A0H5R685_9EUKA	tr|A0A0H5R685|A0A0H5R685_9EUKA	tr|A0A0H5R685|A0A0H5R685_9EUKA Uncharacterized protein OS=Spongospora subterranea OX=70186 PE=4 SV=1	Color2 [DarkGray]	1	4	5	5	5	55.6	55.6	55.6	14.961	0	45.554	685920000	11	26.2275	26.1311	26.0934	25.7958	26.4488	22.8862	26.2502	23.5879
	1.14013	0.726285	tr|A0A0H5R687|A0A0H5R687_9EUKA	tr|A0A0H5R687|A0A0H5R687_9EUKA	tr|A0A0H5R687|A0A0H5R687_9EUKA Uncharacterized protein (Fragment) OS=Spongospora subterranea OX=70186 PE=4 SV=1	Color2 [DarkGray]	1	4	3	3	3	13.8	13.8	13.8	34.875	0	12.774	223650000	13	24.744	24.5393	24.5515	24.7777	24.4456	23.157	24.4973	23.6074
+	1.67086	0.748542	tr|A0A0H5R697|A0A0H5R697_9EUKA	tr|A0A0H5R697|A0A0H5R697_9EUKA	tr|A0A0H5R697|A0A0H5R697_9EUKA Serine/threonine-protein phosphatase OS=Spongospora subterranea OX=70186 PE=3 SV=1	Color2 [DarkGray]	1	4	3	3	3	14.1	14.1	14.1	37.741	0	8.2232	166100000	6	24.3384	24.2826	23.9457	24.1815	23.1026	22.9958	23.8033	23.8523
	0.100746	-0.0383854	tr|A0A0H5R6A1|A0A0H5R6A1_9EUKA	tr|A0A0H5R6A1|A0A0H5R6A1_9EUKA	tr|A0A0H5R6A1|A0A0H5R6A1_9EUKA Uncharacterized protein (Fragment) OS=Spongospora subterranea OX=70186 PE=4 SV=1	Color2 [DarkGray]	1	4	9	9	9	48.5	48.5	48.5	18.516	0	38.569	1025900000	26	26.6213	26.6203	26.4094	26.3446	26.8071	26.6331	26.4649	26.244
	0.380086	0.31129	tr|A0A0H5R6A8|A0A0H5R6A8_9EUKA	tr|A0A0H5R6A8|A0A0H5R6A8_9EUKA	tr|A0A0H5R6A8|A0A0H5R6A8_9EUKA Dihydrolipoyl dehydrogenase OS=Spongospora subterranea OX=70186 PE=3 SV=1	Color2 [DarkGray]	1	4	23	23	23	44.3	44.3	44.3	52.873	0	221.58	4498800000	130	28.7673	28.7395	28.5226	28.9379	28.9025	27.4019	28.7662	28.6516
	0.741927	-0.571709	tr|A0A0H5R6B1|A0A0H5R6B1_9EUKA	tr|A0A0H5R6B1|A0A0H5R6B1_9EUKA	tr|A0A0H5R6B1|A0A0H5R6B1_9EUKA Uncharacterized protein (Fragment) OS=Spongospora subterranea OX=70186 PE=4 SV=1	Color2 [DarkGray]	1	4	10	10	10	17.8	17.8	17.8	104.88	0	29.338	747330000	28	25.8724	26.0766	25.9202	25.7698	26.1988	27.5774	26.2386	25.9109
+	1.50578	-1.57448	tr|A0A0H5R6B2|A0A0H5R6B2_9EUKA;tr|A0A0H5QSW5|A0A0H5QSW5_9EUKA	tr|A0A0H5R6B2|A0A0H5R6B2_9EUKA;tr|A0A0H5QSW5|A0A0H5QSW5_9EUKA	tr|A0A0H5R6B2|A0A0H5R6B2_9EUKA Uncharacterized protein OS=Spongospora subterranea OX=70186 PE=4 SV=1;tr|A0A0H5QSW5|A0A0H5QSW5_9EUKA Uncharacterized protein (Fragment) OS=Spongospora subterranea OX=70186 PE=4 SV=1	Color2 [DarkGray]	1	4	61	61	61	99.5	99.5	99.5	21.393	0	323.31	1430200000000	2596	36.0314	36.8011	36.7301	35.6255	37.1701	39.3089	37.4531	37.554
	0.0311304	-0.0270467	tr|A0A0H5R6B5|A0A0H5R6B5_9EUKA	tr|A0A0H5R6B5|A0A0H5R6B5_9EUKA	tr|A0A0H5R6B5|A0A0H5R6B5_9EUKA Uncharacterized protein (Fragment) OS=Spongospora subterranea OX=70186 PE=4 SV=1	Color2 [DarkGray]	1	4	2	2	2	10	10	10	23.065	0.0013141	4.3149	457260000	21	25.3123	25.4453	25.5005	25.3994	25.5291	24.5788	25.8458	25.8119
	0.255685	0.44401	tr|A0A0H5R6C2|A0A0H5R6C2_9EUKA	tr|A0A0H5R6C2|A0A0H5R6C2_9EUKA	tr|A0A0H5R6C2|A0A0H5R6C2_9EUKA Uncharacterized protein OS=Spongospora subterranea OX=70186 PE=3 SV=1	Color2 [DarkGray]	1	4	7	7	7	27.3	27.3	27.3	45.846	0	21.938	649520000	21	26.0841	26.1844	25.8561	25.949	26.3129	23.4544	26.283	26.2474
	0.154021	0.0548563	tr|A0A0H5R6D4|A0A0H5R6D4_9EUKA	tr|A0A0H5R6D4|A0A0H5R6D4_9EUKA	tr|A0A0H5R6D4|A0A0H5R6D4_9EUKA 3-hydroxyisobutyrate dehydrogenase (Fragment) OS=Spongospora subterranea OX=70186 PE=3 SV=1	Color2 [DarkGray]	1	4	4	4	4	19	19	19	34.675	0	41.592	495840000	26	25.3368	25.7329	25.4752	25.6713	25.3406	25.7904	25.3817	25.4841
	0.769064	1.38308	tr|A0A0H5R6D8|A0A0H5R6D8_9EUKA	tr|A0A0H5R6D8|A0A0H5R6D8_9EUKA	tr|A0A0H5R6D8|A0A0H5R6D8_9EUKA Uncharacterized protein (Fragment) OS=Spongospora subterranea OX=70186 PE=4 SV=1	Color2 [DarkGray]	1	4	13	13	13	67.7	67.7	67.7	21.463	0	141.11	3515700000	88	28.131	27.804	28.5701	29.3025	27.9357	24.591	27.8234	27.9252
+	3.17374	2.12081	tr|A0A0H5R6D9|A0A0H5R6D9_9EUKA	tr|A0A0H5R6D9|A0A0H5R6D9_9EUKA	tr|A0A0H5R6D9|A0A0H5R6D9_9EUKA Uncharacterized protein OS=Spongospora subterranea OX=70186 PE=4 SV=1	Color2 [DarkGray]	1	4	5	5	5	24.3	24.3	24.3	26.535	0	6.7111	276730000	14	24.7409	24.5841	24.9292	25.4708	22.656	22.6413	22.3582	23.5861
+	2.42951	1.18025	tr|A0A0H5R6E0|A0A0H5R6E0_9EUKA	tr|A0A0H5R6E0|A0A0H5R6E0_9EUKA	tr|A0A0H5R6E0|A0A0H5R6E0_9EUKA Small nuclear ribonucleoprotein E (Fragment) OS=Spongospora subterranea OX=70186 PE=3 SV=1	Color2 [DarkGray]	1	4	2	2	2	20.5	20.5	20.5	14.321	0	8.8395	302100000	11	25.1074	24.8184	25.06	25.4351	24.2182	23.314	23.8722	24.2954
	0.979923	0.877388	tr|A0A0H5R6F2|A0A0H5R6F2_9EUKA	tr|A0A0H5R6F2|A0A0H5R6F2_9EUKA	tr|A0A0H5R6F2|A0A0H5R6F2_9EUKA Uncharacterized protein (Fragment) OS=Spongospora subterranea OX=70186 PE=3 SV=1	Color2 [DarkGray]	1	4	5	5	5	33.2	33.2	33.2	33.03	0	49.171	791540000	22	26.2784	26.7777	26.3861	26.0642	26.1206	24.2206	25.9449	25.7109
	0.790494	-0.291655	tr|A0A0H5R6F4|A0A0H5R6F4_9EUKA;tr|A0A0H5QWX9|A0A0H5QWX9_9EUKA	tr|A0A0H5R6F4|A0A0H5R6F4_9EUKA	tr|A0A0H5R6F4|A0A0H5R6F4_9EUKA Uncharacterized protein (Fragment) OS=Spongospora subterranea OX=70186 PE=4 SV=1	Color2 [DarkGray]	1	4	12	12	12	58	58	58	28.642	0	94.668	2693600000	72	27.3043	28.0411	27.9621	27.9972	28.2633	28.0754	28.126	28.0066
	0.63164	0.421687	tr|A0A0H5R6F9|A0A0H5R6F9_9EUKA	tr|A0A0H5R6F9|A0A0H5R6F9_9EUKA	tr|A0A0H5R6F9|A0A0H5R6F9_9EUKA Uncharacterized protein OS=Spongospora subterranea OX=70186 PE=4 SV=1	Color2 [DarkGray]	1	4	8	8	8	35	35	35	33.933	0	18.134	666140000	25	26.3642	25.8206	26.0014	26.0559	26.0092	24.7505	25.9342	25.8613
+	3.2037	1.17085	tr|A0A0H5R6G0|A0A0H5R6G0_9EUKA	tr|A0A0H5R6G0|A0A0H5R6G0_9EUKA	tr|A0A0H5R6G0|A0A0H5R6G0_9EUKA Uncharacterized protein (Fragment) OS=Spongospora subterranea OX=70186 PE=4 SV=1	Color2 [DarkGray]	1	4	4	4	4	54.3	54.3	54.3	13.869	0	40.503	1090300000	28	26.707	26.9778	26.7356	27.1765	26.0286	25.77	25.7708	25.3442
	0.603311	0.686343	tr|A0A0H5R6G1|A0A0H5R6G1_9EUKA	tr|A0A0H5R6G1|A0A0H5R6G1_9EUKA	tr|A0A0H5R6G1|A0A0H5R6G1_9EUKA Aspartate aminotransferase OS=Spongospora subterranea OX=70186 PE=4 SV=1	Color2 [DarkGray]	1	4	3	3	3	9.1	9.1	9.1	46.461	0	7.3329	434080000	19	25.0528	25.4889	25.2635	25.5536	23.5992	23.8995	25.51	25.6047
	0.543317	-0.366237	tr|A0A0H5R6G6|A0A0H5R6G6_9EUKA	tr|A0A0H5R6G6|A0A0H5R6G6_9EUKA	tr|A0A0H5R6G6|A0A0H5R6G6_9EUKA Uncharacterized protein (Fragment) OS=Spongospora subterranea OX=70186 PE=4 SV=1	Color2 [DarkGray]	1	4	5	5	5	10.8	10.8	10.8	72.184	0	14.704	400960000	20	24.8281	25.6529	25.3136	24.374	25.1097	25.511	25.7484	25.2645
+	1.90139	-0.571015	tr|A0A0H5R6G8|A0A0H5R6G8_9EUKA	tr|A0A0H5R6G8|A0A0H5R6G8_9EUKA	tr|A0A0H5R6G8|A0A0H5R6G8_9EUKA Uncharacterized protein OS=Spongospora subterranea OX=70186 PE=4 SV=1	Color2 [DarkGray]	1	4	11	11	11	25.8	25.8	25.8	70.706	0	59.333	4191800000	47	27.7452	28.0757	28.1143	27.5906	28.322	28.7435	28.4289	28.3155
	0.264052	0.530788	tr|A0A0H5R6H1|A0A0H5R6H1_9EUKA	tr|A0A0H5R6H1|A0A0H5R6H1_9EUKA	tr|A0A0H5R6H1|A0A0H5R6H1_9EUKA Uncharacterized protein OS=Spongospora subterranea OX=70186 PE=4 SV=1	Color2 [DarkGray]	1	4	7	7	7	29.5	29.5	29.5	37.611	0	49.296	1084900000	30	26.7273	26.5945	26.6729	26.6075	27.161	23.6686	27.046	26.6034
	0.26462	-0.634909	tr|A0A0H5R6H4|A0A0H5R6H4_9EUKA	tr|A0A0H5R6H4|A0A0H5R6H4_9EUKA	tr|A0A0H5R6H4|A0A0H5R6H4_9EUKA Nuclear pore protein (Fragment) OS=Spongospora subterranea OX=70186 PE=3 SV=1	Color2 [DarkGray]	1	4	5	5	5	6.5	6.5	6.5	95.872	0	6.2691	376980000	9	25.3344	23.8729	24.7476	23.1394	25.7125	22.3275	25.8023	25.7915
	0.994895	0.821012	tr|A0A0H5R6J1|A0A0H5R6J1_9EUKA	tr|A0A0H5R6J1|A0A0H5R6J1_9EUKA	tr|A0A0H5R6J1|A0A0H5R6J1_9EUKA Uncharacterized protein (Fragment) OS=Spongospora subterranea OX=70186 PE=4 SV=1	Color2 [DarkGray]	1	4	4	4	4	9	9	9	60.579	0	12.306	295560000	12	24.6209	24.5029	25.0154	25.3932	23.2423	23.6352	24.5468	24.8242
	0.391054	0.359405	tr|A0A0H5R6J2|A0A0H5R6J2_9EUKA	tr|A0A0H5R6J2|A0A0H5R6J2_9EUKA	tr|A0A0H5R6J2|A0A0H5R6J2_9EUKA Uncharacterized protein (Fragment) OS=Spongospora subterranea OX=70186 PE=3 SV=1	Color2 [DarkGray]	1	4	4	4	4	11	11	11	55.717	0	9.3257	440220000	12	25.2192	25.5173	25.191	25.634	25.2704	23.8826	25.4106	25.5603
	0.317802	-0.325375	tr|A0A0H5R6J8|A0A0H5R6J8_9EUKA	tr|A0A0H5R6J8|A0A0H5R6J8_9EUKA	tr|A0A0H5R6J8|A0A0H5R6J8_9EUKA Uncharacterized protein OS=Spongospora subterranea OX=70186 PE=4 SV=1	Color2 [DarkGray]	1	4	13	13	13	78.7	78.7	78.7	15.758	0	50.138	1879400000	51	26.9677	27.6536	27.036	27.08	26.6516	28.5866	27.2728	27.528
	0.988584	-0.257611	tr|A0A0H5R6J9|A0A0H5R6J9_9EUKA	tr|A0A0H5R6J9|A0A0H5R6J9_9EUKA	tr|A0A0H5R6J9|A0A0H5R6J9_9EUKA Malate synthase OS=Spongospora subterranea OX=70186 PE=3 SV=1	Color2 [DarkGray]	1	4	4	4	4	8.6	8.6	8.6	60.624	0	9.828	452180000	18	25.3389	25.1696	25.3333	25.4437	25.7276	25.2188	25.7196	25.65
	0.945536	1.19083	tr|A0A0H5R6K5|A0A0H5R6K5_9EUKA	tr|A0A0H5R6K5|A0A0H5R6K5_9EUKA	tr|A0A0H5R6K5|A0A0H5R6K5_9EUKA Uncharacterized protein OS=Spongospora subterranea OX=70186 PE=4 SV=1	Color2 [DarkGray]	1	4	4	4	4	23.1	23.1	23.1	37.825	0	57.888	1004800000	30	26.9266	26.8677	26.9408	26.7949	26.2036	23.7731	26.473	26.3169
	0.397965	-0.142056	tr|A0A0H5R6M5|A0A0H5R6M5_9EUKA	tr|A0A0H5R6M5|A0A0H5R6M5_9EUKA	tr|A0A0H5R6M5|A0A0H5R6M5_9EUKA Uncharacterized protein OS=Spongospora subterranea OX=70186 PE=4 SV=1	Color2 [DarkGray]	1	4	4	4	4	18.6	18.6	18.6	36.146	0	12.109	222770000	6	24.7029	24.1195	24.1495	24.3796	24.5204	24.3629	24.3468	24.6896
	0.722794	1.12984	tr|A0A0H5R6N1|A0A0H5R6N1_9EUKA	tr|A0A0H5R6N1|A0A0H5R6N1_9EUKA	tr|A0A0H5R6N1|A0A0H5R6N1_9EUKA Uncharacterized protein OS=Spongospora subterranea OX=70186 PE=4 SV=1	Color2 [DarkGray]	1	4	7	7	7	38.7	38.7	38.7	26.903	0	10.002	598560000	14	25.826	25.8661	25.6032	25.9083	25.8203	23.9794	26.0286	22.856
	0.221799	-0.0911841	tr|A0A0H5R6N6|A0A0H5R6N6_9EUKA	tr|A0A0H5R6N6|A0A0H5R6N6_9EUKA	tr|A0A0H5R6N6|A0A0H5R6N6_9EUKA Uncharacterized protein (Fragment) OS=Spongospora subterranea OX=70186 PE=3 SV=1	Color2 [DarkGray]	1	4	3	3	3	17.3	17.3	17.3	17.369	0	7.5313	661610000	17	26.3083	26.1141	26.0817	25.8587	26.4258	26.3328	26.1634	25.8057
	0.429719	0.436585	tr|A0A0H5R6N9|A0A0H5R6N9_9EUKA	tr|A0A0H5R6N9|A0A0H5R6N9_9EUKA	tr|A0A0H5R6N9|A0A0H5R6N9_9EUKA Isocitrate dehydrogenase [NADP] OS=Spongospora subterranea OX=70186 PE=3 SV=1	Color2 [DarkGray]	1	4	24	24	24	63.5	63.5	63.5	48.712	0	222.45	5203800000	139	29.0088	28.6948	28.7126	29.3742	28.8696	27.2454	28.8964	29.0327
+	2.0767	-1.74338	tr|A0A0H5R6P4|A0A0H5R6P4_9EUKA	tr|A0A0H5R6P4|A0A0H5R6P4_9EUKA	tr|A0A0H5R6P4|A0A0H5R6P4_9EUKA Elongation factor Tu (Fragment) OS=Spongospora subterranea OX=70186 PE=3 SV=1	Color2 [DarkGray]	1	4	5	5	5	14.4	14.4	14.4	48.086	0	14.18	2314000000	11	27.122	26.694	26.8794	26.5509	29.159	27.289	29.0873	28.6845
	0.299993	-0.378804	tr|A0A0H5R6Q1|A0A0H5R6Q1_9EUKA	tr|A0A0H5R6Q1|A0A0H5R6Q1_9EUKA	tr|A0A0H5R6Q1|A0A0H5R6Q1_9EUKA Uncharacterized protein OS=Spongospora subterranea OX=70186 PE=4 SV=1	Color2 [DarkGray]	1	4	2	2	2	23.1	23.1	23.1	14.066	0.0031813	1.8401	149590000	8	23.1902	24.2451	23.9837	24.028	23.9364	25.4963	24.3129	23.2166
	0.352271	-0.526436	tr|A0A0H5R6Q7|A0A0H5R6Q7_9EUKA	tr|A0A0H5R6Q7|A0A0H5R6Q7_9EUKA	tr|A0A0H5R6Q7|A0A0H5R6Q7_9EUKA Uncharacterized protein OS=Spongospora subterranea OX=70186 PE=4 SV=1	Color2 [DarkGray]	1	4	4	4	4	9.2	9.2	9.2	68.659	0	14.644	193010000	8	24.1155	22.0786	24.6052	24.4164	24.7574	23.9418	24.8302	23.7921
	0.575268	0.242868	tr|A0A0H5R6R0|A0A0H5R6R0_9EUKA	tr|A0A0H5R6R0|A0A0H5R6R0_9EUKA	tr|A0A0H5R6R0|A0A0H5R6R0_9EUKA Uncharacterized protein (Fragment) OS=Spongospora subterranea OX=70186 PE=4 SV=1	Color2 [DarkGray]	1	4	19	19	19	77.2	77.2	77.2	32.34	0	151.48	4439600000	94	28.4665	29.1248	28.9822	28.6761	28.8089	28.2571	28.7612	28.4509
	0.473787	0.767281	tr|A0A0H5R6R5|A0A0H5R6R5_9EUKA	tr|A0A0H5R6R5|A0A0H5R6R5_9EUKA	tr|A0A0H5R6R5|A0A0H5R6R5_9EUKA Uncharacterized protein (Fragment) OS=Spongospora subterranea OX=70186 PE=4 SV=1	Color2 [DarkGray]	1	4	5	5	5	11.2	11.2	11.2	80.039	0	13.538	246570000	5	24.5885	22.8449	24.5787	24.889	25.1544	22.8395	22.8356	23.0025
	0.440611	-0.496028	tr|A0A0H5R6S3|A0A0H5R6S3_9EUKA	tr|A0A0H5R6S3|A0A0H5R6S3_9EUKA	tr|A0A0H5R6S3|A0A0H5R6S3_9EUKA Uncharacterized protein OS=Spongospora subterranea OX=70186 PE=4 SV=1	Color2 [DarkGray]	1	4	13	13	13	42.6	42.6	42.6	27.447	0	94.359	3825600000	69	28.1067	28.734	28.0793	28.2414	28.8285	30.1195	28.2395	27.958
	0.156793	-0.2994	tr|A0A0H5R6T9|A0A0H5R6T9_9EUKA	tr|A0A0H5R6T9|A0A0H5R6T9_9EUKA	tr|A0A0H5R6T9|A0A0H5R6T9_9EUKA Uncharacterized protein OS=Spongospora subterranea OX=70186 PE=4 SV=1	Color2 [DarkGray]	1	4	6	6	6	8.8	8.8	8.8	111.32	0	11.221	287470000	7	25.1081	22.4628	25.0271	25.1343	24.993	23.7638	25.1145	25.0586
	0.664806	0.812344	tr|A0A0H5R6U1|A0A0H5R6U1_9EUKA	tr|A0A0H5R6U1|A0A0H5R6U1_9EUKA	tr|A0A0H5R6U1|A0A0H5R6U1_9EUKA Uncharacterized protein OS=Spongospora subterranea OX=70186 PE=3 SV=1	Color2 [DarkGray]	1	4	6	6	6	17.2	17.2	17.2	69.714	0	15.406	355010000	11	25.2094	25.1246	25.097	25.452	25.034	22.6628	24.9162	25.0206
	0.0895331	0.126163	tr|A0A0H5R6U4|A0A0H5R6U4_9EUKA	tr|A0A0H5R6U4|A0A0H5R6U4_9EUKA	tr|A0A0H5R6U4|A0A0H5R6U4_9EUKA Uncharacterized protein OS=Spongospora subterranea OX=70186 PE=4 SV=1	Color2 [DarkGray]	1	4	11	11	11	14.8	14.8	14.8	131.72	0	42.831	1016600000	31	26.5393	26.153	26.4485	26.6929	26.5782	24.8571	26.9883	26.9054
	0.285427	0.575678	tr|A0A0H5R6U6|A0A0H5R6U6_9EUKA	tr|A0A0H5R6U6|A0A0H5R6U6_9EUKA	tr|A0A0H5R6U6|A0A0H5R6U6_9EUKA Uncharacterized protein OS=Spongospora subterranea OX=70186 PE=3 SV=1	Color2 [DarkGray]	1	4	5	5	5	27.5	27.5	27.5	24.381	0	15.21	1136500000	33	26.6019	26.6742	26.6234	26.9528	26.7045	23.648	27.1398	27.0573
	0.244741	-0.246784	tr|A0A0H5R6V8|A0A0H5R6V8_9EUKA	tr|A0A0H5R6V8|A0A0H5R6V8_9EUKA	tr|A0A0H5R6V8|A0A0H5R6V8_9EUKA Uncharacterized protein OS=Spongospora subterranea OX=70186 PE=4 SV=1	Color2 [DarkGray]	1	4	2	2	2	6.6	6.6	6.6	35.114	0.0032189	1.9579	97397000	8	23.6631	23.5454	23.4639	23.623	23.9331	22.844	23.6811	24.8243
	0.15396	0.0658174	tr|A0A0H5R6W3|A0A0H5R6W3_9EUKA	tr|A0A0H5R6W3|A0A0H5R6W3_9EUKA	tr|A0A0H5R6W3|A0A0H5R6W3_9EUKA Uncharacterized protein OS=Spongospora subterranea OX=70186 PE=4 SV=1	Color2 [DarkGray]	1	4	9	9	9	49.3	49.3	49.3	23.484	0	104.8	6270400000	78	29.3545	29.6818	29.0396	29.3689	29.4453	29.0225	29.4298	29.284
	0.159688	-0.0718927	tr|A0A0H5R6W4|A0A0H5R6W4_9EUKA	tr|A0A0H5R6W4|A0A0H5R6W4_9EUKA	tr|A0A0H5R6W4|A0A0H5R6W4_9EUKA Uncharacterized protein OS=Spongospora subterranea OX=70186 PE=4 SV=1	Color2 [DarkGray]	1	4	13	13	13	48.2	48.2	48.2	39.237	0	142.4	1620100000	63	27.154	27.494	27.1163	27.0448	27.4594	26.8803	27.4982	27.2589
	0.254333	0.171328	tr|A0A0H5R6W9|A0A0H5R6W9_9EUKA	tr|A0A0H5R6W9|A0A0H5R6W9_9EUKA	tr|A0A0H5R6W9|A0A0H5R6W9_9EUKA Uncharacterized protein (Fragment) OS=Spongospora subterranea OX=70186 PE=3 SV=1	Color2 [DarkGray]	1	4	5	5	5	18.5	18.5	18.5	33.141	0	6.3175	423220000	7	25.3898	25.1527	25.265	25.6049	25.3591	24.414	25.4428	25.5111
+	1.92602	-0.439027	tr|A0A0H5R6X9|A0A0H5R6X9_9EUKA	tr|A0A0H5R6X9|A0A0H5R6X9_9EUKA	tr|A0A0H5R6X9|A0A0H5R6X9_9EUKA V-type proton ATPase subunit G OS=Spongospora subterranea OX=70186 PE=3 SV=1	Color2 [DarkGray]	1	4	2	2	2	30.5	30.5	30.5	13.923	0	26.246	216200000	8	24.0743	24.5336	24.2931	24.3415	24.7358	24.9742	24.6791	24.6096
	0.434939	0.174682	tr|A0A0H5R6Y4|A0A0H5R6Y4_9EUKA	tr|A0A0H5R6Y4|A0A0H5R6Y4_9EUKA	tr|A0A0H5R6Y4|A0A0H5R6Y4_9EUKA Uncharacterized protein OS=Spongospora subterranea OX=70186 PE=4 SV=1	Color2 [DarkGray]	1	4	4	4	4	21.3	21.3	21.3	34.4	0	12.052	400850000	18	25.2144	25.3303	25.2093	25.3805	25.2956	24.5937	25.2057	25.3409
	0.111257	-0.0902843	tr|A0A0H5R6Z2|A0A0H5R6Z2_9EUKA	tr|A0A0H5R6Z2|A0A0H5R6Z2_9EUKA	tr|A0A0H5R6Z2|A0A0H5R6Z2_9EUKA Uncharacterized protein OS=Spongospora subterranea OX=70186 PE=4 SV=1	Color2 [DarkGray]	1	4	5	5	5	54	54	54	11.147	0	28.466	1118800000	18	26.8103	27.1797	26.5314	25.9492	26.8653	27.0146	26.6345	26.3174
	1.1753	-0.397341	tr|A0A0H5R700|A0A0H5R700_9EUKA	tr|A0A0H5R700|A0A0H5R700_9EUKA	tr|A0A0H5R700|A0A0H5R700_9EUKA Uncharacterized protein (Fragment) OS=Spongospora subterranea OX=70186 PE=4 SV=1	Color2 [DarkGray]	1	4	10	10	10	19.4	19.4	19.4	92.234	0	22.971	769710000	21	25.8449	26.1424	26.0023	25.8195	26.1634	26.765	26.4325	26.0376
	1.18982	0.708824	tr|A0A0H5R706|A0A0H5R706_9EUKA	tr|A0A0H5R706|A0A0H5R706_9EUKA	tr|A0A0H5R706|A0A0H5R706_9EUKA Uncharacterized protein OS=Spongospora subterranea OX=70186 PE=3 SV=1	Color2 [DarkGray]	1	4	15	15	15	25	25	25	79.249	0	75.99	1466100000	63	27.2592	26.7856	27.118	27.7967	26.8376	25.8378	26.7246	26.7242
+	2.09013	-0.401381	tr|A0A0H5R707|A0A0H5R707_9EUKA	tr|A0A0H5R707|A0A0H5R707_9EUKA	tr|A0A0H5R707|A0A0H5R707_9EUKA Uncharacterized protein (Fragment) OS=Spongospora subterranea OX=70186 PE=4 SV=1	Color2 [DarkGray]	1	4	5	5	5	11.3	11.3	11.3	66.642	0	12.185	732290000	16	26.1111	26.0646	25.7613	26.1343	26.3349	26.518	26.3099	26.5141
	1.36167	0.56266	tr|A0A0H5R714|A0A0H5R714_9EUKA	tr|A0A0H5R714|A0A0H5R714_9EUKA	tr|A0A0H5R714|A0A0H5R714_9EUKA Uncharacterized protein OS=Spongospora subterranea OX=70186 PE=4 SV=1	Color2 [DarkGray]	1	4	3	3	3	15	15	15	36.081	0	7.1268	179070000	6	24.374	24.3699	24.5008	24.1025	24.229	23.5987	23.9685	23.3004
	0.179338	0.0808969	tr|A0A0H5R717|A0A0H5R717_9EUKA	tr|A0A0H5R717|A0A0H5R717_9EUKA	tr|A0A0H5R717|A0A0H5R717_9EUKA Peptidylprolyl isomerase OS=Spongospora subterranea OX=70186 PE=4 SV=1	Color2 [DarkGray]	1	4	9	9	9	95.8	95.8	95.8	13.074	0	99.015	5880900000	119	28.6724	29.1999	29.0615	29.3727	29.0389	28.7661	28.9612	29.2167
	0.317439	-0.180636	tr|A0A0H5R722|A0A0H5R722_9EUKA	tr|A0A0H5R722|A0A0H5R722_9EUKA	tr|A0A0H5R722|A0A0H5R722_9EUKA Uncharacterized protein (Fragment) OS=Spongospora subterranea OX=70186 PE=4 SV=1	Color2 [DarkGray]	1	4	10	10	10	58.3	58.3	58.3	16.785	0	64.755	2082600000	64	27.2148	27.5272	27.3009	27.6449	27.6089	26.9828	27.9588	27.8598
	0.466391	0.314835	tr|A0A0H5R723|A0A0H5R723_9EUKA	tr|A0A0H5R723|A0A0H5R723_9EUKA	tr|A0A0H5R723|A0A0H5R723_9EUKA Uncharacterized protein OS=Spongospora subterranea OX=70186 PE=4 SV=1	Color2 [DarkGray]	1	4	22	22	22	88.4	88.4	88.4	24.102	0	323.31	15827000000	212	30.5635	30.4714	30.5312	30.7091	30.612	29.3569	30.5827	30.4642
	0.902822	-0.382038	tr|A0A0H5R724|A0A0H5R724_9EUKA;tr|A0A0H5QLH1|A0A0H5QLH1_9EUKA	tr|A0A0H5R724|A0A0H5R724_9EUKA	tr|A0A0H5R724|A0A0H5R724_9EUKA Uncharacterized protein OS=Spongospora subterranea OX=70186 PE=3 SV=1	Color2 [DarkGray]	1	4	13	13	13	25.3	25.3	25.3	62.991	0	21.854	734210000	23	26.1331	25.8079	26.3969	26.0382	26.4279	26.9854	26.2968	26.194
	0.0694865	-0.0903182	tr|A0A0H5R728|A0A0H5R728_9EUKA	tr|A0A0H5R728|A0A0H5R728_9EUKA	tr|A0A0H5R728|A0A0H5R728_9EUKA Uncharacterized protein (Fragment) OS=Spongospora subterranea OX=70186 PE=4 SV=1	Color2 [DarkGray]	1	4	5	5	5	9.2	9.2	9.2	81.51	0	10.613	370580000	27	25.2197	25.0838	24.8372	25.0465	25.6763	23.7713	25.6293	25.4715
	0.941195	1.44387	tr|A0A0H5R734|A0A0H5R734_9EUKA	tr|A0A0H5R734|A0A0H5R734_9EUKA	tr|A0A0H5R734|A0A0H5R734_9EUKA Uncharacterized protein OS=Spongospora subterranea OX=70186 PE=3 SV=1	Color2 [DarkGray]	1	4	7	7	7	17.2	17.2	17.2	79.326	0	15.609	493540000	20	25.7101	25.7251	25.8723	25.7468	25.1478	21.976	25.0513	25.1037
+	1.57408	2.00372	tr|A0A0H5R735|A0A0H5R735_9EUKA	tr|A0A0H5R735|A0A0H5R735_9EUKA	tr|A0A0H5R735|A0A0H5R735_9EUKA Uncharacterized protein OS=Spongospora subterranea OX=70186 PE=4 SV=1	Color2 [DarkGray]	1	4	5	5	5	19.7	19.7	19.7	62.84	0	49.066	396910000	11	25.6794	25.5055	25.8312	25.5045	25.6158	23.3952	22.8559	22.6389
	0.667067	0.43683	tr|A0A0H5R741|A0A0H5R741_9EUKA	tr|A0A0H5R741|A0A0H5R741_9EUKA	tr|A0A0H5R741|A0A0H5R741_9EUKA Uncharacterized protein OS=Spongospora subterranea OX=70186 PE=3 SV=1	Color2 [DarkGray]	1	4	17	16	16	49	49	49	44.273	0	130.71	2146700000	65	27.7327	27.6035	27.604	28.1017	27.6502	26.4525	27.5152	27.6767
	0.130428	0.254671	tr|A0A0H5R751|A0A0H5R751_9EUKA	tr|A0A0H5R751|A0A0H5R751_9EUKA	tr|A0A0H5R751|A0A0H5R751_9EUKA Uncharacterized protein OS=Spongospora subterranea OX=70186 PE=4 SV=1	Color2 [DarkGray]	1	4	5	5	5	19.7	19.7	19.7	46.064	0	18.723	189980000	11	24.5334	24.3536	24.4456	24.5539	24.24	25.7442	22.2353	24.6483
	0.348541	0.236306	tr|A0A0H5R755|A0A0H5R755_9EUKA	tr|A0A0H5R755|A0A0H5R755_9EUKA	tr|A0A0H5R755|A0A0H5R755_9EUKA Uncharacterized protein OS=Spongospora subterranea OX=70186 PE=4 SV=1	Color2 [DarkGray]	1	4	6	6	6	41.9	41.9	41.9	25.963	0	18.637	587970000	14	25.7612	25.8817	25.8666	25.5357	24.7161	25.6771	26.009	25.6978
	0.447055	0.807303	tr|A0A0H5R780|A0A0H5R780_9EUKA	tr|A0A0H5R780|A0A0H5R780_9EUKA	tr|A0A0H5R780|A0A0H5R780_9EUKA Uncharacterized protein OS=Spongospora subterranea OX=70186 PE=4 SV=1	Color2 [DarkGray]	1	4	6	6	6	29.3	29.3	29.3	29.109	0	13.844	576230000	23	25.8611	25.555	25.6802	26.1577	25.9338	22.6137	25.6936	25.7837
+	1.30871	1.77996	tr|A0A0H5R792|A0A0H5R792_9EUKA	tr|A0A0H5R792|A0A0H5R792_9EUKA	tr|A0A0H5R792|A0A0H5R792_9EUKA Iron-sulfur cluster assembly protein (Fragment) OS=Spongospora subterranea OX=70186 PE=3 SV=1	Color2 [DarkGray]	1	4	3	3	3	19.5	19.5	19.5	18.071	0	8.0261	647850000	11	25.8565	26.3616	25.8803	26.0663	26.3747	23.5248	23.2878	23.8576
	0.0825441	0.0480576	tr|A0A0H5R797|A0A0H5R797_9EUKA	tr|A0A0H5R797|A0A0H5R797_9EUKA	tr|A0A0H5R797|A0A0H5R797_9EUKA Uncharacterized protein (Fragment) OS=Spongospora subterranea OX=70186 PE=4 SV=1	Color2 [DarkGray]	1	4	2	2	2	5.3	5.3	5.3	53.147	0	7.7871	113830000	7	23.8278	23.7642	23.7917	23.3224	23.9777	23.1494	23.6618	23.7249
	0.734329	0.282029	tr|A0A0H5R7A6|A0A0H5R7A6_9EUKA	tr|A0A0H5R7A6|A0A0H5R7A6_9EUKA	tr|A0A0H5R7A6|A0A0H5R7A6_9EUKA Uncharacterized protein OS=Spongospora subterranea OX=70186 PE=4 SV=1	Color2 [DarkGray]	1	4	10	10	10	27	27	27	57.531	0	28.567	1623300000	34	27.3559	27.0817	27.4998	27.6425	26.9981	26.7609	27.2902	27.4027
	1.31115	0.675292	tr|A0A0H5R7A7|A0A0H5R7A7_9EUKA	tr|A0A0H5R7A7|A0A0H5R7A7_9EUKA	tr|A0A0H5R7A7|A0A0H5R7A7_9EUKA Uncharacterized protein OS=Spongospora subterranea OX=70186 PE=3 SV=1	Color2 [DarkGray]	1	4	16	16	16	54.6	54.6	54.6	33.565	0	86.394	3815700000	58	28.5426	27.8907	28.4795	29.0734	28.1691	27.8425	27.5679	27.7056
	0.076975	0.192034	tr|A0A0H5R7C4|A0A0H5R7C4_9EUKA	tr|A0A0H5R7C4|A0A0H5R7C4_9EUKA	tr|A0A0H5R7C4|A0A0H5R7C4_9EUKA Thioredoxin OS=Spongospora subterranea OX=70186 PE=3 SV=1	Color2 [DarkGray]	1	4	2	2	2	32.8	32.8	32.8	13.267	0	21.465	295470000	9	25.0483	25.2873	24.888	22.0699	23.0303	23.6584	24.6635	25.1731
	0.208231	0.385918	tr|A0A0H5R7C6|A0A0H5R7C6_9EUKA	tr|A0A0H5R7C6|A0A0H5R7C6_9EUKA	tr|A0A0H5R7C6|A0A0H5R7C6_9EUKA Uncharacterized protein OS=Spongospora subterranea OX=70186 PE=4 SV=1	Color2 [DarkGray]	1	4	5	5	5	18.9	18.9	18.9	38.052	0	10.117	740830000	21	26.1659	25.8813	25.9899	26.1863	26.2874	23.4766	26.3774	26.5384
	0.129492	0.15889	tr|A0A0H5R7E3|A0A0H5R7E3_9EUKA	tr|A0A0H5R7E3|A0A0H5R7E3_9EUKA	tr|A0A0H5R7E3|A0A0H5R7E3_9EUKA Uncharacterized protein (Fragment) OS=Spongospora subterranea OX=70186 PE=4 SV=1	Color2 [DarkGray]	1	4	2	2	2	7.8	7.8	7.8	39.339	0	15.89	130320000	5	22.8048	23.8817	23.6633	23.7898	24.1037	22.9168	22.5205	23.9631
	1.14927	1.28877	tr|A0A0H5R7E8|A0A0H5R7E8_9EUKA	tr|A0A0H5R7E8|A0A0H5R7E8_9EUKA	tr|A0A0H5R7E8|A0A0H5R7E8_9EUKA Uncharacterized protein (Fragment) OS=Spongospora subterranea OX=70186 PE=4 SV=1	Color2 [DarkGray]	1	4	4	4	4	26.8	26.8	26.8	26.058	0	16.404	257150000	9	24.5759	25.1685	24.8377	24.6384	24.3264	22.1292	24.5761	23.0339
+	1.97801	-0.44153	tr|A0A0H5R7G1|A0A0H5R7G1_9EUKA	tr|A0A0H5R7G1|A0A0H5R7G1_9EUKA	tr|A0A0H5R7G1|A0A0H5R7G1_9EUKA ATP synthase subunit alpha (Fragment) OS=Spongospora subterranea OX=70186 PE=4 SV=1	Color2 [DarkGray]	1	4	37	3	3	68.5	8.2	8.2	37.108	0	31.704	8818400000	73	29.2625	29.3985	29.4793	29.8084	30.0042	29.9012	29.9546	29.8548
	0.0395269	0.0433197	tr|A0A0H5R7G3|A0A0H5R7G3_9EUKA	tr|A0A0H5R7G3|A0A0H5R7G3_9EUKA	tr|A0A0H5R7G3|A0A0H5R7G3_9EUKA Uncharacterized protein OS=Spongospora subterranea OX=70186 PE=4 SV=1	Color2 [DarkGray]	1	4	11	11	11	41.5	41.5	41.5	45.611	0	83.39	2303400000	51	27.8114	27.3407	27.7499	27.8743	27.9905	26.5691	28.0226	28.0207
+	2.33064	0.860952	tr|A0A0H5R7I5|A0A0H5R7I5_9EUKA;REV__tr|A0A0H5R7I5|A0A0H5R7I5_9EUKA	tr|A0A0H5R7I5|A0A0H5R7I5_9EUKA	tr|A0A0H5R7I5|A0A0H5R7I5_9EUKA Malate dehydrogenase (Fragment) OS=Spongospora subterranea OX=70186 PE=3 SV=1	Color2 [DarkGray]	1	4	23	23	23	57.3	57.3	57.3	40.716	0	323.31	17264000000	197	30.8988	30.8559	30.6225	31.1579	30.4952	29.7469	29.9058	29.9434
	0.982253	-0.945675	tr|A0A0H5R7K3|A0A0H5R7K3_9EUKA	tr|A0A0H5R7K3|A0A0H5R7K3_9EUKA	tr|A0A0H5R7K3|A0A0H5R7K3_9EUKA Uncharacterized protein OS=Spongospora subterranea OX=70186 PE=3 SV=1	Color2 [DarkGray]	1	4	2	2	2	5.2	5.2	5.2	57.297	0.0022624	2.4424	80886000	4	23.23	23.5375	23.3397	23.2857	24.7844	24.7165	22.8273	24.8475
	0.334548	0.441424	tr|A0A0H5R7M2|A0A0H5R7M2_9EUKA	tr|A0A0H5R7M2|A0A0H5R7M2_9EUKA	tr|A0A0H5R7M2|A0A0H5R7M2_9EUKA Delta-1-pyrroline-5-carboxylate synthase OS=Spongospora subterranea OX=70186 PE=3 SV=1	Color2 [DarkGray]	1	4	8	8	8	15.3	15.3	15.3	79.183	0	26.511	716020000	32	25.9218	26.0481	25.9237	26.2566	26.1005	23.9327	26.3109	26.0405
	0.303512	0.101686	tr|A0A0H5R7M5|A0A0H5R7M5_9EUKA	tr|A0A0H5R7M5|A0A0H5R7M5_9EUKA	tr|A0A0H5R7M5|A0A0H5R7M5_9EUKA Uncharacterized protein (Fragment) OS=Spongospora subterranea OX=70186 PE=4 SV=1	Color2 [DarkGray]	1	4	2	2	2	4.7	4.7	4.7	70.028	0	23.257	137330000	11	23.7399	23.5162	23.8878	24.1459	23.6018	23.8375	23.7081	23.7356
	0.180919	-0.0776191	tr|A0A0H5R7N6|A0A0H5R7N6_9EUKA	tr|A0A0H5R7N6|A0A0H5R7N6_9EUKA	tr|A0A0H5R7N6|A0A0H5R7N6_9EUKA Uncharacterized protein OS=Spongospora subterranea OX=70186 PE=3 SV=1	Color2 [DarkGray]	1	4	12	12	12	34.4	34.4	34.4	56.726	0	31.038	1201200000	52	26.7383	26.7429	26.7411	26.6831	26.8181	26.4559	27.251	26.6909
	0.759399	1.15637	tr|A0A0H5R7N9|A0A0H5R7N9_9EUKA	tr|A0A0H5R7N9|A0A0H5R7N9_9EUKA	tr|A0A0H5R7N9|A0A0H5R7N9_9EUKA Uncharacterized protein OS=Spongospora subterranea OX=70186 PE=4 SV=1	Color2 [DarkGray]	1	4	3	3	3	15.7	15.7	15.7	29.254	0	7.9852	1164900000	27	27.2002	26.1378	26.9093	27.4185	26.2382	23.6868	26.4856	26.6298
	0.507904	0.480573	tr|A0A0H5R7P0|A0A0H5R7P0_9EUKA	tr|A0A0H5R7P0|A0A0H5R7P0_9EUKA	tr|A0A0H5R7P0|A0A0H5R7P0_9EUKA Uncharacterized protein (Fragment) OS=Spongospora subterranea OX=70186 PE=4 SV=1	Color2 [DarkGray]	1	4	3	3	3	17.2	17.2	17.2	34.47	0	9.6532	155200000	3	24.043	23.9039	24.0829	24.1691	23.7271	24.2767	22.3231	23.9498
	0.694474	0.882492	tr|A0A0H5R7P8|A0A0H5R7P8_9EUKA	tr|A0A0H5R7P8|A0A0H5R7P8_9EUKA	tr|A0A0H5R7P8|A0A0H5R7P8_9EUKA Uncharacterized protein OS=Spongospora subterranea OX=70186 PE=3 SV=1	Color2 [DarkGray]	1	4	17	17	17	53	53	53	52.491	0	145.22	1532200000	62	27.1214	27.3166	27.1748	27.4452	26.8609	24.5523	27.0155	27.0993
	0.659994	0.694159	tr|A0A0H5R7U7|A0A0H5R7U7_9EUKA	tr|A0A0H5R7U7|A0A0H5R7U7_9EUKA	tr|A0A0H5R7U7|A0A0H5R7U7_9EUKA Aminopeptidase (Fragment) OS=Spongospora subterranea OX=70186 PE=3 SV=1	Color2 [DarkGray]	1	4	48	48	48	62.6	62.6	62.6	98.506	0	323.31	32466000000	427	31.6966	31.2363	31.5067	32.1465	31.4275	29.5553	31.3051	31.5215
	0.40844	0.650156	tr|A0A0H5R7U9|A0A0H5R7U9_9EUKA	tr|A0A0H5R7U9|A0A0H5R7U9_9EUKA	tr|A0A0H5R7U9|A0A0H5R7U9_9EUKA Uncharacterized protein OS=Spongospora subterranea OX=70186 PE=4 SV=1	Color2 [DarkGray]	1	4	2	2	2	13.8	13.8	13.8	16.963	0	15.4	205920000	12	24.4364	24.6041	24.2535	23.8721	24.6984	23.2705	21.8602	24.7365
+	2.19796	1.79939	tr|A0A0H5R7W7|A0A0H5R7W7_9EUKA	tr|A0A0H5R7W7|A0A0H5R7W7_9EUKA	tr|A0A0H5R7W7|A0A0H5R7W7_9EUKA Uncharacterized protein (Fragment) OS=Spongospora subterranea OX=70186 PE=3 SV=1	Color2 [DarkGray]	1	4	5	5	5	31.9	31.9	31.9	31.915	0	19.57	240320000	9	25.0495	25.0498	24.7948	25.1712	23.0653	24.32	23.2612	22.2212
	0.633012	-0.187992	tr|A0A0H5R7W9|A0A0H5R7W9_9EUKA	tr|A0A0H5R7W9|A0A0H5R7W9_9EUKA	tr|A0A0H5R7W9|A0A0H5R7W9_9EUKA Uncharacterized protein OS=Spongospora subterranea OX=70186 PE=3 SV=1	Color2 [DarkGray]	1	4	2	2	2	4	4	4	67.841	0.0023474	2.8748	121110000	4	23.7931	23.7659	23.7103	23.6091	24.2305	23.7007	24.0329	23.6662
	0.578266	0.501232	tr|A0A0H5R7X4|A0A0H5R7X4_9EUKA	tr|A0A0H5R7X4|A0A0H5R7X4_9EUKA	tr|A0A0H5R7X4|A0A0H5R7X4_9EUKA Uncharacterized protein OS=Spongospora subterranea OX=70186 PE=3 SV=1	Color2 [DarkGray]	1	4	14	14	14	35.9	35.9	35.9	58.931	0	101.73	2778200000	65	28.0653	28.0659	27.933	28.2472	28.0749	26.3791	27.8555	27.997
	1.49037	0.526397	tr|A0A0H5R7Y5|A0A0H5R7Y5_9EUKA	tr|A0A0H5R7Y5|A0A0H5R7Y5_9EUKA	tr|A0A0H5R7Y5|A0A0H5R7Y5_9EUKA Uncharacterized protein (Fragment) OS=Spongospora subterranea OX=70186 PE=4 SV=1	Color2 [DarkGray]	1	4	6	6	6	31.9	31.9	31.9	29.013	0	12.186	519620000	13	25.9176	25.8683	26.2923	25.5298	25.1365	25.6574	25.3926	25.316
	1.76661	-0.144558	tr|A0A0H5R7Y9|A0A0H5R7Y9_9EUKA	tr|A0A0H5R7Y9|A0A0H5R7Y9_9EUKA	tr|A0A0H5R7Y9|A0A0H5R7Y9_9EUKA Uncharacterized protein (Fragment) OS=Spongospora subterranea OX=70186 PE=3 SV=1	Color2 [DarkGray]	1	4	7	7	7	13.1	13.1	13.1	85.015	0	16.358	399440000	20	25.2101	25.0283	25.1055	25.0873	25.305	25.2746	25.2259	25.204
	0.420018	-0.228085	tr|A0A0H5R7Z2|A0A0H5R7Z2_9EUKA	tr|A0A0H5R7Z2|A0A0H5R7Z2_9EUKA	tr|A0A0H5R7Z2|A0A0H5R7Z2_9EUKA Uncharacterized protein OS=Spongospora subterranea OX=70186 PE=4 SV=1	Color2 [DarkGray]	1	4	15	15	15	52.7	52.7	52.7	27.19	0	65.12	3207800000	76	28.0043	28.4696	28.1756	27.9444	28.2127	28.9183	28.4502	27.925
	1.23012	-0.804292	tr|A0A0H5R803|A0A0H5R803_9EUKA	tr|A0A0H5R803|A0A0H5R803_9EUKA	tr|A0A0H5R803|A0A0H5R803_9EUKA Uncharacterized protein OS=Spongospora subterranea OX=70186 PE=4 SV=1	Color2 [DarkGray]	1	4	10	10	10	46.6	46.6	46.6	25.37	0	62.415	2102100000	55	27.2325	28.0141	27.4513	27.0339	27.9208	28.9908	28.276	27.7615
	0.161705	0.421557	tr|A0A0H5R806|A0A0H5R806_9EUKA	tr|A0A0H5R806|A0A0H5R806_9EUKA	tr|A0A0H5R806|A0A0H5R806_9EUKA Uncharacterized protein (Fragment) OS=Spongospora subterranea OX=70186 PE=3 SV=1	Color2 [DarkGray]	1	4	3	3	3	37.9	37.9	37.9	11.288	0	22.216	503840000	9	26.0189	26.339	23.0084	25.3607	25.63	24.6044	22.944	25.8625
	1.27983	-0.847989	tr|A0A0H5R811|A0A0H5R811_9EUKA	tr|A0A0H5R811|A0A0H5R811_9EUKA	tr|A0A0H5R811|A0A0H5R811_9EUKA Signal recognition particle 54 kDa protein OS=Spongospora subterranea OX=70186 PE=3 SV=1	Color2 [DarkGray]	1	4	3	3	3	7.7	7.7	7.7	53.448	0	10.559	247080000	12	24.6038	24.943	24.3589	23.3188	25.1612	25.0872	25.2402	25.1279
	0.64367	0.785434	tr|A0A0H5R820|A0A0H5R820_9EUKA	tr|A0A0H5R820|A0A0H5R820_9EUKA	tr|A0A0H5R820|A0A0H5R820_9EUKA Uncharacterized protein (Fragment) OS=Spongospora subterranea OX=70186 PE=4 SV=1	Color2 [DarkGray]	1	4	4	4	4	48.2	48.2	48.2	12.751	0	8.3682	547560000	13	25.604	25.5798	25.5672	26.2565	25.5666	23.2937	25.4099	25.5955
	0.231707	0.308842	tr|A0A0H5R827|A0A0H5R827_9EUKA	tr|A0A0H5R827|A0A0H5R827_9EUKA	tr|A0A0H5R827|A0A0H5R827_9EUKA Uncharacterized protein (Fragment) OS=Spongospora subterranea OX=70186 PE=4 SV=1	Color2 [DarkGray]	1	4	2	2	2	14.1	14.1	14.1	20.734	0.0024155	3.2574	126220000	5	23.8967	23.7891	23.4411	24.3178	22.4635	24.6601	22.9666	24.1191
	0.470062	0.275388	tr|A0A0H5R834|A0A0H5R834_9EUKA	tr|A0A0H5R834|A0A0H5R834_9EUKA	tr|A0A0H5R834|A0A0H5R834_9EUKA Uncharacterized protein OS=Spongospora subterranea OX=70186 PE=4 SV=1	Color2 [DarkGray]	1	4	3	3	3	29.5	29.5	29.5	12.882	0.0013004	4.1724	468090000	12	24.919	25.4656	25.5577	25.9919	24.9928	25.121	25.0764	25.6423
	0.168283	-0.387407	tr|A0A0H5R847|A0A0H5R847_9EUKA	tr|A0A0H5R847|A0A0H5R847_9EUKA	tr|A0A0H5R847|A0A0H5R847_9EUKA Uncharacterized protein OS=Spongospora subterranea OX=70186 PE=4 SV=1	Color2 [DarkGray]	1	4	3	3	3	3	3	3	123.39	0	7.3207	294310000	12	21.8803	24.8418	24.4441	25.1548	24.1287	23.2498	25.2613	25.2308
	0.707159	-0.201671	tr|A0A0H5R854|A0A0H5R854_9EUKA	tr|A0A0H5R854|A0A0H5R854_9EUKA	tr|A0A0H5R854|A0A0H5R854_9EUKA Uncharacterized protein OS=Spongospora subterranea OX=70186 PE=4 SV=1	Color2 [DarkGray]	1	4	12	12	12	33.6	33.6	33.6	46.127	0	79.28	3406300000	39	28.6021	28.2338	28.3783	28.3949	28.8112	28.2802	28.6012	28.7234
+	1.48661	0.682077	tr|A0A0H5R862|A0A0H5R862_9EUKA	tr|A0A0H5R862|A0A0H5R862_9EUKA	tr|A0A0H5R862|A0A0H5R862_9EUKA Uncharacterized protein OS=Spongospora subterranea OX=70186 PE=4 SV=1	Color2 [DarkGray]	1	4	6	6	6	37.3	37.3	37.3	19.263	0	15.325	745050000	29	26.4908	26.0025	26.5114	26.4627	25.9687	25.0484	25.9058	25.8162
	0.287202	-0.141854	tr|A0A0H5R874|A0A0H5R874_9EUKA	tr|A0A0H5R874|A0A0H5R874_9EUKA	tr|A0A0H5R874|A0A0H5R874_9EUKA Uncharacterized protein (Fragment) OS=Spongospora subterranea OX=70186 PE=3 SV=1	Color2 [DarkGray]	1	4	9	9	9	24.5	24.5	24.5	60.486	0	45.995	1057900000	38	26.7239	26.095	26.581	26.6926	26.7831	26.2817	26.6302	26.965
	0.429688	0.953403	tr|A0A0H5R877|A0A0H5R877_9EUKA	tr|A0A0H5R877|A0A0H5R877_9EUKA	tr|A0A0H5R877|A0A0H5R877_9EUKA Phosphoacetylglucosamine mutase OS=Spongospora subterranea OX=70186 PE=3 SV=1	Color2 [DarkGray]	1	4	14	14	14	36.1	36.1	36.1	59.501	0	88.876	1760800000	42	27.6644	27.0578	27.1861	27.3477	27.3079	23.4231	27.3634	27.348
	0.425941	-0.295111	tr|A0A0H5R881|A0A0H5R881_9EUKA	tr|A0A0H5R881|A0A0H5R881_9EUKA	tr|A0A0H5R881|A0A0H5R881_9EUKA Uncharacterized protein OS=Spongospora subterranea OX=70186 PE=4 SV=1	Color2 [DarkGray]	1	4	16	16	16	27.3	27.3	27.3	80.658	0	122.96	2266100000	44	27.4645	28.0639	27.6464	27.6946	27.8566	28.8151	27.8779	27.5003
	0.978993	0.682572	tr|A0A0H5R8B2|A0A0H5R8B2_9EUKA	tr|A0A0H5R8B2|A0A0H5R8B2_9EUKA	tr|A0A0H5R8B2|A0A0H5R8B2_9EUKA Uncharacterized protein OS=Spongospora subterranea OX=70186 PE=4 SV=1	Color2 [DarkGray]	1	4	3	3	3	10.6	10.6	10.6	47.383	0	9.6341	139290000	7	23.5629	23.2707	23.4055	24.7823	23.2661	22.8769	23.0014	23.1467
	0.361944	0.340667	tr|A0A0H5R8F2|A0A0H5R8F2_9EUKA	tr|A0A0H5R8F2|A0A0H5R8F2_9EUKA	tr|A0A0H5R8F2|A0A0H5R8F2_9EUKA Dolichol-phosphate mannosyltransferase subunit 1 (Fragment) OS=Spongospora subterranea OX=70186 PE=3 SV=1	Color2 [DarkGray]	1	4	6	6	6	26.3	26.3	26.3	30.549	0	9.2514	910610000	14	26.5366	26.3871	26.1876	26.7863	26.437	24.9783	26.506	26.6137
	1.45092	0.354921	tr|A0A0H5R8I9|A0A0H5R8I9_9EUKA	tr|A0A0H5R8I9|A0A0H5R8I9_9EUKA	tr|A0A0H5R8I9|A0A0H5R8I9_9EUKA Uncharacterized protein (Fragment) OS=Spongospora subterranea OX=70186 PE=4 SV=1	Color2 [DarkGray]	1	4	13	13	13	54.2	54.2	54.2	33.722	0	62.725	1997900000	41	27.3884	27.8256	27.6875	27.7992	27.5615	27.222	27.3131	27.1842
	0.222854	0.0727229	tr|A0A0H5R8K1|A0A0H5R8K1_9EUKA	tr|A0A0H5R8K1|A0A0H5R8K1_9EUKA	tr|A0A0H5R8K1|A0A0H5R8K1_9EUKA Uncharacterized protein OS=Spongospora subterranea OX=70186 PE=4 SV=1	Color2 [DarkGray]	1	4	12	12	12	63.8	63.8	63.8	30.24	0	98.419	4883000000	82	28.6945	28.8016	28.7102	29.1772	28.6331	28.8912	28.6873	28.8811
	0.3344	-0.117518	tr|A0A0H5R8P3|A0A0H5R8P3_9EUKA	tr|A0A0H5R8P3|A0A0H5R8P3_9EUKA	tr|A0A0H5R8P3|A0A0H5R8P3_9EUKA Dihydrolipoamide acetyltransferase component of pyruvate dehydrogenase complex (Fragment) OS=Spongospora subterranea OX=70186 PE=3 SV=1	Color2 [DarkGray]	1	4	8	8	8	24.6	24.6	24.6	51.056	0	25.078	1338400000	35	26.9366	27.1988	26.9371	26.9372	27.1035	27.4989	27.0051	26.8723
+	1.19442	1.12934	tr|A0A0H5R8Q4|A0A0H5R8Q4_9EUKA	tr|A0A0H5R8Q4|A0A0H5R8Q4_9EUKA	tr|A0A0H5R8Q4|A0A0H5R8Q4_9EUKA Uncharacterized protein (Fragment) OS=Spongospora subterranea OX=70186 PE=4 SV=1	Color2 [DarkGray]	1	4	4	4	4	30.1	30.1	30.1	21.909	0	15.617	326320000	11	24.6384	25.3577	25.1897	25.5915	24.5568	22.7064	24.3967	24.6
	0.905413	0.873304	tr|A0A0H5R8R1|A0A0H5R8R1_9EUKA	tr|A0A0H5R8R1|A0A0H5R8R1_9EUKA	tr|A0A0H5R8R1|A0A0H5R8R1_9EUKA Uncharacterized protein (Fragment) OS=Spongospora subterranea OX=70186 PE=4 SV=1	Color2 [DarkGray]	1	4	4	4	4	21.9	21.9	21.9	30.074	0	11.989	301180000	9	25.3523	24.3107	24.008	25.6439	24.2656	23.1246	24.0336	24.3978
	0.135413	-0.0693421	tr|A0A0H5R8R2|A0A0H5R8R2_9EUKA	tr|A0A0H5R8R2|A0A0H5R8R2_9EUKA	tr|A0A0H5R8R2|A0A0H5R8R2_9EUKA Uncharacterized protein OS=Spongospora subterranea OX=70186 PE=3 SV=1	Color2 [DarkGray]	1	4	8	8	8	33.2	33.2	33.2	45.037	0	58.398	649690000	31	26.1673	25.484	25.9838	25.9718	26.0846	25.592	26.0966	26.1111
	0.311809	0.129338	tr|A0A0H5R8R6|A0A0H5R8R6_9EUKA	tr|A0A0H5R8R6|A0A0H5R8R6_9EUKA	tr|A0A0H5R8R6|A0A0H5R8R6_9EUKA Uncharacterized protein (Fragment) OS=Spongospora subterranea OX=70186 PE=3 SV=1	Color2 [DarkGray]	1	4	9	9	9	69	69	69	14.511	0	78.31	3733600000	83	28.4085	28.642	28.3536	28.9235	28.5434	28.1024	28.5669	28.5975
+	1.51868	0.595068	tr|A0A0H5R8S7|A0A0H5R8S7_9EUKA	tr|A0A0H5R8S7|A0A0H5R8S7_9EUKA	tr|A0A0H5R8S7|A0A0H5R8S7_9EUKA Uncharacterized protein (Fragment) OS=Spongospora subterranea OX=70186 PE=3 SV=1	Color2 [DarkGray]	1	4	17	17	17	88.9	88.9	88.9	11.551	0	136.5	40916000000	175	31.8101	31.7253	31.9115	32.4313	31.1004	31.4659	31.209	31.7226
	0.122243	-0.251462	tr|A0A0H5R8T0|A0A0H5R8T0_9EUKA	tr|A0A0H5R8T0|A0A0H5R8T0_9EUKA	tr|A0A0H5R8T0|A0A0H5R8T0_9EUKA Methionine aminopeptidase (Fragment) OS=Spongospora subterranea OX=70186 PE=3 SV=1	Color2 [DarkGray]	1	4	2	2	2	9.3	9.3	9.3	46.181	0	5.8645	240570000	9	22.6144	24.7277	24.4522	24.5169	22.5755	24.6702	24.9965	25.0749
	0.157458	0.0738535	tr|A0A0H5R8W3|A0A0H5R8W3_9EUKA	tr|A0A0H5R8W3|A0A0H5R8W3_9EUKA	tr|A0A0H5R8W3|A0A0H5R8W3_9EUKA Serine hydroxymethyltransferase OS=Spongospora subterranea OX=70186 PE=3 SV=1	Color2 [DarkGray]	1	4	17	17	17	50	50	50	49.748	0	212.85	4068200000	80	28.6359	28.4054	28.4543	28.8661	28.6979	28.0782	28.6461	28.6441
	0.408457	0.61263	tr|A0A0H5R8X3|A0A0H5R8X3_9EUKA	tr|A0A0H5R8X3|A0A0H5R8X3_9EUKA	tr|A0A0H5R8X3|A0A0H5R8X3_9EUKA Uncharacterized protein OS=Spongospora subterranea OX=70186 PE=4 SV=1	Color2 [DarkGray]	1	4	7	7	7	62.9	62.9	62.9	19.609	0	24.734	794390000	34	26.2275	26.2686	26.3034	26.2776	26.4045	23.6735	26.2642	26.2846
+	1.51853	-0.61862	tr|A0A0H5R8Y3|A0A0H5R8Y3_9EUKA	tr|A0A0H5R8Y3|A0A0H5R8Y3_9EUKA	tr|A0A0H5R8Y3|A0A0H5R8Y3_9EUKA Uncharacterized protein OS=Spongospora subterranea OX=70186 PE=4 SV=1	Color2 [DarkGray]	1	4	11	11	11	14.5	14.5	14.5	113.62	0	57.455	1290600000	37	26.3332	27.1367	26.5208	26.2442	27.1265	27.402	27.1986	26.9822
	0.651728	0.429307	tr|A0A0H5R8Y7|A0A0H5R8Y7_9EUKA	tr|A0A0H5R8Y7|A0A0H5R8Y7_9EUKA	tr|A0A0H5R8Y7|A0A0H5R8Y7_9EUKA Uncharacterized protein (Fragment) OS=Spongospora subterranea OX=70186 PE=4 SV=1	Color2 [DarkGray]	1	4	24	24	24	56.7	56.7	56.7	31.377	0	323.31	115930000000	707	33.5541	33.6044	33.2219	33.6784	33.6224	32.2338	33.1648	33.3205
	0.157251	0.123066	tr|A0A0H5R8Z8|A0A0H5R8Z8_9EUKA	tr|A0A0H5R8Z8|A0A0H5R8Z8_9EUKA	tr|A0A0H5R8Z8|A0A0H5R8Z8_9EUKA Uncharacterized protein OS=Spongospora subterranea OX=70186 PE=4 SV=1	Color2 [DarkGray]	1	4	5	5	5	10	10	10	78.532	0	18.339	369920000	19	25.0971	25.3495	25.0495	24.844	25.194	24.1185	25.2896	25.2458
	0.575113	0.295652	tr|A0A0H5R923|A0A0H5R923_9EUKA	tr|A0A0H5R923|A0A0H5R923_9EUKA	tr|A0A0H5R923|A0A0H5R923_9EUKA Uncharacterized protein OS=Spongospora subterranea OX=70186 PE=4 SV=1	Color2 [DarkGray]	1	4	2	2	2	11.8	11.8	11.8	32.466	0	10.726	188980000	16	24.1287	24.1872	24.2362	24.4113	23.8521	23.3356	24.183	24.4101
	0.646657	0.512417	tr|A0A0H5R932|A0A0H5R932_9EUKA	tr|A0A0H5R932|A0A0H5R932_9EUKA	tr|A0A0H5R932|A0A0H5R932_9EUKA Uncharacterized protein (Fragment) OS=Spongospora subterranea OX=70186 PE=4 SV=1	Color2 [DarkGray]	1	4	5	5	5	17.6	17.6	17.6	38.744	0	6.1703	337400000	9	25.0184	25.1171	24.9865	25.3402	25.0346	24.7969	23.5056	25.0755
	0.376236	0.485437	tr|A0A0H5R970|A0A0H5R970_9EUKA	tr|A0A0H5R970|A0A0H5R970_9EUKA	tr|A0A0H5R970|A0A0H5R970_9EUKA Uncharacterized protein OS=Spongospora subterranea OX=70186 PE=4 SV=1	Color2 [DarkGray]	1	4	3	3	3	28.9	28.9	28.9	18.587	0	7.6689	296970000	11	25.3705	23.5949	24.9884	25.2892	23.5312	25.312	24.4618	23.9962
	0.358736	0.554955	tr|A0A0H5R984|A0A0H5R984_9EUKA	tr|A0A0H5R984|A0A0H5R984_9EUKA	tr|A0A0H5R984|A0A0H5R984_9EUKA Uncharacterized protein (Fragment) OS=Spongospora subterranea OX=70186 PE=3 SV=1	Color2 [DarkGray]	1	4	3	3	3	26.1	26.1	26.1	22.544	0	8.7751	161640000	4	24.4389	24.2402	23.7972	24.5748	22.3075	25.1567	22.9962	24.3708
	1.29744	-0.482212	tr|A0A0H5R9E3|A0A0H5R9E3_9EUKA	tr|A0A0H5R9E3|A0A0H5R9E3_9EUKA	tr|A0A0H5R9E3|A0A0H5R9E3_9EUKA Uncharacterized protein OS=Spongospora subterranea OX=70186 PE=4 SV=1	Color2 [DarkGray]	1	4	8	8	8	28.5	28.5	28.5	47.329	0	48.342	3825600000	39	28.9423	28.6418	28.6124	28.8498	28.8741	29.7377	29.1426	29.2207
	1.40482	-0.619338	tr|A0A0H5R9G4|A0A0H5R9G4_9EUKA	tr|A0A0H5R9G4|A0A0H5R9G4_9EUKA	tr|A0A0H5R9G4|A0A0H5R9G4_9EUKA Uncharacterized protein OS=Spongospora subterranea OX=70186 PE=3 SV=1	Color2 [DarkGray]	1	4	8	8	8	24.5	24.5	24.5	57.185	0	24.495	989890000	37	26.4211	26.471	26.2238	26.1768	26.5076	27.4474	27.1896	26.6253
	0.762742	0.561192	tr|A0A0H5R9I4|A0A0H5R9I4_9EUKA	tr|A0A0H5R9I4|A0A0H5R9I4_9EUKA	tr|A0A0H5R9I4|A0A0H5R9I4_9EUKA Uncharacterized protein (Fragment) OS=Spongospora subterranea OX=70186 PE=4 SV=1	Color2 [DarkGray]	1	4	24	24	24	97.1	97.1	97.1	23.022	0	323.31	47351000000	466	32.2727	32.2121	32.1237	32.6201	32.1175	30.7101	32.0304	32.1258
	0.985731	0.63585	tr|A0A0H5R9K1|A0A0H5R9K1_9EUKA	tr|A0A0H5R9K1|A0A0H5R9K1_9EUKA	tr|A0A0H5R9K1|A0A0H5R9K1_9EUKA Uncharacterized protein OS=Spongospora subterranea OX=70186 PE=4 SV=1	Color2 [DarkGray]	1	4	6	6	6	14.9	14.9	14.9	67.37	0	40.172	539780000	15	25.7823	25.6809	25.7263	26.1158	25.4912	24.2524	25.3944	25.624
	0.485252	-0.566715	tr|A0A0H5R9L8|A0A0H5R9L8_9EUKA	tr|A0A0H5R9L8|A0A0H5R9L8_9EUKA	tr|A0A0H5R9L8|A0A0H5R9L8_9EUKA V-type proton ATPase subunit C (Fragment) OS=Spongospora subterranea OX=70186 PE=3 SV=1	Color2 [DarkGray]	1	4	2	2	2	6.9	6.9	6.9	45.914	0.0013158	4.3618	157130000	6	22.8095	22.1599	24.0357	23.8334	23.4128	23.1358	24.338	24.2188
	0.533815	-0.389124	tr|A0A0H5R9M1|A0A0H5R9M1_9EUKA	tr|A0A0H5R9M1|A0A0H5R9M1_9EUKA	tr|A0A0H5R9M1|A0A0H5R9M1_9EUKA Uncharacterized protein OS=Spongospora subterranea OX=70186 PE=4 SV=1	Color2 [DarkGray]	1	4	3	3	3	17.3	17.3	17.3	27.731	0	6.0152	281530000	10	24.8797	25.3176	24.815	23.7438	25.0966	25.1987	25.0094	25.0079
	0.444467	0.406054	tr|A0A0H5R9P2|A0A0H5R9P2_9EUKA	tr|A0A0H5R9P2|A0A0H5R9P2_9EUKA	tr|A0A0H5R9P2|A0A0H5R9P2_9EUKA Uncharacterized protein (Fragment) OS=Spongospora subterranea OX=70186 PE=4 SV=1	Color2 [DarkGray]	1	4	5	5	5	14.8	14.8	14.8	54.475	0	16.576	237230000	7	24.2842	23.7353	24.3069	25.462	24.0794	23.5127	24.3993	24.1729
	0.282013	1.1507	tr|A0A0H5R9P3|A0A0H5R9P3_9EUKA	tr|A0A0H5R9P3|A0A0H5R9P3_9EUKA	tr|A0A0H5R9P3|A0A0H5R9P3_9EUKA Uncharacterized protein (Fragment) OS=Spongospora subterranea OX=70186 PE=4 SV=1	Color2 [DarkGray]	1	4	3	3	3	9.5	9.5	9.5	43.471	0.0012453	3.5703	3989200000	7	29.1544	29.3288	29.0531	26.3474	28.9347	22.7085	28.9497	28.688
	0.0767628	-0.129326	tr|A0A0H5R9Q9|A0A0H5R9Q9_9EUKA	tr|A0A0H5R9Q9|A0A0H5R9Q9_9EUKA	tr|A0A0H5R9Q9|A0A0H5R9Q9_9EUKA Uncharacterized protein OS=Spongospora subterranea OX=70186 PE=4 SV=1	Color2 [DarkGray]	1	4	3	3	3	12.8	12.8	12.8	40.259	0	5.0181	200530000	4	24.3439	22.7913	24.242	24.2248	24.4585	22.7551	24.9946	23.9111
	0.640984	0.247903	tr|A0A0H5R9R2|A0A0H5R9R2_9EUKA	tr|A0A0H5R9R2|A0A0H5R9R2_9EUKA	tr|A0A0H5R9R2|A0A0H5R9R2_9EUKA Uncharacterized protein OS=Spongospora subterranea OX=70186 PE=4 SV=1	Color2 [DarkGray]	1	4	11	11	11	17.6	17.6	17.6	90.711	0	38.69	1700800000	50	27.5376	26.9986	27.2332	27.5598	27.2385	26.7379	27.0523	27.309
	0.334662	1.23192	tr|A0A0H5R9T0|A0A0H5R9T0_9EUKA	tr|A0A0H5R9T0|A0A0H5R9T0_9EUKA	tr|A0A0H5R9T0|A0A0H5R9T0_9EUKA Uncharacterized protein OS=Spongospora subterranea OX=70186 PE=3 SV=1	Color2 [DarkGray]	1	4	3	3	3	24.2	24.2	24.2	20.48	0	7.7411	8158900000	8	29.1958	29.282	29.274	29.109	29.4377	23.2792	29.7944	29.4217
+	1.18994	1.9144	tr|A0A0H5R9T2|A0A0H5R9T2_9EUKA	tr|A0A0H5R9T2|A0A0H5R9T2_9EUKA	tr|A0A0H5R9T2|A0A0H5R9T2_9EUKA Uncharacterized protein (Fragment) OS=Spongospora subterranea OX=70186 PE=4 SV=1	Color2 [DarkGray]	1	4	2	2	2	19.2	19.2	19.2	21.959	0	163.61	1455100000	21	28.0125	27.8707	27.9621	25.8965	23.7734	25.4654	27.0396	25.8058
	0.587436	0.612748	tr|A0A0H5R9V3|A0A0H5R9V3_9EUKA	tr|A0A0H5R9V3|A0A0H5R9V3_9EUKA	tr|A0A0H5R9V3|A0A0H5R9V3_9EUKA Uncharacterized protein (Fragment) OS=Spongospora subterranea OX=70186 PE=3 SV=1	Color2 [DarkGray]	1	4	3	3	3	6.6	6.6	6.6	67.941	0.0013072	4.27	136510000	7	24.0601	24.6678	24.2127	23.9334	23.6854	22.6812	24.8549	23.2015
	0.652446	0.663134	tr|A0A0H5RA02|A0A0H5RA02_9EUKA	tr|A0A0H5RA02|A0A0H5RA02_9EUKA	tr|A0A0H5RA02|A0A0H5RA02_9EUKA Uncharacterized protein (Fragment) OS=Spongospora subterranea OX=70186 PE=4 SV=1	Color2 [DarkGray]	1	4	5	5	5	6.5	6.5	6.5	98.812	0	7.0649	209960000	5	24.0443	24.2455	24.2487	24.826	24.1238	22.3301	24.3392	23.9188
	0.242108	0.172844	tr|A0A0H5RA46|A0A0H5RA46_9EUKA	tr|A0A0H5RA46|A0A0H5RA46_9EUKA	tr|A0A0H5RA46|A0A0H5RA46_9EUKA Uncharacterized protein OS=Spongospora subterranea OX=70186 PE=3 SV=1	Color2 [DarkGray]	1	4	7	7	7	34.4	34.4	34.4	42.116	0	163.75	1866200000	59	27.5382	27.4935	27.1975	27.5222	27.5559	26.4337	27.4724	27.598
	1.05334	1.0528	tr|A0A0H5RA78|A0A0H5RA78_9EUKA	tr|A0A0H5RA78|A0A0H5RA78_9EUKA	tr|A0A0H5RA78|A0A0H5RA78_9EUKA Uncharacterized protein (Fragment) OS=Spongospora subterranea OX=70186 PE=4 SV=1	Color2 [DarkGray]	1	4	7	7	7	40.9	40.9	40.9	31.519	0	42.491	601720000	39	25.6983	25.8977	25.7706	26.2465	25.6873	24.662	25.5506	23.502
	0.139528	-0.146231	tr|A0A0H5RA96|A0A0H5RA96_9EUKA;tr|A0A0H5RFS3|A0A0H5RFS3_9EUKA	tr|A0A0H5RA96|A0A0H5RA96_9EUKA;tr|A0A0H5RFS3|A0A0H5RFS3_9EUKA	tr|A0A0H5RA96|A0A0H5RA96_9EUKA Uncharacterized protein OS=Spongospora subterranea OX=70186 PE=4 SV=1;tr|A0A0H5RFS3|A0A0H5RFS3_9EUKA Uncharacterized protein (Fragment) OS=Spongospora subterranea OX=70186 PE=4 SV=1	Color2 [DarkGray]	1	4	6	6	6	49.5	49.5	49.5	22.868	0	28.847	629350000	21	25.6183	25.7711	25.9774	25.7031	26.2714	24.7467	26.3557	26.281
	0.506193	0.615438	tr|A0A0H5RAC5|A0A0H5RAC5_9EUKA	tr|A0A0H5RAC5|A0A0H5RAC5_9EUKA	tr|A0A0H5RAC5|A0A0H5RAC5_9EUKA Uncharacterized protein OS=Spongospora subterranea OX=70186 PE=4 SV=1	Color2 [DarkGray]	1	4	4	4	4	22.3	22.3	22.3	33.96	0	22.059	178270000	8	24.9717	24.5739	24.4592	24.164	24.2914	24.4838	22.3427	24.5892
	1.22608	-0.392258	tr|A0A0H5RAD5|A0A0H5RAD5_9EUKA	tr|A0A0H5RAD5|A0A0H5RAD5_9EUKA	tr|A0A0H5RAD5|A0A0H5RAD5_9EUKA Uncharacterized protein (Fragment) OS=Spongospora subterranea OX=70186 PE=4 SV=1	Color2 [DarkGray]	1	4	3	3	3	29.6	29.6	29.6	12.012	0	59.23	2945600000	35	27.8791	28.1904	27.7127	28.331	28.6743	28.2472	28.4326	28.328
	0.332827	0.394142	tr|A0A0H5RAG6|A0A0H5RAG6_9EUKA	tr|A0A0H5RAG6|A0A0H5RAG6_9EUKA	tr|A0A0H5RAG6|A0A0H5RAG6_9EUKA Uncharacterized protein OS=Spongospora subterranea OX=70186 PE=3 SV=1	Color2 [DarkGray]	1	4	5	5	5	16	16	16	53.64	0	20.074	378160000	15	24.2438	25.1528	25.5011	25.2611	25.2878	23.4177	24.766	25.1107
	0.0605216	0.0984411	tr|A0A0H5RAG8|A0A0H5RAG8_9EUKA	tr|A0A0H5RAG8|A0A0H5RAG8_9EUKA	tr|A0A0H5RAG8|A0A0H5RAG8_9EUKA Uncharacterized protein (Fragment) OS=Spongospora subterranea OX=70186 PE=4 SV=1	Color2 [DarkGray]	1	4	4	4	4	11.3	11.3	11.3	78.536	0	15.548	223900000	7	24.8937	24.556	22.595	25.067	24.3817	24.0181	24.1255	24.1929
	0.975584	0.177845	tr|A0A0H5RAM6|A0A0H5RAM6_9EUKA	tr|A0A0H5RAM6|A0A0H5RAM6_9EUKA	tr|A0A0H5RAM6|A0A0H5RAM6_9EUKA Uncharacterized protein (Fragment) OS=Spongospora subterranea OX=70186 PE=4 SV=1	Color2 [DarkGray]	1	4	8	8	8	36.5	36.5	36.5	33.576	0	118.64	2262800000	98	27.7605	27.877	27.7429	27.6749	27.668	27.7001	27.6373	27.3384
	0.37029	-0.0745764	tr|A0A0H5RAQ2|A0A0H5RAQ2_9EUKA	tr|A0A0H5RAQ2|A0A0H5RAQ2_9EUKA	tr|A0A0H5RAQ2|A0A0H5RAQ2_9EUKA Ubiquitinyl hydrolase 1 OS=Spongospora subterranea OX=70186 PE=3 SV=1	Color2 [DarkGray]	1	4	6	6	6	13.8	13.8	13.8	83.725	0	18.602	315140000	17	24.6927	24.9689	24.7501	24.6539	24.7095	24.871	24.9588	24.8248
	0.701979	0.535503	tr|A0A0H5RAQ6|A0A0H5RAQ6_9EUKA	tr|A0A0H5RAQ6|A0A0H5RAQ6_9EUKA	tr|A0A0H5RAQ6|A0A0H5RAQ6_9EUKA Transaldolase OS=Spongospora subterranea OX=70186 PE=4 SV=1	Color2 [DarkGray]	1	4	17	17	17	63.9	63.9	63.9	35.114	0	209.6	12882000000	146	30.4184	30.0176	30.3379	30.5892	30.2383	28.7581	30.071	30.1536
	1.24884	0.699888	tr|A0A0H5RAR6|A0A0H5RAR6_9EUKA	tr|A0A0H5RAR6|A0A0H5RAR6_9EUKA	tr|A0A0H5RAR6|A0A0H5RAR6_9EUKA Sulfhydryl oxidase OS=Spongospora subterranea OX=70186 PE=4 SV=1	Color2 [DarkGray]	1	4	4	4	4	36	36	36	18.707	0	9.7142	543630000	18	25.7991	25.8563	25.7593	25.8341	25.5104	24.2384	25.2616	25.439
	0.362961	0.239767	tr|A0A0H5RAS7|A0A0H5RAS7_9EUKA	tr|A0A0H5RAS7|A0A0H5RAS7_9EUKA	tr|A0A0H5RAS7|A0A0H5RAS7_9EUKA Uncharacterized protein (Fragment) OS=Spongospora subterranea OX=70186 PE=4 SV=1	Color2 [DarkGray]	1	4	3	3	3	17.3	17.3	17.3	23.185	0	6.4827	340470000	9	24.8813	25.1529	24.9565	24.982	25.1936	23.9614	25.0985	24.7602
	0.181767	0.157615	tr|A0A0H5RAY7|A0A0H5RAY7_9EUKA	tr|A0A0H5RAY7|A0A0H5RAY7_9EUKA	tr|A0A0H5RAY7|A0A0H5RAY7_9EUKA 4-hydroxyphenylpyruvate dioxygenase OS=Spongospora subterranea OX=70186 PE=3 SV=1	Color2 [DarkGray]	1	4	17	17	17	43.8	43.8	43.8	43.092	0	143.05	3547400000	67	28.4303	28.1592	28.2085	28.7186	28.546	27.3054	28.343	28.6919
	1.12958	0.698766	tr|A0A0H5RAZ9|A0A0H5RAZ9_9EUKA	tr|A0A0H5RAZ9|A0A0H5RAZ9_9EUKA	tr|A0A0H5RAZ9|A0A0H5RAZ9_9EUKA Uncharacterized protein OS=Spongospora subterranea OX=70186 PE=4 SV=1	Color2 [DarkGray]	1	4	2	2	2	8.9	8.9	8.9	25.372	0	31.676	219840000	9	24.9664	24.8799	24.6911	24.8026	25.0011	23.539	23.8078	24.1969
	0.164022	-0.145103	tr|A0A0H5RB26|A0A0H5RB26_9EUKA	tr|A0A0H5RB26|A0A0H5RB26_9EUKA	tr|A0A0H5RB26|A0A0H5RB26_9EUKA Uncharacterized protein OS=Spongospora subterranea OX=70186 PE=4 SV=1	Color2 [DarkGray]	1	4	2	2	2	9.5	9.5	9.5	36.533	0	7.0329	122010000	7	23.64	22.7548	23.7232	24.2441	24.136	23.7121	23.6455	23.4489
	0.125605	-0.100098	tr|A0A0H5RB79|A0A0H5RB79_9EUKA	tr|A0A0H5RB79|A0A0H5RB79_9EUKA	tr|A0A0H5RB79|A0A0H5RB79_9EUKA Uncharacterized protein (Fragment) OS=Spongospora subterranea OX=70186 PE=4 SV=1	Color2 [DarkGray]	1	4	4	4	4	13.5	13.5	13.5	56.689	0	16.433	409450000	13	25.1261	25.4503	25.0623	25.1368	25.7378	24.4842	25.6489	25.305
	0.337314	-0.28	tr|A0A0H5RB81|A0A0H5RB81_9EUKA	tr|A0A0H5RB81|A0A0H5RB81_9EUKA	tr|A0A0H5RB81|A0A0H5RB81_9EUKA Uncharacterized protein (Fragment) OS=Spongospora subterranea OX=70186 PE=4 SV=1	Color2 [DarkGray]	1	4	39	39	39	89.4	89.4	89.4	40.022	0	323.31	38862000000	495	31.5885	32.2411	31.9615	31.9933	31.9528	33.2043	31.9526	31.7948
	0.540594	0.367096	tr|A0A0H5RB82|A0A0H5RB82_9EUKA	tr|A0A0H5RB82|A0A0H5RB82_9EUKA	tr|A0A0H5RB82|A0A0H5RB82_9EUKA Uncharacterized protein OS=Spongospora subterranea OX=70186 PE=3 SV=1	Color2 [DarkGray]	1	4	35	35	27	67.4	67.4	54.8	42.734	0	323.31	209980000000	1753	34.486	34.0001	34.2797	34.7447	34.2006	33.2039	34.233	34.4047
	0.381722	-0.325911	tr|A0A0H5RBG8|A0A0H5RBG8_9EUKA	tr|A0A0H5RBG8|A0A0H5RBG8_9EUKA	tr|A0A0H5RBG8|A0A0H5RBG8_9EUKA Uncharacterized protein (Fragment) OS=Spongospora subterranea OX=70186 PE=4 SV=1	Color2 [DarkGray]	1	4	2	2	2	8.2	8.2	8.2	41.159	0.0012392	3.5435	117540000	7	22.7482	23.9422	23.8006	23.7026	23.2318	24.4814	23.8962	23.8876
	0.262682	0.109209	tr|A0A0H5RBJ1|A0A0H5RBJ1_9EUKA	tr|A0A0H5RBJ1|A0A0H5RBJ1_9EUKA	tr|A0A0H5RBJ1|A0A0H5RBJ1_9EUKA Uncharacterized protein OS=Spongospora subterranea OX=70186 PE=4 SV=1	Color2 [DarkGray]	1	4	6	6	6	36	36	36	25.691	0	24.228	538690000	20	26.1076	25.9632	25.3811	25.8614	25.5967	25.887	25.6311	25.7616
+	1.85892	2.70236	tr|A0A0H5RBQ4|A0A0H5RBQ4_9EUKA	tr|A0A0H5RBQ4|A0A0H5RBQ4_9EUKA	tr|A0A0H5RBQ4|A0A0H5RBQ4_9EUKA Uncharacterized protein OS=Spongospora subterranea OX=70186 PE=4 SV=1	Color2 [DarkGray]	1	4	4	4	4	26.3	26.3	26.3	25.867	0	18.79	543240000	12	25.9445	26.3258	25.9664	26.0227	23.928	25.1442	22.921	21.4568
	0.176503	0.0402346	tr|A0A0H5RBY5|A0A0H5RBY5_9EUKA	tr|A0A0H5RBY5|A0A0H5RBY5_9EUKA	tr|A0A0H5RBY5|A0A0H5RBY5_9EUKA Uncharacterized protein (Fragment) OS=Spongospora subterranea OX=70186 PE=4 SV=1	Color2 [DarkGray]	1	4	4	4	4	36.1	36.1	36.1	22.66	0	14.288	597290000	22	25.7487	25.875	25.8391	25.9014	25.6412	25.9226	25.6782	25.9612
+	1.86592	-2.12712	tr|A0A0H5RBZ1|A0A0H5RBZ1_9EUKA	tr|A0A0H5RBZ1|A0A0H5RBZ1_9EUKA	tr|A0A0H5RBZ1|A0A0H5RBZ1_9EUKA Uncharacterized protein OS=Spongospora subterranea OX=70186 PE=4 SV=1	Color2 [DarkGray]	1	4	5	5	5	24	24	24	31.811	0	323.31	5285000000	50	27.1886	28.5879	28.7756	27.3128	29.6713	31.4523	29.7299	29.5198
	0.280866	0.525323	tr|A0A0H5RC42|A0A0H5RC42_9EUKA	tr|A0A0H5RC42|A0A0H5RC42_9EUKA	tr|A0A0H5RC42|A0A0H5RC42_9EUKA Uncharacterized protein OS=Spongospora subterranea OX=70186 PE=3 SV=1	Color2 [DarkGray]	1	4	9	9	9	30.7	30.7	30.7	55.393	0	43.649	712840000	28	26.4096	25.4215	26.0543	26.1497	26.2639	23.2446	26.1189	26.3064
	0.247545	1.57608	tr|A0A0H5RCC9|A0A0H5RCC9_9EUKA	tr|A0A0H5RCC9|A0A0H5RCC9_9EUKA	tr|A0A0H5RCC9|A0A0H5RCC9_9EUKA Uncharacterized protein OS=Spongospora subterranea OX=70186 PE=4 SV=1	Color2 [DarkGray]	1	4	2	2	2	10.6	10.6	10.6	51.712	0.0031847	1.8532	34834000000	19	31.4481	32.1336	31.9184	30.7235	32.4942	32.4737	32.6914	22.26
	1.02039	1.1759	tr|A0A0H5RCI4|A0A0H5RCI4_9EUKA;tr|A0A0H5QK28|A0A0H5QK28_9EUKA	tr|A0A0H5RCI4|A0A0H5RCI4_9EUKA	tr|A0A0H5RCI4|A0A0H5RCI4_9EUKA Uncharacterized protein (Fragment) OS=Spongospora subterranea OX=70186 PE=3 SV=1	Color2 [DarkGray]	1	4	9	9	9	81	81	81	11.663	0	23.971	930050000	19	26.6271	26.001	26.5009	27.1997	25.8	23.8322	25.6899	26.303
	0.690263	-0.548311	tr|A0A0H5RCK4|A0A0H5RCK4_9EUKA	tr|A0A0H5RCK4|A0A0H5RCK4_9EUKA	tr|A0A0H5RCK4|A0A0H5RCK4_9EUKA Uncharacterized protein OS=Spongospora subterranea OX=70186 PE=3 SV=1	Color2 [DarkGray]	1	4	8	8	8	30.6	30.6	30.6	33.921	0	33.787	2200000000	35	27.4427	26.673	27.4574	27.2803	27.3639	27.0162	28.3157	28.351
	0.998645	1.45357	tr|A0A0H5RCL2|A0A0H5RCL2_9EUKA	tr|A0A0H5RCL2|A0A0H5RCL2_9EUKA	tr|A0A0H5RCL2|A0A0H5RCL2_9EUKA Uncharacterized protein OS=Spongospora subterranea OX=70186 PE=4 SV=1	Color2 [DarkGray]	1	4	6	6	6	11.8	11.8	11.8	101.76	0	15.785	391410000	9	25.3638	25.3887	25.4136	25.815	25.2127	21.9921	25.0443	23.9177
	0.946918	0.721542	tr|A0A0H5RCN3|A0A0H5RCN3_9EUKA	tr|A0A0H5RCN3|A0A0H5RCN3_9EUKA	tr|A0A0H5RCN3|A0A0H5RCN3_9EUKA Uncharacterized protein (Fragment) OS=Spongospora subterranea OX=70186 PE=4 SV=1	Color2 [DarkGray]	1	4	4	4	4	9.3	9.3	9.3	60.208	0	10.603	187780000	9	24.3609	24.5545	24.4749	24.1265	22.9229	23.9915	24.5581	23.1581
	0.0520777	0.0429025	tr|A0A0H5RCN7|A0A0H5RCN7_9EUKA	tr|A0A0H5RCN7|A0A0H5RCN7_9EUKA	tr|A0A0H5RCN7|A0A0H5RCN7_9EUKA Uncharacterized protein (Fragment) OS=Spongospora subterranea OX=70186 PE=4 SV=1	Color2 [DarkGray]	1	4	1	1	1	8.4	8.4	8.4	22.936	0	32.485	179620000	9	24.3322	23.9623	24.1522	24.3801	24.6179	23.4415	24.5553	24.0406
	0.405503	0.0807009	tr|A0A0H5RCS7|A0A0H5RCS7_9EUKA	tr|A0A0H5RCS7|A0A0H5RCS7_9EUKA	tr|A0A0H5RCS7|A0A0H5RCS7_9EUKA Uncharacterized protein OS=Spongospora subterranea OX=70186 PE=4 SV=1	Color2 [DarkGray]	1	4	28	28	28	58.8	58.8	58.8	28.559	0	323.31	79654000000	490	32.7922	33.1042	32.7688	32.8778	32.8763	32.6806	32.8402	32.8231
	0.226056	0.0669322	tr|A0A0H5RD00|A0A0H5RD00_9EUKA	tr|A0A0H5RD00|A0A0H5RD00_9EUKA	tr|A0A0H5RD00|A0A0H5RD00_9EUKA Uncharacterized protein OS=Spongospora subterranea OX=70186 PE=4 SV=1	Color2 [DarkGray]	1	4	12	12	12	36.6	36.6	36.6	50.137	0	54.549	1719500000	74	27.235	27.3548	27.2867	27.4103	27.3558	27.0087	27.1389	27.5157
	1.16514	-0.117695	tr|A0A0H5RD11|A0A0H5RD11_9EUKA	tr|A0A0H5RD11|A0A0H5RD11_9EUKA	tr|A0A0H5RD11|A0A0H5RD11_9EUKA Uncharacterized protein (Fragment) OS=Spongospora subterranea OX=70186 PE=4 SV=1	Color2 [DarkGray]	1	4	10	10	10	84.4	84.4	84.4	16.59	0	83.522	2784500000	84	28.0557	27.9494	27.8824	28.1026	28.0977	28.0969	28.0977	28.1685
	0.589307	-0.448941	tr|A0A0H5RDC8|A0A0H5RDC8_9EUKA	tr|A0A0H5RDC8|A0A0H5RDC8_9EUKA	tr|A0A0H5RDC8|A0A0H5RDC8_9EUKA Uncharacterized protein (Fragment) OS=Spongospora subterranea OX=70186 PE=4 SV=1	Color2 [DarkGray]	1	4	2	1	1	23.3	23.3	23.3	13.011	0.0012626	3.6646	251870000	11	24.826	24.6865	24.7647	23.8647	25.3426	24.3995	25.5663	24.6291
	0.607742	0.344515	tr|A0A0H5RDI7|A0A0H5RDI7_9EUKA;tr|A0A0H5RE48|A0A0H5RE48_9EUKA	tr|A0A0H5RDI7|A0A0H5RDI7_9EUKA;tr|A0A0H5RE48|A0A0H5RE48_9EUKA	tr|A0A0H5RDI7|A0A0H5RDI7_9EUKA Uncharacterized protein OS=Spongospora subterranea OX=70186 PE=4 SV=1;tr|A0A0H5RE48|A0A0H5RE48_9EUKA Uncharacterized protein (Fragment) OS=Spongospora subterranea OX=70186 PE=4 SV=1	Color2 [DarkGray]	1	4	7	7	7	63	63	63	10.935	0	50.522	22074000000	72	31.2744	31.2166	30.4809	31.4057	30.7646	31.2223	30.4727	30.5399
	0.103841	0.0437088	tr|A0A0H5RDK9|A0A0H5RDK9_9EUKA	tr|A0A0H5RDK9|A0A0H5RDK9_9EUKA	tr|A0A0H5RDK9|A0A0H5RDK9_9EUKA Autophagy-related protein 3 OS=Spongospora subterranea OX=70186 PE=3 SV=1	Color2 [DarkGray]	1	4	10	10	10	37.9	37.9	37.9	31.366	0	25.439	1396400000	26	26.8987	27.5045	27.2123	26.9968	27.117	26.8882	27.2083	27.224
	0.499263	0.135023	tr|A0A0H5RDM0|A0A0H5RDM0_9EUKA	tr|A0A0H5RDM0|A0A0H5RDM0_9EUKA	tr|A0A0H5RDM0|A0A0H5RDM0_9EUKA Uncharacterized protein OS=Spongospora subterranea OX=70186 PE=3 SV=1	Color2 [DarkGray]	1	4	9	9	9	54.8	54.8	54.8	38.145	0	44.764	2636000000	61	28.012	27.8542	27.7606	28.0753	28.0541	27.6218	27.6459	27.8401
+	2.61989	0.573661	tr|A0A0H5RDZ9|A0A0H5RDZ9_9EUKA	tr|A0A0H5RDZ9|A0A0H5RDZ9_9EUKA	tr|A0A0H5RDZ9|A0A0H5RDZ9_9EUKA Uncharacterized protein (Fragment) OS=Spongospora subterranea OX=70186 PE=4 SV=1	Color2 [DarkGray]	1	4	7	7	7	30.9	30.9	30.9	30.465	0	68.963	2380800000	27	28.1973	27.726	27.9434	28.159	27.3986	27.5215	27.3623	27.4486
	0.399552	0.0637369	tr|A0A0H5REB8|A0A0H5REB8_9EUKA	tr|A0A0H5REB8|A0A0H5REB8_9EUKA	tr|A0A0H5REB8|A0A0H5REB8_9EUKA Uncharacterized protein OS=Spongospora subterranea OX=70186 PE=4 SV=1	Color2 [DarkGray]	1	4	5	5	5	40.4	40.4	40.4	20.485	0	34.034	1311200000	27	26.8254	27.0847	26.8731	26.8703	26.7803	26.9552	26.8008	26.8623
+	3.09678	1.90202	tr|A0A0H5RED2|A0A0H5RED2_9EUKA	tr|A0A0H5RED2|A0A0H5RED2_9EUKA	tr|A0A0H5RED2|A0A0H5RED2_9EUKA Uncharacterized protein (Fragment) OS=Spongospora subterranea OX=70186 PE=4 SV=1	Color2 [DarkGray]	1	4	4	4	4	28.2	28.2	28.2	15.885	0	84.93	5879700000	91	29.3623	29.8098	29.0511	29.6386	28.3328	27.3472	27.3073	27.2663
	0.0702311	0.0121346	tr|A0A0H5REK8|A0A0H5REK8_9EUKA	tr|A0A0H5REK8|A0A0H5REK8_9EUKA	tr|A0A0H5REK8|A0A0H5REK8_9EUKA Uncharacterized protein (Fragment) OS=Spongospora subterranea OX=70186 PE=4 SV=1	Color2 [DarkGray]	1	4	13	13	13	94.9	94.9	94.9	9.2683	0	128.42	160350000000	1211	33.9555	33.9724	34.0233	33.8131	33.8345	33.9056	33.9375	34.038
	1.05533	-1.02921	tr|A0A0H5REP0|A0A0H5REP0_9EUKA	tr|A0A0H5REP0|A0A0H5REP0_9EUKA	tr|A0A0H5REP0|A0A0H5REP0_9EUKA Uncharacterized protein (Fragment) OS=Spongospora subterranea OX=70186 PE=4 SV=1	Color2 [DarkGray]	1	4	8	8	8	50.3	50.3	50.3	17.009	0	39.96	2458300000	45	27.2527	28.0526	27.5228	26.9796	27.8212	29.8145	28.1541	28.1347
+	2.51088	4.53073	tr|A0A0H5REQ4|A0A0H5REQ4_9EUKA	tr|A0A0H5REQ4|A0A0H5REQ4_9EUKA	tr|A0A0H5REQ4|A0A0H5REQ4_9EUKA Uncharacterized protein OS=Spongospora subterranea OX=70186 PE=4 SV=1	Color2 [DarkGray]	1	4	3	3	3	10.9	10.9	10.9	16.809	0	30.166	3214600000	13	28.8849	28.5004	28.6451	28.9153	26.7948	23.9843	23.7761	22.2675
+	1.3755	0.738413	tr|A0A0H5REW4|A0A0H5REW4_9EUKA	tr|A0A0H5REW4|A0A0H5REW4_9EUKA	tr|A0A0H5REW4|A0A0H5REW4_9EUKA Uncharacterized protein (Fragment) OS=Spongospora subterranea OX=70186 PE=3 SV=1	Color2 [DarkGray]	1	4	11	11	11	56.2	56.2	56.2	26.722	0	214.9	3994300000	61	28.5461	28.0566	28.4552	28.9801	27.7967	27.1659	28.1656	27.9562
+	2.20918	-2.71704	tr|A0A0H5RF14|A0A0H5RF14_9EUKA	tr|A0A0H5RF14|A0A0H5RF14_9EUKA	tr|A0A0H5RF14|A0A0H5RF14_9EUKA Uncharacterized protein (Fragment) OS=Spongospora subterranea OX=70186 PE=4 SV=1	Color2 [DarkGray]	1	4	2	2	2	16	16	16	13.463	0.0012739	3.8439	451160000	9	22.3047	23.6707	21.8922	23.7081	26.3009	24.3022	25.5983	26.2425
	0.603101	-0.251382	tr|A0A0H5RF18|A0A0H5RF18_9EUKA	tr|A0A0H5RF18|A0A0H5RF18_9EUKA	tr|A0A0H5RF18|A0A0H5RF18_9EUKA Uncharacterized protein (Fragment) OS=Spongospora subterranea OX=70186 PE=3 SV=1	Color2 [DarkGray]	1	4	13	13	10	48.5	48.5	44.4	29.437	0	86.83	3137200000	64	27.8923	28.5433	28.2132	28.0525	28.3745	28.7471	28.5081	28.077
+	2.89885	1.97176	tr|A0A0H5RF65|A0A0H5RF65_9EUKA	tr|A0A0H5RF65|A0A0H5RF65_9EUKA	tr|A0A0H5RF65|A0A0H5RF65_9EUKA Uncharacterized protein (Fragment) OS=Spongospora subterranea OX=70186 PE=4 SV=1	Color2 [DarkGray]	1	4	23	23	23	83.3	83.3	83.3	12.261	0	323.31	84072000000	862	32.9678	33.2709	32.9587	34.1205	31.7949	30.8035	31.2852	31.5473
+	1.9484	0.727688	tr|A0A0H5RFF2|A0A0H5RFF2_9EUKA;tr|A0A0H5RUV2|A0A0H5RUV2_9EUKA	tr|A0A0H5RFF2|A0A0H5RFF2_9EUKA;tr|A0A0H5RUV2|A0A0H5RUV2_9EUKA	tr|A0A0H5RFF2|A0A0H5RFF2_9EUKA Autophagy-related protein (Fragment) OS=Spongospora subterranea OX=70186 PE=3 SV=1;tr|A0A0H5RUV2|A0A0H5RUV2_9EUKA Autophagy-related protein (Fragment) OS=Spongospora subterranea OX=70186 PE=3 SV=1	Color2 [DarkGray]	1	4	3	2	2	31.4	22.3	22.3	13.91	0	9.6681	428840000	9	26.0767	25.3449	25.7649	25.4637	25.0309	24.6064	24.9468	25.1553
	0.571178	0.180522	tr|A0A0H5RFH1|A0A0H5RFH1_9EUKA;tr|A0A0H5RWC4|A0A0H5RWC4_9EUKA	tr|A0A0H5RFH1|A0A0H5RFH1_9EUKA;tr|A0A0H5RWC4|A0A0H5RWC4_9EUKA	tr|A0A0H5RFH1|A0A0H5RFH1_9EUKA Uncharacterized protein (Fragment) OS=Spongospora subterranea OX=70186 PE=4 SV=1;tr|A0A0H5RWC4|A0A0H5RWC4_9EUKA Uncharacterized protein (Fragment) OS=Spongospora subterranea OX=70186 PE=4 SV=1	Color2 [DarkGray]	1	4	3	3	3	19.5	19.5	19.5	13.867	0	33.122	3065400000	39	28.3512	28.547	28.1281	28.451	28.2318	28.4172	27.859	28.2472
	0.287002	-0.228503	tr|A0A0H5RFI9|A0A0H5RFI9_9EUKA	tr|A0A0H5RFI9|A0A0H5RFI9_9EUKA	tr|A0A0H5RFI9|A0A0H5RFI9_9EUKA Uncharacterized protein (Fragment) OS=Spongospora subterranea OX=70186 PE=4 SV=1	Color2 [DarkGray]	1	4	6	6	6	63.6	63.6	63.6	13.716	0	120.32	8641000000	115	29.3604	30.1051	29.6073	29.7158	29.8548	30.7591	29.6861	29.4027
	0.95739	-0.907049	tr|A0A0H5RFL6|A0A0H5RFL6_9EUKA	tr|A0A0H5RFL6|A0A0H5RFL6_9EUKA	tr|A0A0H5RFL6|A0A0H5RFL6_9EUKA Uncharacterized protein (Fragment) OS=Spongospora subterranea OX=70186 PE=4 SV=1	Color2 [DarkGray]	1	4	10	10	10	25.9	25.9	25.9	28.42	0	165.27	3337400000	60	27.2979	28.2459	28.7477	28.1093	28.5395	30.143	28.6757	28.6708
+	1.48709	-1.2383	tr|A0A0H5RFQ6|A0A0H5RFQ6_9EUKA	tr|A0A0H5RFQ6|A0A0H5RFQ6_9EUKA	tr|A0A0H5RFQ6|A0A0H5RFQ6_9EUKA Uncharacterized protein (Fragment) OS=Spongospora subterranea OX=70186 PE=4 SV=1	Color2 [DarkGray]	1	4	18	18	18	97	97	97	10.775	0	323.31	549990000000	1072	34.8008	35.7478	35.0969	34.8102	36.0736	37.4578	36.2307	35.6469
	0.286181	-0.471339	tr|A0A0H5RFQ9|A0A0H5RFQ9_9EUKA	tr|A0A0H5RFQ9|A0A0H5RFQ9_9EUKA	tr|A0A0H5RFQ9|A0A0H5RFQ9_9EUKA Uncharacterized protein (Fragment) OS=Spongospora subterranea OX=70186 PE=4 SV=1	Color2 [DarkGray]	1	4	4	4	4	24.9	24.9	24.9	19.994	0	7.8517	200610000	9	24.2729	22.1834	24.5277	24.7108	23.5765	24.0457	24.8568	25.1011
+	1.808	1.08954	tr|A0A0H5RFV6|A0A0H5RFV6_9EUKA	tr|A0A0H5RFV6|A0A0H5RFV6_9EUKA	tr|A0A0H5RFV6|A0A0H5RFV6_9EUKA Uncharacterized protein (Fragment) OS=Spongospora subterranea OX=70186 PE=4 SV=1	Color2 [DarkGray]	1	4	9	9	9	64.4	64.4	64.4	11.714	0	116.03	6559800000	64	29.3842	29.4266	29.3279	29.791	28.9234	27.5016	28.5412	28.6053
	0.855781	0.564477	tr|A0A0H5RFW9|A0A0H5RFW9_9EUKA	tr|A0A0H5RFW9|A0A0H5RFW9_9EUKA	tr|A0A0H5RFW9|A0A0H5RFW9_9EUKA Uncharacterized protein (Fragment) OS=Spongospora subterranea OX=70186 PE=4 SV=1	Color2 [DarkGray]	1	4	12	12	12	65.7	65.7	65.7	28.975	0	156.92	5393100000	93	29.2891	28.6912	29.0314	29.3973	28.7123	27.6726	28.8366	28.9296
	0.50019	0.295756	tr|A0A0H5RG61|A0A0H5RG61_9EUKA	tr|A0A0H5RG61|A0A0H5RG61_9EUKA	tr|A0A0H5RG61|A0A0H5RG61_9EUKA Uncharacterized protein (Fragment) OS=Spongospora subterranea OX=70186 PE=4 SV=1	Color2 [DarkGray]	1	4	2	2	2	23.2	23.2	23.2	15.926	0	33.708	696490000	26	26.6607	25.5107	26.1804	26.3735	26.0381	25.6105	25.7813	26.1124
+	1.7617	0.806425	tr|A0A0H5RGB4|A0A0H5RGB4_9EUKA	tr|A0A0H5RGB4|A0A0H5RGB4_9EUKA	tr|A0A0H5RGB4|A0A0H5RGB4_9EUKA Uncharacterized protein (Fragment) OS=Spongospora subterranea OX=70186 PE=4 SV=1	Color2 [DarkGray]	1	4	14	14	14	93	93	93	12.451	0	179.1	34871000000	238	32.0018	31.5711	31.7739	32.3462	31.3223	30.6253	31.0604	31.4592
	1.28025	0.818401	tr|A0A0H5RGF1|A0A0H5RGF1_9EUKA	tr|A0A0H5RGF1|A0A0H5RGF1_9EUKA	tr|A0A0H5RGF1|A0A0H5RGF1_9EUKA Uncharacterized protein (Fragment) OS=Spongospora subterranea OX=70186 PE=4 SV=1	Color2 [DarkGray]	1	4	5	5	5	51.5	51.5	51.5	10.962	0	44.28	2521000000	68	27.3927	27.843	27.8134	28.5648	27.3617	26.3783	27.2602	27.3401
+	1.41572	1.13554	tr|A0A0H5RGN0|A0A0H5RGN0_9EUKA	tr|A0A0H5RGN0|A0A0H5RGN0_9EUKA	tr|A0A0H5RGN0|A0A0H5RGN0_9EUKA Uncharacterized protein (Fragment) OS=Spongospora subterranea OX=70186 PE=4 SV=1	Color2 [DarkGray]	1	4	10	10	10	53.2	53.2	53.2	16.313	0	219.86	28018000000	91	31.9883	31.202	31.4214	31.9773	31.0355	29.4084	30.6	31.003
	0.174966	-0.318742	tr|A0A0H5RGN4|A0A0H5RGN4_9EUKA	tr|A0A0H5RGN4|A0A0H5RGN4_9EUKA	tr|A0A0H5RGN4|A0A0H5RGN4_9EUKA Uncharacterized protein OS=Spongospora subterranea OX=70186 PE=4 SV=1	Color2 [DarkGray]	1	4	2	2	2	2.8	2.8	2.8	112.64	0.0012953	4.0835	107280000	10	23.747	21.7081	23.4475	23.5841	24.0206	23.8627	21.8693	24.009
	0.228511	0.446675	tr|A0A0H5RGS7|A0A0H5RGS7_9EUKA	tr|A0A0H5RGS7|A0A0H5RGS7_9EUKA	tr|A0A0H5RGS7|A0A0H5RGS7_9EUKA Uncharacterized protein (Fragment) OS=Spongospora subterranea OX=70186 PE=4 SV=1	Color2 [DarkGray]	1	4	2	2	2	19	19	19	10.881	0	6.6737	553850000	9	23.6305	26.0587	25.9132	26.3933	25.4969	25.2058	23.6915	25.8148
+	2.54732	-1.41425	tr|A0A0H5RHB2|A0A0H5RHB2_9EUKA	tr|A0A0H5RHB2|A0A0H5RHB2_9EUKA	tr|A0A0H5RHB2|A0A0H5RHB2_9EUKA Uncharacterized protein (Fragment) OS=Spongospora subterranea OX=70186 PE=4 SV=1	Color2 [DarkGray]	1	4	4	3	3	36.3	36.3	36.3	13.316	0	14.355	425700000	14	24.7125	24.8911	24.688	24.6448	26.199	25.3432	26.3715	26.6796
+	1.36605	-0.742586	tr|A0A0H5RHH4|A0A0H5RHH4_9EUKA;tr|A0A0H5R0N5|A0A0H5R0N5_9EUKA	tr|A0A0H5RHH4|A0A0H5RHH4_9EUKA;tr|A0A0H5R0N5|A0A0H5R0N5_9EUKA	tr|A0A0H5RHH4|A0A0H5RHH4_9EUKA Uncharacterized protein (Fragment) OS=Spongospora subterranea OX=70186 PE=4 SV=1;tr|A0A0H5R0N5|A0A0H5R0N5_9EUKA Uncharacterized protein OS=Spongospora subterranea OX=70186 PE=4 SV=1	Color2 [DarkGray]	1	4	3	3	3	27.1	27.1	27.1	14.031	0	13.772	697360000	22	25.6006	26.1247	25.7678	25.7967	25.9627	27.254	26.6359	26.4076
	1.60749	0.460135	tr|A0A0H5RJ84|A0A0H5RJ84_9EUKA	tr|A0A0H5RJ84|A0A0H5RJ84_9EUKA	tr|A0A0H5RJ84|A0A0H5RJ84_9EUKA Peptidyl-prolyl cis-trans isomerase (Fragment) OS=Spongospora subterranea OX=70186 PE=3 SV=1	Color2 [DarkGray]	1	4	23	23	23	74	74	74	24.013	0	323.31	80130000000	953	33.1028	32.924	32.7535	33.1217	32.633	32.1626	32.5085	32.7574
	0.726644	1.6647	tr|A0A0H5RJD5|A0A0H5RJD5_9EUKA	tr|A0A0H5RJD5|A0A0H5RJD5_9EUKA	tr|A0A0H5RJD5|A0A0H5RJD5_9EUKA Uncharacterized protein (Fragment) OS=Spongospora subterranea OX=70186 PE=3 SV=1	Color2 [DarkGray]	1	4	8	8	8	53.5	53.5	53.5	16.135	0	28.094	1735500000	41	27.6189	26.8666	27.155	28.2332	25.8575	22.7441	27.0875	27.5258
	1.19413	-0.21316	tr|A0A0H5RJE6|A0A0H5RJE6_9EUKA;tr|A0A0H5RFU8|A0A0H5RFU8_9EUKA	tr|A0A0H5RJE6|A0A0H5RJE6_9EUKA	tr|A0A0H5RJE6|A0A0H5RJE6_9EUKA Uncharacterized protein OS=Spongospora subterranea OX=70186 PE=3 SV=1	Color2 [DarkGray]	1	4	18	18	18	65	65	65	20.257	0	316.51	19103000000	159	30.8644	30.7937	30.8056	30.6206	30.9954	30.7701	31.1425	31.0289
	0.58586	0.43239	tr|A0A0H5RJG3|A0A0H5RJG3_9EUKA;tr|A0A0H5RE95|A0A0H5RE95_9EUKA;tr|A0A0H5RG09|A0A0H5RG09_9EUKA	tr|A0A0H5RJG3|A0A0H5RJG3_9EUKA	tr|A0A0H5RJG3|A0A0H5RJG3_9EUKA Uncharacterized protein OS=Spongospora subterranea OX=70186 PE=4 SV=1	Color2 [DarkGray]	1	4	70	70	70	86	86	86	79.061	0	323.31	89264000000	933	33.0932	32.7276	33.0289	33.5565	32.9348	31.7663	32.9323	33.0432
	0.676564	0.24883	tr|A0A0H5RJH9|A0A0H5RJH9_9EUKA	tr|A0A0H5RJH9|A0A0H5RJH9_9EUKA	tr|A0A0H5RJH9|A0A0H5RJH9_9EUKA 40S ribosomal protein S4 OS=Spongospora subterranea OX=70186 PE=3 SV=1	Color2 [DarkGray]	1	4	33	33	33	81.5	81.5	81.5	31.032	0	323.31	37823000000	403	31.799	31.7326	31.7211	31.998	31.6147	31.0913	31.691	31.8584
	0.788083	1.04295	tr|A0A0H5RJI7|A0A0H5RJI7_9EUKA	tr|A0A0H5RJI7|A0A0H5RJI7_9EUKA	tr|A0A0H5RJI7|A0A0H5RJI7_9EUKA Uncharacterized protein OS=Spongospora subterranea OX=70186 PE=4 SV=1	Color2 [DarkGray]	1	4	32	32	32	84.4	84.4	84.4	35.535	0	323.31	14367000000	273	30.4676	29.9389	30.3585	31.2076	30.2059	27.657	29.9896	29.9482
	1.51363	0.474252	tr|A0A0H5RJJ4|A0A0H5RJJ4_9EUKA	tr|A0A0H5RJJ4|A0A0H5RJJ4_9EUKA	tr|A0A0H5RJJ4|A0A0H5RJJ4_9EUKA Glutamine synthetase OS=Spongospora subterranea OX=70186 PE=3 SV=1	Color2 [DarkGray]	1	4	16	16	16	45.5	45.5	45.5	38.945	0	97.38	3429700000	43	28.4055	28.2874	28.3393	28.8614	28.1134	27.6974	28.0164	28.1694
	0.328385	-0.304358	tr|A0A0H5RJJ9|A0A0H5RJJ9_9EUKA	tr|A0A0H5RJJ9|A0A0H5RJJ9_9EUKA	tr|A0A0H5RJJ9|A0A0H5RJJ9_9EUKA Uncharacterized protein (Fragment) OS=Spongospora subterranea OX=70186 PE=3 SV=1	Color2 [DarkGray]	1	4	17	17	17	70.7	70.7	70.7	18.223	0	313.98	16259000000	170	30.0073	30.0952	30.5715	31.1141	30.3641	31.6426	30.4075	30.5914
	0.90891	0.35716	tr|A0A0H5RJL5|A0A0H5RJL5_9EUKA	tr|A0A0H5RJL5|A0A0H5RJL5_9EUKA	tr|A0A0H5RJL5|A0A0H5RJL5_9EUKA Phosphoglycerate kinase OS=Spongospora subterranea OX=70186 PE=3 SV=1	Color2 [DarkGray]	1	4	25	25	25	76.8	76.8	76.8	44.706	0	269.65	7694100000	146	29.6679	29.4337	29.3807	29.7911	29.4714	28.7011	29.2876	29.3848
	0.0351255	0.0221477	tr|A0A0H5RJN2|A0A0H5RJN2_9EUKA	tr|A0A0H5RJN2|A0A0H5RJN2_9EUKA	tr|A0A0H5RJN2|A0A0H5RJN2_9EUKA Transketolase OS=Spongospora subterranea OX=70186 PE=3 SV=1	Color2 [DarkGray]	1	4	17	17	17	28.3	28.3	28.3	73.63	0	79.684	3585000000	101	28.4878	28.027	28.3186	28.6404	28.5157	27.8255	28.5186	28.5254
	0.281709	0.270686	tr|A0A0H5RJN7|A0A0H5RJN7_9EUKA	tr|A0A0H5RJN7|A0A0H5RJN7_9EUKA	tr|A0A0H5RJN7|A0A0H5RJN7_9EUKA Uncharacterized protein OS=Spongospora subterranea OX=70186 PE=4 SV=1	Color2 [DarkGray]	1	4	2	2	2	9.2	9.2	9.2	17.1	0.0012361	3.4782	156230000	6	24.54	24.0472	24.0478	23.5438	22.7903	23.816	24.2253	24.2644
	0.670664	0.502881	tr|A0A0H5RJQ5|A0A0H5RJQ5_9EUKA	tr|A0A0H5RJQ5|A0A0H5RJQ5_9EUKA	tr|A0A0H5RJQ5|A0A0H5RJQ5_9EUKA Proteasome subunit beta OS=Spongospora subterranea OX=70186 PE=3 SV=1	Color2 [DarkGray]	1	4	10	10	10	62.6	62.6	62.6	24.736	0	323.31	3363800000	65	28.321	28.2914	28.2492	28.6996	28.4518	26.882	28.1803	28.0356
	1.43122	0.634283	tr|A0A0H5RJS2|A0A0H5RJS2_9EUKA	tr|A0A0H5RJS2|A0A0H5RJS2_9EUKA	tr|A0A0H5RJS2|A0A0H5RJS2_9EUKA Uncharacterized protein (Fragment) OS=Spongospora subterranea OX=70186 PE=3 SV=1	Color2 [DarkGray]	1	4	10	10	10	63.9	63.9	63.9	17.321	0	109.67	5583300000	87	29.2357	29.1711	29.1003	29.2812	28.943	27.8787	28.7105	28.719
	0.330217	0.182738	tr|A0A0H5RJS9|A0A0H5RJS9_9EUKA	tr|A0A0H5RJS9|A0A0H5RJS9_9EUKA	tr|A0A0H5RJS9|A0A0H5RJS9_9EUKA Proteasome subunit beta OS=Spongospora subterranea OX=70186 PE=3 SV=1	Color2 [DarkGray]	1	4	7	7	7	34.7	34.7	34.7	26.213	0	46.687	2640000000	42	28.0932	27.814	27.9196	28.0697	27.972	27.1405	27.8723	28.1808
+	1.80231	0.738508	tr|A0A0H5RJU9|A0A0H5RJU9_9EUKA;tr|A0A0H5RTB6|A0A0H5RTB6_9EUKA	tr|A0A0H5RJU9|A0A0H5RJU9_9EUKA	tr|A0A0H5RJU9|A0A0H5RJU9_9EUKA Fumarylacetoacetase OS=Spongospora subterranea OX=70186 PE=3 SV=1	Color2 [DarkGray]	1	4	15	15	15	54.1	54.1	54.1	47.476	0	176.27	4741400000	86	29.0252	28.6683	29.0149	29.204	28.55	27.6895	28.4345	28.2844
	0.663232	0.464393	tr|A0A0H5RJV1|A0A0H5RJV1_9EUKA	tr|A0A0H5RJV1|A0A0H5RJV1_9EUKA	tr|A0A0H5RJV1|A0A0H5RJV1_9EUKA Glutathione reductase OS=Spongospora subterranea OX=70186 PE=3 SV=1	Color2 [DarkGray]	1	4	21	21	21	59.6	59.6	59.6	50.013	0	234.95	7466700000	106	29.5505	29.2627	29.4184	29.9644	29.3401	28.1933	29.2847	29.5204
	0.931059	1.87508	tr|A0A0H5RJV7|A0A0H5RJV7_9EUKA	tr|A0A0H5RJV7|A0A0H5RJV7_9EUKA	tr|A0A0H5RJV7|A0A0H5RJV7_9EUKA Uncharacterized protein OS=Spongospora subterranea OX=70186 PE=4 SV=1	Color2 [DarkGray]	1	4	10	10	10	45.7	45.7	45.7	34.322	0	100.71	2152800000	51	27.9288	27.9891	27.5909	27.9176	27.4901	22.983	26.9933	26.4596
	0.628246	1.07549	tr|A0A0H5RJY1|A0A0H5RJY1_9EUKA	tr|A0A0H5RJY1|A0A0H5RJY1_9EUKA	tr|A0A0H5RJY1|A0A0H5RJY1_9EUKA Uncharacterized protein (Fragment) OS=Spongospora subterranea OX=70186 PE=4 SV=1	Color2 [DarkGray]	1	4	3	3	3	34.5	34.5	34.5	15.66	0	55.873	1083000000	34	26.4667	26.5884	26.571	27.2624	26.5257	23.2636	26.4293	26.3679
+	1.38996	0.751243	tr|A0A0H5RJZ0|A0A0H5RJZ0_9EUKA;tr|A0A0H5RBS8|A0A0H5RBS8_9EUKA	tr|A0A0H5RJZ0|A0A0H5RJZ0_9EUKA;tr|A0A0H5RBS8|A0A0H5RBS8_9EUKA	tr|A0A0H5RJZ0|A0A0H5RJZ0_9EUKA Uncharacterized protein OS=Spongospora subterranea OX=70186 PE=3 SV=1;tr|A0A0H5RBS8|A0A0H5RBS8_9EUKA Uncharacterized protein (Fragment) OS=Spongospora subterranea OX=70186 PE=3 SV=1	Color2 [DarkGray]	1	4	8	8	8	50.2	50.2	50.2	25.341	0	21.025	612870000	18	26.2597	25.4822	26.0329	26.1628	25.4236	24.5421	25.4543	25.5125
	0.160808	0.100856	tr|A0A0H5RJZ5|A0A0H5RJZ5_9EUKA;tr|A0A0H5QMU3|A0A0H5QMU3_9EUKA;tr|A0A0H5R3V6|A0A0H5R3V6_9EUKA;tr|A0A0H5QKN9|A0A0H5QKN9_9EUKA	tr|A0A0H5RJZ5|A0A0H5RJZ5_9EUKA	tr|A0A0H5RJZ5|A0A0H5RJZ5_9EUKA Aconitate hydratase, mitochondrial (Fragment) OS=Spongospora subterranea OX=70186 PE=3 SV=1	Color2 [DarkGray]	1	4	48	48	48	61.7	61.7	61.7	86.617	0	323.31	18210000000	301	30.6598	30.8312	30.7054	30.8361	30.963	29.9513	30.8187	30.8961
	1.16882	1.1396	tr|A0A0H5RK05|A0A0H5RK05_9EUKA;tr|A0A0H5RE09|A0A0H5RE09_9EUKA	tr|A0A0H5RK05|A0A0H5RK05_9EUKA	tr|A0A0H5RK05|A0A0H5RK05_9EUKA Uncharacterized protein OS=Spongospora subterranea OX=70186 PE=4 SV=1	Color2 [DarkGray]	1	4	5	5	5	11.7	11.7	11.7	65.295	0	16.813	268740000	14	24.4574	24.5265	25.1207	25.2738	22.9592	24.5493	22.8298	24.4817
+	1.58721	0.7423	tr|A0A0H5RK09|A0A0H5RK09_9EUKA	tr|A0A0H5RK09|A0A0H5RK09_9EUKA	tr|A0A0H5RK09|A0A0H5RK09_9EUKA Uncharacterized protein (Fragment) OS=Spongospora subterranea OX=70186 PE=4 SV=1	Color2 [DarkGray]	1	4	7	7	7	15.5	15.5	15.5	50.577	0	41.209	1081400000	32	26.3665	26.9205	26.9017	27.0719	25.9754	25.5635	26.2649	26.4877
+	1.98875	0.41013	tr|A0A0H5RK13|A0A0H5RK13_9EUKA	tr|A0A0H5RK13|A0A0H5RK13_9EUKA	tr|A0A0H5RK13|A0A0H5RK13_9EUKA Uncharacterized protein OS=Spongospora subterranea OX=70186 PE=4 SV=1	Color2 [DarkGray]	1	4	13	13	13	93.4	93.4	93.4	13.401	0	129.08	5269700000	120	29.2639	29.0716	28.9929	29.0542	28.8788	28.7484	28.6865	28.4284
	1.15059	0.985147	tr|A0A0H5RK26|A0A0H5RK26_9EUKA	tr|A0A0H5RK26|A0A0H5RK26_9EUKA	tr|A0A0H5RK26|A0A0H5RK26_9EUKA Uncharacterized protein OS=Spongospora subterranea OX=70186 PE=3 SV=1	Color2 [DarkGray]	1	4	1	1	1	7.3	7.3	7.3	24.692	0	4.4292	212590000	9	24.7174	24.5253	24.5516	24.8022	22.714	23.8618	23.2843	24.7958
	0.762433	-1.22001	tr|A0A0H5RK50|A0A0H5RK50_9EUKA	tr|A0A0H5RK50|A0A0H5RK50_9EUKA	tr|A0A0H5RK50|A0A0H5RK50_9EUKA Uncharacterized protein (Fragment) OS=Spongospora subterranea OX=70186 PE=4 SV=1	Color2 [DarkGray]	1	4	8	8	8	45.8	45.8	45.8	22.849	0	162.18	3054800000	33	26.5253	27.9218	28.0114	27.2711	27.2943	30.5715	27.9509	28.793
	0.989705	0.471055	tr|A0A0H5RK55|A0A0H5RK55_9EUKA	tr|A0A0H5RK55|A0A0H5RK55_9EUKA	tr|A0A0H5RK55|A0A0H5RK55_9EUKA Uncharacterized protein OS=Spongospora subterranea OX=70186 PE=4 SV=1	Color2 [DarkGray]	1	4	5	5	5	18.9	18.9	18.9	41.269	0	85.341	2301200000	45	27.6846	27.5207	27.7974	28.0294	27.4077	26.6364	27.5153	27.5885
	0.753	0.742003	tr|A0A0H5RK60|A0A0H5RK60_9EUKA	tr|A0A0H5RK60|A0A0H5RK60_9EUKA	tr|A0A0H5RK60|A0A0H5RK60_9EUKA Uncharacterized protein OS=Spongospora subterranea OX=70186 PE=3 SV=1	Color2 [DarkGray]	1	4	18	17	17	60	60	60	48.567	0	164.37	2386900000	70	27.8811	27.6849	27.9982	28.0725	27.7542	25.7412	27.62	27.5533
+	2.66577	1.86075	tr|A0A0H5RK69|A0A0H5RK69_9EUKA	tr|A0A0H5RK69|A0A0H5RK69_9EUKA	tr|A0A0H5RK69|A0A0H5RK69_9EUKA Uncharacterized protein OS=Spongospora subterranea OX=70186 PE=4 SV=1	Color2 [DarkGray]	1	4	5	5	5	61.4	61.4	61.4	20.616	0	215.48	12112000000	94	30.4792	30.8869	30.6813	30.6169	27.7964	29.0807	29.4273	28.917
	0.0651264	0.0307927	tr|A0A0H5RKB4|A0A0H5RKB4_9EUKA	tr|A0A0H5RKB4|A0A0H5RKB4_9EUKA	tr|A0A0H5RKB4|A0A0H5RKB4_9EUKA Proteasome subunit beta OS=Spongospora subterranea OX=70186 PE=3 SV=1	Color2 [DarkGray]	1	4	9	9	9	42.8	42.8	42.8	31.954	0	34.39	945170000	24	25.9476	26.2953	26.4193	26.6352	26.2218	26.1109	26.3207	26.5208
	0.285377	-0.0996857	tr|A0A0H5RKE0|A0A0H5RKE0_9EUKA	tr|A0A0H5RKE0|A0A0H5RKE0_9EUKA	tr|A0A0H5RKE0|A0A0H5RKE0_9EUKA Uncharacterized protein OS=Spongospora subterranea OX=70186 PE=4 SV=1	Color2 [DarkGray]	1	4	9	9	9	18.5	18.5	18.5	62.084	0	24.682	1051400000	30	26.3693	26.6404	26.4208	26.5698	26.9412	26.3126	26.5229	26.6223
	1.05182	0.332168	tr|A0A0H5RKE5|A0A0H5RKE5_9EUKA	tr|A0A0H5RKE5|A0A0H5RKE5_9EUKA	tr|A0A0H5RKE5|A0A0H5RKE5_9EUKA Cytochrome b-c1 complex subunit Rieske, mitochondrial OS=Spongospora subterranea OX=70186 PE=4 SV=1	Color2 [DarkGray]	1	4	7	7	7	38.2	38.2	38.2	23.802	0	37.502	4289400000	38	29.1796	28.602	28.8656	28.8008	28.7355	28.2323	28.6602	28.4915
	0.525308	-0.610699	tr|A0A0H5RKH1|A0A0H5RKH1_9EUKA	tr|A0A0H5RKH1|A0A0H5RKH1_9EUKA	tr|A0A0H5RKH1|A0A0H5RKH1_9EUKA Uncharacterized protein OS=Spongospora subterranea OX=70186 PE=4 SV=1	Color2 [DarkGray]	1	4	2	2	2	25.2	25.2	25.2	12.363	0	5.0764	300220000	8	24.6728	25.199	25.0299	22.8789	24.9378	24.9958	25.1909	25.0988
	0.697477	-0.274066	tr|A0A0H5RKH6|A0A0H5RKH6_9EUKA	tr|A0A0H5RKH6|A0A0H5RKH6_9EUKA	tr|A0A0H5RKH6|A0A0H5RKH6_9EUKA Uncharacterized protein (Fragment) OS=Spongospora subterranea OX=70186 PE=3 SV=1	Color2 [DarkGray]	1	4	5	5	5	19.3	19.3	19.3	48.672	0	11.626	454660000	8	25.3046	25.4172	24.9973	25.2897	25.4	25.1117	25.8511	25.7423
+	1.67185	1.7759	tr|A0A0H5RKJ1|A0A0H5RKJ1_9EUKA	tr|A0A0H5RKJ1|A0A0H5RKJ1_9EUKA	tr|A0A0H5RKJ1|A0A0H5RKJ1_9EUKA Uncharacterized protein (Fragment) OS=Spongospora subterranea OX=70186 PE=4 SV=1	Color2 [DarkGray]	1	4	3	3	3	25.9	25.9	25.9	30.373	0	27.924	799730000	23	25.8766	26.6913	25.9866	26.7719	25.4105	24.0888	23.2938	25.4297
	1.22208	0.823462	tr|A0A0H5RKJ6|A0A0H5RKJ6_9EUKA	tr|A0A0H5RKJ6|A0A0H5RKJ6_9EUKA	tr|A0A0H5RKJ6|A0A0H5RKJ6_9EUKA Uncharacterized protein OS=Spongospora subterranea OX=70186 PE=3 SV=1	Color2 [DarkGray]	1	4	6	6	6	36.8	36.8	36.8	23.077	0	11.852	447170000	17	25.3827	25.1911	25.6074	25.7533	25.1074	23.7299	25.1793	24.6239
	0.194741	-0.0803528	tr|A0A0H5RKK5|A0A0H5RKK5_9EUKA	tr|A0A0H5RKK5|A0A0H5RKK5_9EUKA	tr|A0A0H5RKK5|A0A0H5RKK5_9EUKA Uncharacterized protein (Fragment) OS=Spongospora subterranea OX=70186 PE=4 SV=1	Color2 [DarkGray]	1	4	16	16	16	75.8	75.8	75.8	21.442	0	323.31	53210000000	524	32.3511	32.5832	32.4192	32.182	32.39	32.8586	32.1994	32.4089
	0.429151	0.194582	tr|A0A0H5RKL3|A0A0H5RKL3_9EUKA;tr|A0A0H5RFP8|A0A0H5RFP8_9EUKA	tr|A0A0H5RKL3|A0A0H5RKL3_9EUKA	tr|A0A0H5RKL3|A0A0H5RKL3_9EUKA Pentafunctional AROM polypeptide OS=Spongospora subterranea OX=70186 PE=3 SV=1	Color2 [DarkGray]	1	4	17	17	17	17.3	17.3	17.3	165.21	0	101.65	1338800000	44	27.0325	26.6866	26.9372	27.3164	26.9083	26.3414	26.9264	27.0184
	0.199439	0.115235	tr|A0A0H5RKQ2|A0A0H5RKQ2_9EUKA	tr|A0A0H5RKQ2|A0A0H5RKQ2_9EUKA	tr|A0A0H5RKQ2|A0A0H5RKQ2_9EUKA Dolichyl-diphosphooligosaccharide--protein glycosyltransferase 48 kDa subunit (Fragment) OS=Spongospora subterranea OX=70186 PE=3 SV=1	Color2 [DarkGray]	1	4	7	7	7	16.4	16.4	16.4	49.67	0	43.83	945490000	24	26.3593	26.4283	26.4601	26.4108	26.0022	25.826	26.7589	26.6105
	0.168953	0.126403	tr|A0A0H5RKQ7|A0A0H5RKQ7_9EUKA	tr|A0A0H5RKQ7|A0A0H5RKQ7_9EUKA	tr|A0A0H5RKQ7|A0A0H5RKQ7_9EUKA Uncharacterized protein (Fragment) OS=Spongospora subterranea OX=70186 PE=4 SV=1	Color2 [DarkGray]	1	4	14	14	14	36.4	36.4	36.4	55.828	0	51.385	1478500000	38	27.0951	26.7253	27.0359	27.6085	26.9146	26.3855	27.3644	27.2947
	1.49342	0.55577	tr|A0A0H5RKR4|A0A0H5RKR4_9EUKA	tr|A0A0H5RKR4|A0A0H5RKR4_9EUKA	tr|A0A0H5RKR4|A0A0H5RKR4_9EUKA Uncharacterized protein OS=Spongospora subterranea OX=70186 PE=4 SV=1	Color2 [DarkGray]	1	4	5	5	5	32.2	32.2	32.2	13.476	0	58.527	620450000	13	25.9552	26.1149	26.1541	26.246	26.0233	25.0966	25.6222	25.5051
	1.10811	0.869849	tr|A0A0H5RKS2|A0A0H5RKS2_9EUKA	tr|A0A0H5RKS2|A0A0H5RKS2_9EUKA	tr|A0A0H5RKS2|A0A0H5RKS2_9EUKA U6 snRNA-associated Sm-like protein LSm3 (Fragment) OS=Spongospora subterranea OX=70186 GN=LSM3 PE=3 SV=1	Color2 [DarkGray]	1	4	3	3	3	31.5	31.5	31.5	12.537	0	106.41	673840000	32	26.1187	26.5183	25.9356	26.3193	25.9172	24.2338	25.8536	25.4079
	0.443687	0.563031	tr|A0A0H5RKS8|A0A0H5RKS8_9EUKA	tr|A0A0H5RKS8|A0A0H5RKS8_9EUKA	tr|A0A0H5RKS8|A0A0H5RKS8_9EUKA Uncharacterized protein (Fragment) OS=Spongospora subterranea OX=70186 PE=3 SV=1	Color2 [DarkGray]	1	4	24	24	23	65.5	65.5	62.6	46.33	0	196.43	4301100000	127	28.9372	28.446	28.5545	29.0355	28.6853	26.5341	28.6744	28.8271
	0.552148	0.426304	tr|A0A0H5RKT8|A0A0H5RKT8_9EUKA	tr|A0A0H5RKT8|A0A0H5RKT8_9EUKA	tr|A0A0H5RKT8|A0A0H5RKT8_9EUKA Uncharacterized protein OS=Spongospora subterranea OX=70186 PE=4 SV=1	Color2 [DarkGray]	1	4	6	6	6	26.4	26.4	26.4	40.636	0	8.4709	247570000	10	24.3088	24.4673	24.4978	24.7421	24.3717	23.0365	24.4989	24.4037
	0.0888167	0.203789	tr|A0A0H5RKU7|A0A0H5RKU7_9EUKA	tr|A0A0H5RKU7|A0A0H5RKU7_9EUKA	tr|A0A0H5RKU7|A0A0H5RKU7_9EUKA Adenylosuccinate lyase OS=Spongospora subterranea OX=70186 PE=3 SV=1	Color2 [DarkGray]	1	4	7	7	7	25.1	25.1	25.1	56.62	0	14.008	400230000	9	25.4471	22.458	25.0117	25.8009	25.4365	24.1065	23.8519	24.5077
	0.217931	0.193287	tr|A0A0H5RKV1|A0A0H5RKV1_9EUKA	tr|A0A0H5RKV1|A0A0H5RKV1_9EUKA	tr|A0A0H5RKV1|A0A0H5RKV1_9EUKA Uncharacterized protein OS=Spongospora subterranea OX=70186 PE=4 SV=1	Color2 [DarkGray]	1	4	14	14	14	35.8	35.8	35.8	54.264	0	80.92	2980300000	64	28.2197	27.481	28.045	28.6015	28.0305	27.1049	28.1676	28.2711
	0.657338	0.731712	tr|A0A0H5RKX5|A0A0H5RKX5_9EUKA	tr|A0A0H5RKX5|A0A0H5RKX5_9EUKA	tr|A0A0H5RKX5|A0A0H5RKX5_9EUKA Citrate synthase (Fragment) OS=Spongospora subterranea OX=70186 PE=3 SV=1	Color2 [DarkGray]	1	4	15	15	15	42.6	42.6	42.6	52.767	0	143.92	2539900000	69	27.843	27.8503	28.0643	28.3402	27.6869	25.7386	27.7687	27.9767
	0.618653	0.385709	tr|A0A0H5RKX9|A0A0H5RKX9_9EUKA	tr|A0A0H5RKX9|A0A0H5RKX9_9EUKA	tr|A0A0H5RKX9|A0A0H5RKX9_9EUKA Uncharacterized protein (Fragment) OS=Spongospora subterranea OX=70186 PE=3 SV=1	Color2 [DarkGray]	1	4	5	5	5	22.3	22.3	22.3	23.35	0	32.505	902180000	25	26.751	25.7142	26.1943	26.971	26.0553	25.7664	26.143	26.1229
+	1.38775	1.18244	tr|A0A0H5RKY3|A0A0H5RKY3_9EUKA	tr|A0A0H5RKY3|A0A0H5RKY3_9EUKA	tr|A0A0H5RKY3|A0A0H5RKY3_9EUKA Uncharacterized protein (Fragment) OS=Spongospora subterranea OX=70186 PE=4 SV=1	Color2 [DarkGray]	1	4	6	6	6	29.1	29.1	29.1	40.237	0	22.451	746360000	15	26.4554	26.1271	26.0669	26.4878	24.253	24.4769	25.5628	26.1147
	0.33856	0.855888	tr|A0A0H5RKY7|A0A0H5RKY7_9EUKA	tr|A0A0H5RKY7|A0A0H5RKY7_9EUKA	tr|A0A0H5RKY7|A0A0H5RKY7_9EUKA Uncharacterized protein OS=Spongospora subterranea OX=70186 PE=3 SV=1	Color2 [DarkGray]	1	4	2	2	2	11.9	11.9	11.9	34.155	0	35.794	367280000	5	25.5479	22.0844	25.5621	24.925	23.3298	23.0285	25.711	22.6266
	0.319763	-0.147283	tr|A0A0H5RKZ1|A0A0H5RKZ1_9EUKA	tr|A0A0H5RKZ1|A0A0H5RKZ1_9EUKA	tr|A0A0H5RKZ1|A0A0H5RKZ1_9EUKA Uncharacterized protein OS=Spongospora subterranea OX=70186 PE=4 SV=1	Color2 [DarkGray]	1	4	8	8	8	19.8	19.8	19.8	71.01	0	110.25	1465300000	31	26.8772	27.4317	27.1034	26.8636	27.0767	27.6447	27.0846	27.0591
	1.12104	1.04582	tr|A0A0H5RL13|A0A0H5RL13_9EUKA	tr|A0A0H5RL13|A0A0H5RL13_9EUKA	tr|A0A0H5RL13|A0A0H5RL13_9EUKA Uncharacterized protein OS=Spongospora subterranea OX=70186 PE=4 SV=1	Color2 [DarkGray]	1	4	2	2	2	4.3	4.3	4.3	75.024	0	9.9195	135820000	2	23.733	24.0294	24.2165	24.3848	22.4441	23.3673	22.156	24.2131
+	2.82524	0.500344	tr|A0A0H5RL47|A0A0H5RL47_9EUKA	tr|A0A0H5RL47|A0A0H5RL47_9EUKA	tr|A0A0H5RL47|A0A0H5RL47_9EUKA Autophagy-related protein OS=Spongospora subterranea OX=70186 PE=3 SV=1	Color2 [DarkGray]	1	4	5	5	4	27.5	27.5	27.5	13.923	0	46.447	1400900000	29	27.1347	27.3926	27.1454	26.9939	26.6189	26.6353	26.7768	26.6341
	0.399712	0.101744	tr|A0A0H5RL60|A0A0H5RL60_9EUKA	tr|A0A0H5RL60|A0A0H5RL60_9EUKA	tr|A0A0H5RL60|A0A0H5RL60_9EUKA Uncharacterized protein (Fragment) OS=Spongospora subterranea OX=70186 PE=4 SV=1	Color2 [DarkGray]	1	4	6	6	6	17.3	17.3	17.3	48.491	0	12.499	525690000	19	25.5007	25.5157	25.4588	25.8758	25.4042	25.3742	25.583	25.5826
	0.460483	0.734222	tr|A0A0H5RL70|A0A0H5RL70_9EUKA	tr|A0A0H5RL70|A0A0H5RL70_9EUKA	tr|A0A0H5RL70|A0A0H5RL70_9EUKA Uncharacterized protein OS=Spongospora subterranea OX=70186 PE=4 SV=1	Color2 [DarkGray]	1	4	6	6	6	43.2	43.2	43.2	26.292	0	65.099	867960000	22	26.23	26.4215	26.2013	26.487	26.3932	23.4571	26.3066	26.2462
	0.723341	1.22158	tr|A0A0H5RLH2|A0A0H5RLH2_9EUKA;tr|A0A0H5RC59|A0A0H5RC59_9EUKA	tr|A0A0H5RLH2|A0A0H5RLH2_9EUKA	tr|A0A0H5RLH2|A0A0H5RLH2_9EUKA Uncharacterized protein OS=Spongospora subterranea OX=70186 PE=4 SV=1	Color2 [DarkGray]	1	4	5	5	5	25.2	25.2	25.2	33.903	0	25.402	470380000	18	25.7942	25.1481	25.3927	25.7109	25.3529	23.8172	25.7794	22.2101
	1.09801	-0.254949	tr|A0A0H5RLT9|A0A0H5RLT9_9EUKA	tr|A0A0H5RLT9|A0A0H5RLT9_9EUKA	tr|A0A0H5RLT9|A0A0H5RLT9_9EUKA Uncharacterized protein OS=Spongospora subterranea OX=70186 PE=4 SV=1	Color2 [DarkGray]	1	4	11	11	11	51.5	51.5	51.5	22.395	0	52.117	3222700000	85	28.1982	28.1001	28.0214	28.185	28.2883	28.1023	28.5759	28.5579
	0.560785	1.59022	tr|A0A0H5RLX3|A0A0H5RLX3_9EUKA	tr|A0A0H5RLX3|A0A0H5RLX3_9EUKA	tr|A0A0H5RLX3|A0A0H5RLX3_9EUKA Uncharacterized protein (Fragment) OS=Spongospora subterranea OX=70186 PE=4 SV=1	Color2 [DarkGray]	1	4	7	7	7	32	32	32	34.612	0	102.59	3294200000	62	28.5507	27.9938	28.2492	28.7732	28.2844	22.8684	27.9535	28.0997
	0.0919899	0.0710163	tr|A0A0H5RLZ1|A0A0H5RLZ1_9EUKA	tr|A0A0H5RLZ1|A0A0H5RLZ1_9EUKA	tr|A0A0H5RLZ1|A0A0H5RLZ1_9EUKA Pyruvate kinase OS=Spongospora subterranea OX=70186 PE=3 SV=1	Color2 [DarkGray]	1	4	15	15	15	40.1	40.1	40.1	56.243	0	83.728	3049000000	96	28.3483	28.1215	27.9418	28.2188	28.4157	27.2854	28.3209	28.3243
	0.0558249	-0.0314507	tr|A0A0H5RM86|A0A0H5RM86_9EUKA;tr|A0A0H5RUQ4|A0A0H5RUQ4_9EUKA	tr|A0A0H5RM86|A0A0H5RM86_9EUKA	tr|A0A0H5RM86|A0A0H5RM86_9EUKA 3-hydroxyisobutyryl-CoA hydrolase, mitochondrial (Fragment) OS=Spongospora subterranea OX=70186 PE=3 SV=1	Color2 [DarkGray]	1	4	3	3	3	10.3	10.3	10.3	48.12	0	7.3096	196460000	7	24.3098	24.1377	24.0882	24.6851	24.2692	24.7552	24.0819	24.2403
	0.198615	0.162741	tr|A0A0H5RM88|A0A0H5RM88_9EUKA	tr|A0A0H5RM88|A0A0H5RM88_9EUKA	tr|A0A0H5RM88|A0A0H5RM88_9EUKA Uncharacterized protein OS=Spongospora subterranea OX=70186 PE=4 SV=1	Color2 [DarkGray]	1	4	3	3	3	11	11	11	40.643	0	4.7097	190350000	6	24.2388	23.6428	24.2222	24.2661	24.2809	23.0726	24.1905	24.175
	1.26873	0.41981	tr|A0A0H5RM91|A0A0H5RM91_9EUKA	tr|A0A0H5RM91|A0A0H5RM91_9EUKA	tr|A0A0H5RM91|A0A0H5RM91_9EUKA Uncharacterized protein (Fragment) OS=Spongospora subterranea OX=70186 PE=4 SV=1	Color2 [DarkGray]	1	4	7	7	7	60.4	60.4	60.4	11.568	0	82.243	2104700000	34	27.8798	28.0188	27.6115	27.5843	27.5721	26.9902	27.5774	27.2753
	1.01615	0.361996	tr|A0A0H5RMA9|A0A0H5RMA9_9EUKA	tr|A0A0H5RMA9|A0A0H5RMA9_9EUKA	tr|A0A0H5RMA9|A0A0H5RMA9_9EUKA Uncharacterized protein OS=Spongospora subterranea OX=70186 PE=4 SV=1	Color2 [DarkGray]	1	4	13	13	13	42.4	42.4	42.4	38.84	0	56.457	1537300000	40	27.3468	27.1314	27.2738	27.1655	26.7935	27.381	26.5777	26.7173
	0.69164	0.626015	tr|A0A0H5RMG9|A0A0H5RMG9_9EUKA	tr|A0A0H5RMG9|A0A0H5RMG9_9EUKA	tr|A0A0H5RMG9|A0A0H5RMG9_9EUKA Uncharacterized protein (Fragment) OS=Spongospora subterranea OX=70186 PE=4 SV=1	Color2 [DarkGray]	1	4	4	4	4	27.9	27.9	27.9	16.276	0	50.213	272490000	9	24.6263	25.2655	24.903	25.2699	23.3116	25.1678	24.2213	24.8599
	0.829564	-1.27819	tr|A0A0H5RMP4|A0A0H5RMP4_9EUKA	tr|A0A0H5RMP4|A0A0H5RMP4_9EUKA	tr|A0A0H5RMP4|A0A0H5RMP4_9EUKA Uncharacterized protein OS=Spongospora subterranea OX=70186 PE=4 SV=1	Color2 [DarkGray]	1	4	5	5	5	38.5	38.5	38.5	21.443	0	6.3338	290920000	12	25.3911	25.5247	22.4894	23.1991	25.5687	25.3881	25.3839	25.3763
+	1.88751	-0.692772	tr|A0A0H5RMV1|A0A0H5RMV1_9EUKA	tr|A0A0H5RMV1|A0A0H5RMV1_9EUKA	tr|A0A0H5RMV1|A0A0H5RMV1_9EUKA Uncharacterized protein (Fragment) OS=Spongospora subterranea OX=70186 PE=4 SV=1	Color2 [DarkGray]	1	4	6	6	6	45.5	45.5	45.5	34.547	0	17.757	488440000	19	25.1806	25.5391	25.707	25.3392	26.1926	26.5393	25.7629	26.0422
+	1.28757	1.40617	tr|A0A0H5RMX9|A0A0H5RMX9_9EUKA	tr|A0A0H5RMX9|A0A0H5RMX9_9EUKA	tr|A0A0H5RMX9|A0A0H5RMX9_9EUKA Uncharacterized protein OS=Spongospora subterranea OX=70186 PE=3 SV=1	Color2 [DarkGray]	1	4	5	5	5	13.5	13.5	13.5	49.92	0	9.8544	393930000	8	24.9962	24.9224	25.2412	26.0796	24.812	23.5801	22.5887	24.6339
	0.45571	0.380768	tr|A0A0H5RN14|A0A0H5RN14_9EUKA	tr|A0A0H5RN14|A0A0H5RN14_9EUKA	tr|A0A0H5RN14|A0A0H5RN14_9EUKA RuvB-like helicase (Fragment) OS=Spongospora subterranea OX=70186 PE=3 SV=1	Color2 [DarkGray]	1	4	14	14	14	50.9	50.9	50.9	50.416	0	150.92	2376900000	56	27.8848	27.6585	27.6899	28.0528	28.1076	26.4023	27.6596	27.5934
	0.542091	1.01541	tr|A0A0H5RN31|A0A0H5RN31_9EUKA;tr|A0A0H5RD37|A0A0H5RD37_9EUKA	tr|A0A0H5RN31|A0A0H5RN31_9EUKA;tr|A0A0H5RD37|A0A0H5RD37_9EUKA	tr|A0A0H5RN31|A0A0H5RN31_9EUKA Uncharacterized protein OS=Spongospora subterranea OX=70186 PE=3 SV=1;tr|A0A0H5RD37|A0A0H5RD37_9EUKA Uncharacterized protein OS=Spongospora subterranea OX=70186 PE=4 SV=1	Color2 [DarkGray]	1	4	7	7	7	43.1	43.1	43.1	23.389	0	31.606	716990000	24	26.5314	25.3665	26.0337	26.8193	26.0107	22.7469	25.913	26.0186
+	1.82415	0.806786	tr|A0A0H5RN56|A0A0H5RN56_9EUKA	tr|A0A0H5RN56|A0A0H5RN56_9EUKA	tr|A0A0H5RN56|A0A0H5RN56_9EUKA Uncharacterized protein OS=Spongospora subterranea OX=70186 PE=4 SV=1	Color2 [DarkGray]	1	4	9	9	9	43.2	43.2	43.2	33.714	0	118.88	1714100000	65	27.5805	27.4046	27.2417	27.6176	26.9156	25.989	26.811	26.9016
	1.84737	-0.368041	tr|A0A0H5RNA8|A0A0H5RNA8_9EUKA	tr|A0A0H5RNA8|A0A0H5RNA8_9EUKA	tr|A0A0H5RNA8|A0A0H5RNA8_9EUKA Uncharacterized protein (Fragment) OS=Spongospora subterranea OX=70186 PE=4 SV=1	Color2 [DarkGray]	1	4	9	9	9	27.9	27.9	27.9	60.534	0	32.881	512050000	24	25.376	25.733	25.5738	25.2808	25.8367	25.9562	25.7784	25.8646
	0.362717	0.432115	tr|A0A0H5RNF6|A0A0H5RNF6_9EUKA	tr|A0A0H5RNF6|A0A0H5RNF6_9EUKA	tr|A0A0H5RNF6|A0A0H5RNF6_9EUKA Uncharacterized protein (Fragment) OS=Spongospora subterranea OX=70186 PE=4 SV=1	Color2 [DarkGray]	1	4	2	2	2	17.7	17.7	17.7	19.282	0	5.8326	91983000	4	23.5281	22.894	23.3601	23.9195	21.6018	23.466	23.6294	23.2761
	0.472982	0.215311	tr|A0A0H5RP18|A0A0H5RP18_9EUKA	tr|A0A0H5RP18|A0A0H5RP18_9EUKA	tr|A0A0H5RP18|A0A0H5RP18_9EUKA UDP-glucose 6-dehydrogenase OS=Spongospora subterranea OX=70186 PE=3 SV=1	Color2 [DarkGray]	1	4	3	3	3	7.5	7.5	7.5	52.723	0	6.9656	161700000	6	23.7535	23.6617	24.0893	24.4176	23.8022	23.4496	23.8205	23.9885
	0.862624	-0.467435	tr|A0A0H5RQE3|A0A0H5RQE3_9EUKA	tr|A0A0H5RQE3|A0A0H5RQE3_9EUKA	tr|A0A0H5RQE3|A0A0H5RQE3_9EUKA Uncharacterized protein OS=Spongospora subterranea OX=70186 PE=4 SV=1	Color2 [DarkGray]	1	4	13	13	13	41.3	41.3	41.3	27.353	0	43.589	4877200000	56	28.3879	29.3803	28.6558	28.8053	28.8949	29.7383	29.2026	29.2632
	0.354282	-0.630881	tr|A0A0H5RQH8|A0A0H5RQH8_9EUKA	tr|A0A0H5RQH8|A0A0H5RQH8_9EUKA	tr|A0A0H5RQH8|A0A0H5RQH8_9EUKA Uncharacterized protein (Fragment) OS=Spongospora subterranea OX=70186 PE=4 SV=1	Color2 [DarkGray]	1	4	2	2	2	3.6	3.6	3.6	104.93	0	8.674	125070000	7	24.1795	21.8953	22.763	23.9721	24.3709	24.1625	22.2083	24.5916
	0.963188	0.291569	tr|A0A0H5RQN7|A0A0H5RQN7_9EUKA;tr|A0A0H5QYE1|A0A0H5QYE1_9EUKA	tr|A0A0H5RQN7|A0A0H5RQN7_9EUKA	tr|A0A0H5RQN7|A0A0H5RQN7_9EUKA Ornithine aminotransferase (Fragment) OS=Spongospora subterranea OX=70186 PE=3 SV=1	Color2 [DarkGray]	1	4	15	15	15	45.2	45.2	45.2	46.178	0	94.711	3028400000	81	28.1035	28.2798	28.0049	28.2469	28.1691	27.4921	27.9507	27.857
	0.0772101	0.0762	tr|A0A0H5RS16|A0A0H5RS16_9EUKA	tr|A0A0H5RS16|A0A0H5RS16_9EUKA	tr|A0A0H5RS16|A0A0H5RS16_9EUKA Uncharacterized protein (Fragment) OS=Spongospora subterranea OX=70186 PE=4 SV=1	Color2 [DarkGray]	1	4	6	6	6	22.5	22.5	22.5	35.387	0	10.537	303180000	11	24.709	24.8597	24.8205	24.5629	24.8521	23.6299	25.0405	25.1247
+	3.05916	2.49405	tr|A0A0H5RS28|A0A0H5RS28_9EUKA	tr|A0A0H5RS28|A0A0H5RS28_9EUKA	tr|A0A0H5RS28|A0A0H5RS28_9EUKA Uncharacterized protein OS=Spongospora subterranea OX=70186 PE=4 SV=1	Color2 [DarkGray]	1	4	5	5	5	26.3	26.3	26.3	29.293	0	16.638	431300000	8	25.3673	25.1446	25.7197	26.1854	23.3261	23.7319	22.1466	23.2362
	0.439614	0.251117	tr|A0A0H5RSE3|A0A0H5RSE3_9EUKA	tr|A0A0H5RSE3|A0A0H5RSE3_9EUKA	tr|A0A0H5RSE3|A0A0H5RSE3_9EUKA Uncharacterized protein OS=Spongospora subterranea OX=70186 PE=3 SV=1	Color2 [DarkGray]	1	4	25	25	25	97.1	97.1	97.1	23.511	0	323.31	70896000000	385	33.0636	32.574	32.7025	32.8629	32.752	31.8545	32.8346	32.7574
	1.16048	0.520551	tr|A0A0H5RSQ6|A0A0H5RSQ6_9EUKA	tr|A0A0H5RSQ6|A0A0H5RSQ6_9EUKA	tr|A0A0H5RSQ6|A0A0H5RSQ6_9EUKA Uncharacterized protein OS=Spongospora subterranea OX=70186 PE=4 SV=1	Color2 [DarkGray]	1	4	16	16	16	84	84	84	18.207	0	175.18	11899000000	146	30.0706	30.1612	29.8114	30.6514	30.0917	29.6514	29.3735	29.4957
	0.458226	0.693499	tr|A0A0H5RSY0|A0A0H5RSY0_9EUKA	tr|A0A0H5RSY0|A0A0H5RSY0_9EUKA	tr|A0A0H5RSY0|A0A0H5RSY0_9EUKA Uncharacterized protein OS=Spongospora subterranea OX=70186 PE=4 SV=1	Color2 [DarkGray]	1	4	4	4	4	27	27	27	23.281	0	19.872	757380000	19	26.1195	25.8901	25.9759	26.543	26.2075	23.4444	26.0121	26.0905
	0.893432	-0.509867	tr|A0A0H5RT21|A0A0H5RT21_9EUKA	tr|A0A0H5RT21|A0A0H5RT21_9EUKA	tr|A0A0H5RT21|A0A0H5RT21_9EUKA Uncharacterized protein OS=Spongospora subterranea OX=70186 PE=4 SV=1	Color2 [DarkGray]	1	4	18	16	16	52.9	52.9	52.9	22.48	0	323.31	484980000000	1268	35.0215	35.7074	35.2871	35.1791	35.3548	36.5104	35.7645	35.605
+	1.22836	-3.31004	tr|A0A0H5RTF1|A0A0H5RTF1_9EUKA	tr|A0A0H5RTF1|A0A0H5RTF1_9EUKA	tr|A0A0H5RTF1|A0A0H5RTF1_9EUKA Uncharacterized protein (Fragment) OS=Spongospora subterranea OX=70186 PE=4 SV=1	Color2 [DarkGray]	1	4	3	3	3	11.6	11.6	11.6	20.482	0	28.237	4084400000	22	25.9454	26.699	26.3143	22.0439	26.3658	30.9007	28.3462	28.6299
	0.0167749	0.0193839	tr|A0A0H5RTQ6|A0A0H5RTQ6_9EUKA	tr|A0A0H5RTQ6|A0A0H5RTQ6_9EUKA	tr|A0A0H5RTQ6|A0A0H5RTQ6_9EUKA Uncharacterized protein (Fragment) OS=Spongospora subterranea OX=70186 PE=4 SV=1	Color2 [DarkGray]	1	4	6	6	6	72.7	72.7	72.7	16.843	0	209.79	6828800000	127	29.361	29.732	29.3156	29.2164	28.8956	30.5011	29.0077	29.1432
+	2.65789	-1.85892	tr|A0A0H5RTT2|A0A0H5RTT2_9EUKA	tr|A0A0H5RTT2|A0A0H5RTT2_9EUKA	tr|A0A0H5RTT2|A0A0H5RTT2_9EUKA Uncharacterized protein (Fragment) OS=Spongospora subterranea OX=70186 PE=3 SV=1	Color2 [DarkGray]	1	4	8	8	6	50	50	36.2	16.835	0	109.4	15695000000	181	29.6959	29.4936	29.6784	29.6626	30.6076	31.7736	31.2829	32.302
	0.552834	0.45937	tr|A0A0H5RTV4|A0A0H5RTV4_9EUKA	tr|A0A0H5RTV4|A0A0H5RTV4_9EUKA	tr|A0A0H5RTV4|A0A0H5RTV4_9EUKA Cysteine protease OS=Spongospora subterranea OX=70186 PE=3 SV=1	Color2 [DarkGray]	1	4	3	3	3	14.3	14.3	14.3	35.482	0	6.0246	117210000	3	23.8498	23.2031	23.8501	24.7602	23.8665	23.7762	22.9686	23.2144
	0.437832	-0.227461	tr|A0A0H5RTW7|A0A0H5RTW7_9EUKA	tr|A0A0H5RTW7|A0A0H5RTW7_9EUKA	tr|A0A0H5RTW7|A0A0H5RTW7_9EUKA Uncharacterized protein OS=Spongospora subterranea OX=70186 PE=3 SV=1	Color2 [DarkGray]	1	4	33	33	33	96.2	96.2	96.2	20.688	0	323.31	216510000000	1407	34.0257	34.8318	34.3784	33.8237	34.6347	34.4236	34.5833	34.3279
	0.123553	-0.0646558	tr|A0A0H5RU85|A0A0H5RU85_9EUKA;tr|A0A0H5QWG6|A0A0H5QWG6_9EUKA	tr|A0A0H5RU85|A0A0H5RU85_9EUKA;tr|A0A0H5QWG6|A0A0H5QWG6_9EUKA	tr|A0A0H5RU85|A0A0H5RU85_9EUKA Uncharacterized protein OS=Spongospora subterranea OX=70186 PE=4 SV=1;tr|A0A0H5QWG6|A0A0H5QWG6_9EUKA Uncharacterized protein OS=Spongospora subterranea OX=70186 PE=4 SV=1	Color2 [DarkGray]	1	4	7	7	7	28.7	28.7	28.7	34.378	0	20.074	2283400000	37	27.9861	27.3694	27.4015	27.8472	27.8715	27.3648	27.8355	27.7912
+	1.73004	1.00607	tr|A0A0H5RU98|A0A0H5RU98_9EUKA	tr|A0A0H5RU98|A0A0H5RU98_9EUKA	tr|A0A0H5RU98|A0A0H5RU98_9EUKA Uncharacterized protein (Fragment) OS=Spongospora subterranea OX=70186 PE=4 SV=1	Color2 [DarkGray]	1	4	9	9	9	49.6	49.6	49.6	14.807	0	323.31	44808000000	260	32.2326	32.7365	32.4081	31.8176	30.7178	31.0495	31.8091	31.5942
	0.0259442	0.0107651	tr|A0A0H5RV37|A0A0H5RV37_9EUKA	tr|A0A0H5RV37|A0A0H5RV37_9EUKA	tr|A0A0H5RV37|A0A0H5RV37_9EUKA Uncharacterized protein (Fragment) OS=Spongospora subterranea OX=70186 PE=4 SV=1	Color2 [DarkGray]	1	4	11	11	11	82.7	82.7	82.7	17.423	0	37.896	2852700000	69	28.0315	27.856	27.9937	28.1625	28.0041	27.6538	28.0833	28.2593
	0.316	0.258996	tr|A0A0H5RVC7|A0A0H5RVC7_9EUKA	tr|A0A0H5RVC7|A0A0H5RVC7_9EUKA	tr|A0A0H5RVC7|A0A0H5RVC7_9EUKA Uncharacterized protein (Fragment) OS=Spongospora subterranea OX=70186 PE=4 SV=1	Color2 [DarkGray]	1	4	3	3	3	12.4	12.4	12.4	30.373	0	91.922	1157100000	48	26.6895	25.8263	26.0224	27.3368	26.1286	26.1539	26.3396	26.2168
	0.722151	-0.893005	tr|Q6SR52|Q6SR52_9EUKA;tr|S5K899|S5K899_9EUKA;tr|S5K894|S5K894_9EUKA;tr|S5K886|S5K886_9EUKA;tr|S5K880|S5K880_9EUKA;tr|S5K2G6|S5K2G6_9EUKA;tr|S5K2G0|S5K2G0_9EUKA;tr|S5K2F6|S5K2F6_9EUKA;tr|S5K2F1|S5K2F1_9EUKA;tr|S5JT12|S5JT12_9EUKA;tr|S5JT03|S5JT03_9EUKA;tr|S5JSZ4|S5JSZ4_9EUKA;tr|S5JSY3|S5JSY3_9EUKA;tr|S5JQI2|S5JQI2_9EUKA;tr|S5JQH6|S5JQH6_9EUKA;tr|S5JQH1|S5JQH1_9EUKA;tr|S5JLM4|S5JLM4_9EUKA;tr|S5JLL…	tr|Q6SR52|Q6SR52_9EUKA;tr|S5K899|S5K899_9EUKA;tr|S5K894|S5K894_9EUKA;tr|S5K886|S5K886_9EUKA;tr|S5K880|S5K880_9EUKA;tr|S5K2G6|S5K2G6_9EUKA;tr|S5K2G0|S5K2G0_9EUKA;tr|S5K2F6|S5K2F6_9EUKA;tr|S5K2F1|S5K2F1_9EUKA;tr|S5JT12|S5JT12_9EUKA;tr|S5JT03|S5JT03_9EUKA;tr|S5JSZ4|S5JSZ4_9EUKA;tr|S5JSY3|S5JSY3_9EUKA;tr|S5JQI2|S5JQI2_9EUKA;tr|S5JQH6|S5JQH6_9EUKA;tr|S5JQH1|S5JQH1_9EUKA;tr|S5JLM4|S5JLM4_9EUKA;tr|S5JLL…	tr|Q6SR52|Q6SR52_9EUKA Actin (Fragment) OS=Spongospora subterranea OX=70186 PE=3 SV=1;tr|S5K899|S5K899_9EUKA Actin (Fragment) OS=Spongospora subterranea f. sp. subterranea OX=166267 PE=3 SV=1;tr|S5K894|S5K894_9EUKA Actin (Fragment) OS=Spongospora subterran	Color2 [DarkGray]	1	4	7	7	2	29.9	29.9	16.4	26.998	0	18.398	2274300000	50	27.3666	26.481	26.9291	27.529	27.7177	26.5591	28.4295	29.1714
+	3.4514	-1.07983	tr|Q6SR54|Q6SR54_9EUKA	tr|Q6SR54|Q6SR54_9EUKA	tr|Q6SR54|Q6SR54_9EUKA Polyubiquitin 1 (Fragment) OS=Spongospora subterranea f. sp. subterranea OX=166267 PE=4 SV=1	Color2 [DarkGray]	1	4	12	12	3	78.6	78.6	34.7	10.682	0	323.31	20632000000	354	30.4375	30.5989	30.4207	30.4506	31.2919	31.9169	31.655	31.3633
